# Supplementary material for: Proteomic profiling identifies key coactivators utilized by mutant ERα proteins as potential new therapeutic targets
Source: Oncogene. 2018 May 11;37(33):4581–98. doi: 10.1038/s41388-018-0284-2 (PMC6095836; doi:10.1038/s41388-018-0284-2)
Supplement: Supplementary file 2 — Supplementary Table 7 for Fig 1 and Supp Fig 1 [file 41388_2018_284_MOESM2_ESM.xlsx]

## Sheet: Figure 1, Supp Fig 1
		4xERE with HeLa NE and recombinant ESR1
		WT -E2 rep1			WT -E2 rep2			WT +E2 rep1			WT +E2 rep2			Y537S -E2 rep1			Y537S -E2 rep2
		Exp # 11848			Exp # 11847			Exp # 11849			Exp # 11850			Exp # 11853			Exp # 11854
		Peptides	Amount		Peptides	Amount		Peptides	Amount		Peptides	Amount		Peptides	Amount		Peptides	Amount
GeneID	GeneSymbol		FOT	vsESR1		FOT	vsESR1		FOT	vsESR1		FOT	vsESR1		FOT	vsESR1		FOT	vsESR1
2099	ESR1	23	127	128.2	27	145	128.2	26	99.1	128.2	24	80.1	128.2	22	144	128.2	24	129	128.2
5591	PRKDC	300	416	418	309	475	346	283	363	468	293	414	611	273	303	232	324	440	450
7153	TOP2A	133	288	290	136	284	207	131	252	324	120	256	378	122	237	181	121	274	280
7155	TOP2B	104	88.4	89	110	87.5	63.7	99	69.5	89.4	99	68.6	101	98	66.7	51	98	82.6	84.3
142	PARP1	92	1100	1107	94	1327	967	88	1104	1421	92	1412	2084	88	1010	773	91	1328	1356
55636	CHD7	82	8.4	8.4	92	8.8	6.4	80	7.6	9.8	86	7.5	11	87	6.2	4.7	97	9.6	9.8
1523	CUX1	86	62.2	62.5	91	75.2	54.8	77	57.2	73.6	84	55.9	82.6	87	53.9	41.2	77	61.4	62.7
8295	TRRAP	100	2.1	2.1	85	1.8	1.3	86	1.9	2.4	96	2.1	3.1	91	1.8	1.4	97	2.7	2.7
6596	HLTF	73	150	151	80	154	112	72	144	186	77	177	261	71	134	103	73	155	159
25885	POLR1A	68	9.1	9.1	69	8.8	6.4	64	10.1	13	66	8.7	12.8	68	10.9	8.4	65	10.7	10.9
2547	XRCC6	67	819	824	69	810	590	64	783	1007	69	774	1143	70	689	527	70	616	629
3980	LIG3	67	97.5	98.1	68	124	90	66	99.8	128	66	119	175	66	93.1	71.2	62	88.4	90.3
1108	CHD4	72	8.7	8.7	66	7.9	5.7	69	8.8	11.3	69	9.5	14.1	67	9.8	7.5	75	11.6	11.8
7520	XRCC5	60	565	569	66	653	476	64	549	706	58	566	836	65	537	411	60	576	588
7150	TOP1	56	236	237	59	236	172	54	219	283	53	229	338	57	194	148	54	222	226
641	BLM	54	18.9	19	59	19.7	14.3	54	15.5	19.9	51	14.4	21.3	47	14.2	10.9	47	16.5	16.8
1785	DNM2	60	38.7	39	58	41.1	29.9	61	40.2	51.8	63	42.6	62.8	56	32	24.5	56	39.9	40.7
4288	MKI67	59	1.2	1.2	58	1.2	0.84	52	1	1.3	58	1.2	1.7	44	1.1	0.82	57	1.3	1.3
5430	POLR2A	54	5.2	5.3	58	5.1	3.7	51	5.4	6.9	56	6.1	9	50	5.3	4.1	52	5.9	6
4798	NFRKB	58	24.7	24.9	57	22.6	16.5	55	18.3	23.6	58	23.6	34.8	51	18.2	13.9	53	19.2	19.6
4437	MSH3	49	26.3	26.4	56	29.8	21.7	56	26.5	34.1	57	28.9	42.6	50	22.7	17.3	52	25.9	26.5
4436	MSH2	52	105	105	53	117	85.1	54	84.4	109	52	88.8	131	53	81.6	62.4	49	85.7	87.5
8467	SMARCA5	44	11.4	11.5	53	14.8	10.8	50	10.2	13.1	47	13.7	20.2	42	8.3	6.3	41	8.9	9
2956	MSH6	51	40.2	40.4	52	47.1	34.3	49	39.6	50.9	44	33.7	49.8	51	30.5	23.3	50	30.2	30.9
23523	CABIN1	56	2.8	2.8	51	3.1	2.2	48	2.2	2.8	55	3.1	4.6	47	2.1	1.6	53	2.6	2.7
7343	UBTF	41	111	111	51	146	106	50	126	163	52	154	227	55	123	93.9	41	113	116
1107	CHD3	54	2.5	2.5	50	2.4	1.8	46	2.7	3.5	54	3.3	4.9	50	4.6	3.5	51	2.8	2.9
7112	TMPO	53	443	445	50	504	367	55	475	611	52	550	813	55	560	429	49	536	548
6949	TCOF1	51	23.5	23.7	50	22.5	16.4	53	30.6	39.4	48	24.2	35.8	51	26.8	20.5	45	28.5	29.1
3428	IFI16	49	81.7	82.2	50	123	89.9	50	78.6	101	47	89.6	132	53	99.8	76.4	48	94	96
54617	INO80	52	13	13.1	47	12.7	9.3	47	11.7	15	48	11.3	16.7	46	9.1	6.9	44	10.9	11.2
23013	SPEN	39	0.62	0.62	44	1.3	0.94	36	0.64	0.82	41	0.68	1	46	0.69	0.53	58	1.1	1.1
5469	MED1	41	3.8	3.9	43	4.2	3	40	4.6	5.9	39	4.6	6.8	38	4.2	3.2	43	5.9	6.1
11177	BAZ1A	47	7.7	7.8	42	6.6	4.8	39	6.1	7.9	30	5.2	7.7	39	7	5.3	31	5.8	6
91748	ELMSAN1	38	10.3	10.4	39	12	8.8	36	8.6	11.1	34	9	13.3	31	8.7	6.7	35	8.2	8.4
5431	POLR2B	33	7.9	7.9	39	5.9	4.3	38	7.4	9.5	40	7.3	10.8	40	6.3	4.8	37	6.3	6.4
57673	BEND3	42	37.2	37.5	38	31.5	23	41	32.6	42	40	38	56.1	35	25.2	19.3	36	29.3	29.9
6117	RPA1	35	133	134	38	129	93.8	35	124	159	34	113	166	33	117	89.8	31	89.2	91.1
9219	MTA2	38	25.5	25.7	37	24.3	17.7	37	27.3	35.2	36	24.4	36	39	20.6	15.8	32	18.4	18.8
9282	MED14	40	5.5	5.6	36	5.4	4	38	5.6	7.3	43	8.3	12.2	36	6	4.6	39	6.3	6.4
1642	DDB1	36	5.4	5.4	36	7.2	5.2	36	6.7	8.6	37	6.7	9.9	38	4.8	3.7	36	6	6.1
58525	WIZ	35	15.1	15.2	36	15.4	11.2	35	13.7	17.6	37	12.9	19	30	15.5	11.8	37	15	15.3
10856	RUVBL2	35	129	130	36	135	98	34	116	150	36	110	163	31	103	78.5	27	77.8	79.5
7156	TOP3A	34	22	22.2	36	29.8	21.7	35	22	28.3	36	20.7	30.6	31	17.6	13.4	34	22.2	22.6
9862	MED24	31	4.8	4.8	35	5.5	4	33	6	7.8	38	7.7	11.4	36	6.6	5.1	35	7.3	7.4
3835	KIF22	33	15.4	15.5	34	19.6	14.2	34	18.3	23.5	32	16.7	24.6	30	14.2	10.9	25	12.3	12.5
463	ZFHX3	43	1	1	33	0.99	0.72	44	1.1	1.5	38	0.91	1.3	39	0.86	0.66	43	1.3	1.3
3054	HCFC1	40	6.9	6.9	33	7.2	5.2	42	8.4	10.8	42	8.3	12.3	38	5.9	4.5	38	7.3	7.4
6873	TAF2	31	2.2	2.2	33	2.6	1.9	27	2.1	2.6	30	2.5	3.7	20	1.4	1	24	1.6	1.6
254048	UBN2	35	7.9	8	32	6.8	5	32	6.9	8.9	31	7.2	10.7	27	5.2	4	26	5.7	5.8
5981	RFC1	33	5.4	5.4	32	5.1	3.7	31	4.9	6.3	30	4.5	6.7	28	3.5	2.7	29	4.1	4.2
6878	TAF6	30	12.5	12.6	32	12.7	9.3	29	15.1	19.4	30	14.7	21.7	30	13.1	10	30	13.1	13.3
3312	HSPA8	35	79.5	79.9	31	79.6	58	35	71.7	92.3	36	70.8	105	34	76.1	58.3	34	68.8	70.3
4000	LMNA	32	6.7	6.7	31	6.1	4.5	31	7.4	9.5	28	4.6	6.8	29	8.1	6.2	23	4	4.1
6872	TAF1	31	2.2	2.2	31	2.4	1.7	28	1.9	2.4	29	1.5	2.3	22	1.2	0.88	25	1.5	1.5
57680	CHD8	38	1.2	1.2	30	0.77	0.56	37	1.1	1.4	47	1.4	2.1	45	1.9	1.4	57	2.7	2.8
84172	POLR1B	28	5.1	5.1	30	7.5	5.5	31	6.7	8.7	29	7.9	11.7	27	6	4.6	30	6.8	7
3192	HNRNPU	30	25.2	25.4	29	42.7	31.1	32	29.8	38.3	32	28.6	42.3	24	16	12.3	28	22	22.5
50485	SMARCAL1	29	5.6	5.7	29	7.7	5.6	28	5.5	7	31	6.8	10.1	29	4.3	3.3	28	4.7	4.8
3848	KRT1	28	21	21.1	29	52	37.9	32	41.5	53.4	31	29.8	44	32	30.1	23	34	53.4	54.5
8607	RUVBL1	28	123	124	29	165	120	29	125	161	29	125	184	25	119	90.9	25	86.3	88.2
29855	UBN1	26	5	5.1	29	5.5	4	30	5	6.4	30	5.5	8.2	27	3.9	3	26	4.2	4.3
2965	GTF2H1	25	8.3	8.3	29	9	6.6	29	8.8	11.4	23	8.4	12.3	28	8.4	6.4	26	7.4	7.6
6239	RREB1	33	3.4	3.4	28	4	2.9	27	4	5.2	28	4.1	6.1	29	3.4	2.6	23	3.1	3.2
54880	BCOR	31	1.4	1.4	28	1.5	1.1	28	1	1.3	23	1.2	1.7	25	1.2	0.89	23	0.81	0.83
7290	HIRA	28	14.1	14.1	28	15.6	11.4	27	12.8	16.5	30	14.5	21.5	26	7.5	5.8	22	10	10.2
11284	PNKP	27	37.7	37.9	28	38.4	28	26	31.6	40.6	22	27.7	40.9	23	28	21.4	23	23.7	24.2
7515	XRCC1	21	78.1	78.6	28	114	83.4	23	103	133	26	109	161	22	78.8	60.3	21	70.7	72.2
2969	GTF2I	36	9.3	9.3	27	4.2	3	39	8.8	11.3	31	4	5.9	43	20.2	15.4	52	26	26.5
25942	SIN3A	30	2	2	27	2.1	1.5	31	2.5	3.2	27	2.5	3.7	21	1.3	0.98	22	1.2	1.3
10432	RBM14	24	52	52.3	27	47.1	34.3	22	42.2	54.3	22	46.7	69	20	27.1	20.8	21	26.7	27.3
3849	KRT2	16	1.8	1.8	27	6.5	4.7	20	3.1	4	19	1.8	2.6	23	2.9	2.2	23	6.3	6.5
55127	HEATR1	30	1.2	1.2	26	1	0.75	31	1.1	1.4	34	1.3	1.9	30	1.6	1.2	31	2.1	2.1
9112	MTA1	29	8.5	8.5	26	6.4	4.7	25	9.1	11.7	29	7.2	10.7	28	8.1	6.2	29	8.6	8.8
2071	ERCC3	28	8.1	8.2	26	8	5.9	31	10.2	13.1	34	11.8	17.4	32	9.9	7.5	29	12.4	12.7
8473	OGT	27	3.6	3.6	26	4.1	3	31	4	5.1	26	3.5	5.2	23	3.1	2.4	20	2.8	2.8
3181	HNRNPA2B1	27	117	118	26	96.1	70	30	103	133	28	96.5	142	25	67.6	51.7	27	95.5	97.5
203068	TUBB	27	165	166	26	132	96.3	26	165	212	24	126	185	28	265	203	28	252	258
57697	FANCM	27	1.2	1.2	26	1.1	0.79	25	1.1	1.5	21	0.85	1.3	24	0.95	0.73	27	1.5	1.6
1655	DDX5	25	12.7	12.8	26	11.6	8.4	31	17	21.8	24	11	16.3	26	10.9	8.4	23	8.9	9.1
2068	ERCC2	25	8.4	8.4	26	12.5	9.1	26	9.1	11.7	31	10.1	15	25	9.9	7.6	24	12.7	13
3858	KRT10	17	10.1	10.1	26	22	16	21	13.9	17.9	20	8.7	12.8	20	11.3	8.7	22	25.4	25.9
55183	RIF1	56	3.9	3.9	25	0.86	0.63	41	2.1	2.7	37	1.4	2.1	71	10.4	7.9	81	11.9	12.2
9611	NCOR1	28	0.86	0.86	25	0.66	0.48	25	0.75	0.97	26	0.68	1	31	1.1	0.86	43	1.7	1.7
4670	HNRNPM	22	4.5	4.6	25	3.3	2.4	26	5.4	7	26	3.3	4.8	24	4.6	3.5	24	4.1	4.2
7182	NR2C2	22	15.2	15.3	25	14.5	10.6	21	16.3	21	22	17.1	25.3	23	13	9.9	19	11.7	12
7486	WRN	27	1.3	1.4	24	1.3	0.98	26	1.3	1.7	25	1.2	1.8	25	1	0.8	21	0.83	0.85
10383	TUBB4B	26	45.7	46	24	19.2	14	24	88	113	22	89.5	132	27	60.1	46	28	49	50
6874	TAF4	24	8.6	8.6	24	8	5.9	25	8.2	10.5	28	9.7	14.3	23	6.7	5.2	23	8.5	8.7
55689	YEATS2	24	1.1	1.1	24	1.1	0.8	25	1.1	1.5	19	0.86	1.3	23	0.98	0.75	21	1.1	1.1
57459	GATAD2B	24	14.9	15	24	12.4	9	24	14.7	19	22	14.5	21.4	22	15.4	11.8	21	6.1	6.3
7508	XPC	23	10.9	10.9	24	15.1	11	26	9	11.6	24	13.1	19.4	23	9.1	7	19	7.4	7.6
9757	KMT2B	22	0.59	0.6	24	0.61	0.45	20	0.39	0.51	21	0.52	0.76	22	0.46	0.35	19	0.51	0.52
3190	HNRNPK	21	28.1	28.2	24	37.7	27.4	21	33.4	42.9	17	26.8	39.6	20	23.5	18	19	22	22.5
4297	KMT2A	27	0.28	0.28	23	0.17	0.12	24	0.25	0.32	22	0.24	0.35	19	0.18	0.14	22	0.26	0.26
54815	GATAD2A	26	8.6	8.6	23	6.5	4.7	22	7.1	9.1	23	6.1	8.9	24	5.7	4.3	23	5.4	5.5
93973	ACTR8	25	18.1	18.2	23	17.8	13	21	18.6	24	24	15.5	22.9	24	14.8	11.3	22	15.4	15.7
55226	NAT10	19	2.4	2.5	23	3.1	2.3	22	2.6	3.3	26	3	4.4	18	2.2	1.6	14	1.8	1.8
10445	MCRS1	18	6.9	6.9	23	8.3	6.1	20	7.5	9.6	15	5.8	8.6	16	6.1	4.6	12	4.1	4.2
51203	NUSAP1	15	9.2	9.3	23	12.1	8.8	18	11.5	14.8	14	8.1	12	16	8.5	6.5	16	7.1	7.2
8202	NCOA3	24	2.3	2.4	22	1.9	1.4	32	9.9	12.7	33	7.8	11.5	31	7.7	5.9	33	7.2	7.3
79913	ACTR5	24	28.7	28.9	22	31.4	22.9	22	31.1	40.1	24	27	39.8	24	25.3	19.4	23	17	17.3
11198	SUPT16H	23	2	2	22	1.6	1.2	25	2.1	2.8	20	1.6	2.4	15	1.5	1.2	21	1.9	1.9
3178	HNRNPA1	22	78.1	78.6	22	47.4	34.5	24	84.4	109	24	73	108	22	54	41.4	22	74.6	76.2
5993	RFX5	22	2.2	2.2	21	2.1	1.5	23	2.9	3.8	20	2.1	3.2	12	1.4	1.1	11	1.2	1.2
55133	SRBD1	22	4	4	21	4	2.9	18	3.1	4	22	4.6	6.8	18	2.9	2.2	19	3.9	4
3184	HNRNPD	21	138	139	21	135	98.1	20	60.1	77.3	21	65.7	97	23	88.1	67.4	21	123	125
24137	KIF4A	20	0.93	0.94	21	1.3	0.95	20	1.2	1.5	10	0.28	0.42	13	0.46	0.35	18	0.71	0.73
1105	CHD1	19	0.65	0.66	21	0.62	0.45	18	0.69	0.88	20	0.66	0.97	11	0.57	0.44	15	0.55	0.57
9439	MED23	25	3.2	3.2	20	2.8	2	25	3.6	4.7	24	3.9	5.8	25	3.6	2.7	22	3.6	3.7
8458	TTF2	23	1.4	1.4	20	1.3	0.93	24	1.5	1.9	27	1.8	2.6	25	2.2	1.7	28	2.6	2.7
9968	MED12	22	0.75	0.75	20	1.1	0.8	26	0.7	0.9	29	0.95	1.4	27	1.2	0.92	33	1.5	1.5
2186	BPTF	22	0.35	0.35	20	0.35	0.25	19	0.22	0.29	16	0.21	0.31	16	0.17	0.13	19	0.34	0.35
6877	TAF5	21	5.7	5.7	20	7.4	5.4	22	6.2	8	23	6.7	9.9	19	4.5	3.4	19	5	5.1
23028	KDM1A	20	8.9	9	20	9.3	6.8	21	8.9	11.5	26	8.1	11.9	18	7.2	5.5	21	7.8	7.9
9440	MED17	19	7.9	7.9	20	9.3	6.8	24	11	14.1	22	12.5	18.5	22	10	7.6	20	7.4	7.5
8939	FUBP3	16	2.1	2.1	20	3.2	2.4	15	3.7	4.7	18	3.6	5.4	17	3.6	2.7	14	2.4	2.5
221937	FOXK1	23	5.5	5.5	19	5.2	3.8	23	6.6	8.5	23	6.5	9.6	20	5.6	4.3	19	4.6	4.7
11016	ATF7	21	24.1	24.2	19	20.7	15.1	17	25.4	32.7	17	24.3	35.8	16	20.2	15.4	16	20.3	20.7
9782	MATR3	18	5.1	5.1	19	4.5	3.3	24	9.5	12.3	22	7.2	10.6	19	6.3	4.9	25	10.1	10.3
5423	POLB	18	22.5	22.7	19	19.1	13.9	17	18.9	24.3	22	28	41.4	16	17	13	19	22.2	22.7
58508	KMT2C	18	0.08	0.08	19	0.13	0.09	15	0.25	0.32	14	0.24	0.36	29	0.35	0.27	41	0.81	0.83
9221	NOLC1	17	7.2	7.2	19	7.3	5.3	19	12.9	16.7	22	8.5	12.5	24	12.7	9.7	21	10.2	10.4
3065	HDAC1	16	14.7	14.8	19	25.2	18.4	13	12.4	16	12	15.5	22.9	13	18.1	13.8	14	7.8	7.9
4774	NFIA	15	2.5	2.6	19	11.8	8.6	15	3.3	4.3	15	6.1	9	16	5.6	4.3	15	3.7	3.8
9889	ZBED4	15	1	1	19	1.5	1.1	13	1.1	1.5	17	1.1	1.6	10	0.76	0.59	13	0.7	0.72
23020	SNRNP200	14	0.22	0.22	19	0.29	0.21	22	0.63	0.81	12	0.31	0.45	17	0.33	0.25	17	0.38	0.39
286826	LIN9	14	3.3	3.3	19	4.9	3.6	20	4.1	5.3	15	2.1	3.1	17	4	3.1	13	3.7	3.8
23450	SF3B3	25	3.2	3.2	18	1.9	1.4	25	2.5	3.2	21	3.4	5	25	3.1	2.4	23	3.3	3.4
7707	ZNF148	24	12.2	12.3	18	3.4	2.5	18	12.7	16.4	23	10	14.8	17	16.4	12.5	22	16.9	17.2
51377	UCHL5	22	32.5	32.7	18	18.5	13.5	21	32.9	42.3	22	31.6	46.7	19	21.4	16.4	21	22.4	22.9
1915	EEF1A1	20	125	126	18	87.9	64	21	135	173	17	102	151	23	201	154	19	208	212
10919	EHMT2	20	2.2	2.2	18	1.9	1.4	17	2	2.6	23	2.1	3.2	20	1.8	1.4	22	1.9	2
7277	TUBA4A	19	67	67.4	18	54	39.3	15	58.6	75.5	16	44.8	66.2	22	110	83.8	20	81.1	82.8
57504	MTA3	17	3.5	3.5	18	4.2	3.1	13	2.3	2.9	15	3.7	5.4	14	3.9	3	12	3.1	3.2
4781	NFIB	16	9.6	9.6	18	14.7	10.7	16	11.6	15	16	11.2	16.6	17	8.2	6.3	13	5.1	5.2
3066	HDAC2	16	20.5	20.6	18	35.1	25.6	13	19.6	25.3	15	29.8	43.9	15	36.7	28.1	15	20	20.4
9013	TAF1C	14	2.1	2.2	18	4	2.9	13	2.1	2.8	18	2.7	4	18	2.2	1.7	15	3	3.1
11073	TOPBP1	25	1.3	1.4	17	0.51	0.37	27	1.5	1.9	21	0.88	1.3	32	1.9	1.4	28	1.8	1.9
4782	NFIC	21	28.4	28.6	17	17.1	12.5	19	30.2	38.8	18	22.3	32.9	17	26.3	20.1	17	20.3	20.7
9923	ZBTB40	21	1.6	1.6	17	0.95	0.69	19	1.3	1.6	17	1.1	1.6	18	1.1	0.87	17	1.1	1.1
7073	TIAL1	20	21	21.2	17	15.2	11.1	20	24.6	31.7	20	26.5	39.2	15	12.3	9.4	16	16.4	16.7
23186	RCOR1	20	6.8	6.8	17	7.6	5.5	19	6.5	8.3	19	8.6	12.7	18	6.6	5.1	15	4.7	4.8
10521	DDX17	19	2.2	2.2	17	2.5	1.8	24	4.6	5.9	19	2.6	3.8	17	3.1	2.3	20	4.8	4.9
4691	NCL	19	3.2	3.2	17	3.1	2.2	20	4.2	5.3	20	3.7	5.5	16	3.3	2.5	19	4.3	4.4
2175	FANCA	19	2.3	2.3	17	2.8	2	15	1.8	2.3	17	2.4	3.5	15	1.7	1.3	19	2.6	2.6
57634	EP400	17	0.17	0.17	17	0.15	0.11	20	0.22	0.29	19	0.18	0.26	26	0.34	0.26	34	0.61	0.63
1998	ELF2	17	18.6	18.7	17	18.3	13.3	19	18.6	23.9	16	16.5	24.3	15	16.3	12.5	13	12.3	12.5
132660	LIN54	17	4.1	4.1	17	4.1	3	15	4.8	6.2	16	4.1	6	19	4.7	3.6	17	4.6	4.7
6421	SFPQ	16	5.2	5.2	17	2.9	2.1	20	5.5	7	18	3.3	4.9	13	1.2	0.9	11	1.4	1.4
9441	MED26	16	7	7	17	9.4	6.8	16	10.5	13.6	20	10.3	15.2	14	7.6	5.8	13	6.2	6.3
84515	MCM8	16	1.1	1.1	17	1.1	0.82	16	1	1.3	16	1.1	1.6	14	1.2	0.88	14	1.1	1.1
9188	DDX21	16	1.2	1.2	17	2.2	1.6	15	1.7	2.2	17	1.7	2.5	16	1.2	0.96	18	2	2
80010	RMI1	15	19	19.1	17	17.2	12.5	18	19.9	25.6	16	17.5	25.9	15	17.6	13.5	17	15.2	15.6
64425	POLR1E	15	12.8	12.9	17	15.6	11.3	13	8.3	10.7	13	8.4	12.4	13	11.6	8.9	14	10.5	10.8
4783	NFIL3	14	2.3	2.3	17	3.1	2.3	10	1.7	2.3	12	2.3	3.4	7	1.1	0.85	7	1.1	1.1
7431	VIM	26	5.2	5.2	16	2	1.4	27	4.7	6	16	2.5	3.7	40	18.2	13.9	32	14.5	14.8
4841	NONO	22	8.6	8.7	16	5.4	3.9	22	9	11.5	15	11.6	17.1	10	2.3	1.8	12	2.1	2.2
64783	RBM15	20	2.4	2.5	16	2	1.4	18	2.3	2.9	18	1.7	2.5	12	0.78	0.6	13	0.92	0.94
10025	MED16	19	5.5	5.5	16	4.7	3.5	19	6.1	7.9	19	7	10.4	21	5.7	4.4	19	6.5	6.6
57473	ZNF512B	18	2.8	2.8	16	2.9	2.1	20	3.1	4	16	4.4	6.5	20	3.3	2.5	18	3	3
6935	ZEB1	18	1.8	1.8	16	1.5	1.1	11	0.94	1.2	13	1.2	1.7	13	0.57	0.43	13	1	1.1
1997	ELF1	17	21.4	21.6	16	18.9	13.8	19	25.9	33.3	16	19.4	28.6	19	12.7	9.7	15	16.6	16.9
3857	KRT9	16	5.6	5.6	16	7.1	5.1	25	14	18.1	18	10.1	14.8	19	11.2	8.6	22	15.4	15.8
7023	TFAP4	16	17.9	18	16	13.1	9.5	20	22.5	29	21	22.1	32.6	18	16.3	12.5	22	15.9	16.3
10155	TRIM28	15	2.1	2.1	16	1.9	1.4	18	2.8	3.6	17	2.2	3.2	13	1.7	1.3	12	1.3	1.3
11168	PSIP1	14	5.8	5.8	16	6.7	4.8	17	5.7	7.4	15	6.8	10.1	15	3.7	2.8	12	3	3.1
27107	ZBTB11	14	1.1	1.1	16	0.85	0.62	14	0.85	1.1	17	0.84	1.2	8	0.47	0.36	10	0.41	0.41
7003	TEAD1	14	15.1	15.2	16	16.5	12	13	10.2	13.2	14	11	16.3	11	10.5	8	11	6.1	6.3
27316	RBMX	13	12.8	12.9	16	13.5	9.8	22	17.2	22.2	22	14.6	21.6	18	13.3	10.2	17	11.7	11.9
10849	CD3EAP	13	9.5	9.5	16	11.9	8.6	16	12.4	16	17	19.9	29.4	16	15.1	11.5	16	15.8	16.2
9656	MDC1	11	0.43	0.43	16	0.6	0.44	12	0.4	0.52	10	0.42	0.62	10	0.35	0.27	13	0.51	0.52
55252	ASXL2	19	0.66	0.66	15	0.88	0.64	20	0.8	1	17	0.57	0.84	18	1.1	0.82	17	1	1.1
4998	ORC1	17	2.5	2.5	15	2.4	1.8	18	2.3	2.9	16	2	2.9	12	1.7	1.3	13	1.5	1.6
54840	APTX	17	36.9	37.1	15	25.9	18.9	14	36.9	47.5	17	41	60.5	16	29.3	22.4	15	35.2	35.9
129831	RBM45	17	3.7	3.7	15	3.9	2.8	11	2.5	3.3	13	2.2	3.3	14	2.8	2.2	12	2.4	2.4
5984	RFC4	16	13.5	13.6	15	9.7	7.1	16	13.3	17.2	14	13.5	19.9	12	12.4	9.5	18	15.8	16.1
49854	ZBTB21	16	0.86	0.87	15	0.89	0.65	14	0.73	0.94	16	1	1.5	15	0.74	0.56	13	0.81	0.83
84617	TUBB6	16	23.7	23.8	15	1.4	1	14	43.5	56	11	35.1	51.8	18	4.6	3.5	15	3.2	3.2
3096	HIVEP1	16	0.23	0.23	15	0.35	0.25	12	0.14	0.18	9	0.09	0.14	9	0.13	0.1	14	0.17	0.17
253943	YTHDF3	15	2.6	2.7	15	3.2	2.3	14	2.5	3.3	13	2.8	4.1	11	2.3	1.8	13	1.9	2
7528	YY1	15	8.7	8.8	15	9.8	7.1	14	7.8	10	10	5.9	8.7	13	6.7	5.1	11	5.5	5.7
2189	FANCG	15	2	2	15	2.1	1.5	12	1.4	1.8	14	1.9	2.8	13	1.9	1.5	13	1.7	1.7
4605	MYBL2	13	1.5	1.5	15	2.8	2.1	15	2.4	3	13	1.9	2.8	15	2.8	2.1	16	2.3	2.4
8880	FUBP1	13	1.8	1.8	15	1.7	1.3	14	2.5	3.3	12	1.5	2.3	12	0.81	0.62	8	0.38	0.38
311	ANXA11	13	3.1	3.2	15	5.9	4.3	13	3.9	5.1	4	1	1.5	4	0.47	0.36	1	0.15	0.16
5887	RAD23B	13	8.8	8.9	15	12.1	8.8	11	7	9	12	8.7	12.9	8	6.4	4.9	6	3.2	3.3
26528	DAZAP1	13	102	103	15	125	90.9	10	90.1	116	9	98.7	146	9	57.2	43.8	8	51	52.1
2968	GTF2H4	12	11.7	11.8	15	7.9	5.8	13	8.9	11.5	13	10.8	15.9	13	8	6.1	12	8.8	9
27339	PRPF19	12	2.7	2.7	15	4.6	3.3	13	3	3.9	10	2	3	9	2	1.5	9	2.6	2.6
56829	ZC3HAV1	12	0.69	0.69	15	1.1	0.8	12	0.51	0.65	11	0.77	1.1	9	0.5	0.38	11	0.44	0.45
27097	TAF5L	12	2.2	2.2	15	2.2	1.6	9	1.7	2.2	12	3.1	4.5	14	3	2.3	11	2.4	2.4
653121	ZBTB8A	11	2.6	2.6	15	4.2	3.1	9	3.6	4.7	10	3.8	5.6	11	2	1.5	8	2.7	2.8
23152	CIC	10	0.27	0.27	15	0.39	0.28	10	0.34	0.44	11	0.25	0.37	6	0.12	0.09	11	0.25	0.25
116092	DNTTIP1	15	11.2	11.3	14	9.4	6.9	19	10.4	13.3	20	11.1	16.4	15	8.6	6.6	16	10	10.2
2120	ETV6	15	9.4	9.5	14	7.7	5.6	16	7.3	9.4	15	7.2	10.7	14	9.6	7.3	14	9	9.2
6257	RXRB	15	9.2	9.3	14	9.4	6.8	14	13.3	17.1	14	12.6	18.7	15	10.1	7.7	13	10.4	10.6
84135	UTP15	15	2.7	2.7	14	1.3	0.97	12	1.8	2.4	11	1.7	2.5	16	3	2.3	13	1.6	1.6
23435	TARDBP	14	122	123	14	111	80.5	14	145	186	15	129	190	14	69.8	53.4	14	87.3	89.1
5929	RBBP5	13	5.3	5.3	14	3.8	2.8	13	6.2	8	12	4	5.9	17	7	5.3	13	4.7	4.8
6879	TAF7	13	4.7	4.7	14	5	3.6	11	4.2	5.3	8	2.8	4.2	8	2.5	1.9	7	1.9	2
3182	HNRNPAB	12	36.6	36.8	14	23.8	17.4	15	47	60.5	14	42.1	62.1	10	23.9	18.3	13	34.3	35.1
11100	HNRNPUL1	12	3.1	3.1	14	2.6	1.9	13	4.6	6	13	3.4	5	13	1.7	1.3	11	2.2	2.2
23269	MGA	22	0.24	0.24	13	0.23	0.17	12	0.07	0.09	15	0.82	1.2	11	0.09	0.07	19	0.17	0.17
84678	KDM2B	20	1.1	1.1	13	1.2	0.89	18	1.1	1.5	18	1.1	1.6	15	0.88	0.67	16	0.96	0.98
9898	UBAP2L	17	1.7	1.7	13	1.7	1.2	21	1.8	2.3	20	1.7	2.5	15	2	1.5	18	2.7	2.7
221656	KDM1B	16	2.1	2.1	13	2	1.5	19	2.5	3.3	17	2.2	3.3	19	2.9	2.2	17	3.2	3.3
5982	RFC2	16	7.9	8	13	9.7	7	17	10.1	13	14	8.1	11.9	15	10	7.6	17	11.2	11.4
6749	SSRP1	16	2.6	2.6	13	3.2	2.3	13	3.3	4.2	13	2.9	4.3	17	3.1	2.4	14	3.5	3.5
25962	KIAA1429	16	0.48	0.48	13	0.37	0.27	13	0.4	0.52	11	0.32	0.48	9	0.2	0.15	11	0.45	0.46
2648	KAT2A	15	1.4	1.4	13	1.5	1.1	17	1.8	2.3	17	2.4	3.5	16	2.6	2	19	2.8	2.9
84916	CIRH1A	15	2.4	2.4	13	3.1	2.3	17	2	2.6	12	2.4	3.6	13	2.9	2.2	13	2.4	2.4
29079	MED4	15	10.4	10.4	13	9.1	6.6	16	18.7	24.1	16	15.6	23	13	16.7	12.8	13	14	14.3
51616	TAF9B	14	5.9	5.9	13	5.1	3.7	16	7.4	9.5	14	7.5	11	17	9.9	7.6	15	9	9.2
79813	EHMT1	14	0.98	0.99	13	1	0.76	15	0.82	1.1	14	1.1	1.6	18	1.2	0.92	16	1.2	1.2
5985	RFC5	14	10.9	11	13	9	6.5	14	9.6	12.3	13	10.3	15.2	15	10.4	8	14	12.8	13
3305	HSPA1L	13	5.6	5.6	13	3.9	2.9	18	8.7	11.2	14	6.1	9	15	5.8	4.5	16	7.1	7.2
1643	DDB2	13	8.3	8.3	13	8	5.8	16	11.3	14.5	12	5.9	8.7	14	8.9	6.8	11	3.7	3.8
2976	GTF3C2	12	1.1	1.1	13	0.77	0.56	15	1.6	2	14	1.2	1.8	15	1.1	0.84	15	1.7	1.7
9343	EFTUD2	12	0.59	0.59	13	0.59	0.43	13	0.76	0.98	16	0.65	0.97	12	1.6	1.2	12	0.61	0.62
7181	NR2C1	12	3.9	3.9	13	7.2	5.3	13	5.1	6.6	12	4.6	6.8	11	4.8	3.7	12	4.2	4.3
86	ACTL6A	12	24.1	24.3	13	17.3	12.6	12	19.1	24.6	17	27.2	40.1	14	15.6	11.9	15	19.4	19.8
22992	KDM2A	11	0.98	0.98	13	1.5	1.1	15	1.9	2.5	15	1.8	2.7	12	1.5	1.1	14	1.8	1.8
51586	MED15	11	3.7	3.7	13	3.5	2.6	12	6.6	8.5	14	6.6	9.8	11	2.8	2.2	8	5.6	5.7
5931	RBBP7	11	36.4	36.6	13	40.7	29.6	11	34.2	44	11	29.7	43.8	11	33.9	26	11	24.1	24.7
4204	MECP2	10	1.7	1.7	13	2.1	1.5	11	1.7	2.2	9	1.4	2	6	1	0.79	6	0.88	0.9
22976	PAXIP1	9	0.95	0.96	13	1.1	0.82	13	1.5	1.9	12	1.2	1.8	16	2.6	2	15	2.7	2.7
79830	ZMYM1	9	1	1	13	1.3	0.93	8	0.9	1.2	10	1.1	1.6	6	0.5	0.38	6	0.65	0.67
1654	DDX3X	20	1.8	1.8	12	1	0.74	16	2.3	3	18	2.2	3.2	18	2.2	1.7	18	2.8	2.9
26173	INTS1	16	0.27	0.28	12	0.19	0.14	20	0.37	0.48	10	0.21	0.31	20	0.57	0.44	22	0.74	0.76
3326	HSP90AB1	16	10.8	10.9	12	1.2	0.88	15	9.8	12.6	17	2	3	20	1.7	1.3	19	11.8	12.1
7072	TIA1	16	12	12.1	12	21.6	15.7	14	15.1	19.5	15	11.9	17.5	15	10.4	7.9	15	10	10.2
2962	GTF2F1	16	4	4.1	12	4.5	3.2	13	4.2	5.4	13	4	5.9	8	1.5	1.2	9	1.1	1.1
1759	DNM1	15	1.6	1.6	12	0.09	0.06	15	1.1	1.4	13	0.16	0.24	12	1.3	0.98	13	0.74	0.75
6256	RXRA	14	4.2	4.2	12	1.6	1.2	14	4.5	5.7	13	3.7	5.4	11	3.9	3	12	3.9	4
4904	YBX1	14	4.9	4.9	12	4.5	3.3	14	6.2	8	13	4	5.9	11	4.1	3.1	11	2.9	3
405	ARNT	14	1.5	1.5	12	1.8	1.3	13	1.8	2.3	13	1.8	2.6	17	2	1.6	13	1.6	1.6
4221	MEN1	14	3.4	3.4	12	2.7	2	12	2.9	3.8	12	2.7	4	8	1.2	0.95	9	1.3	1.3
2296	FOXC1	13	16	16.1	12	24.5	17.8	15	23.7	30.5	10	14.1	20.9	10	20.9	16	11	19.7	20.1
84146	ZNF644	13	0.96	0.97	12	0.75	0.55	11	0.8	1	14	0.98	1.5	9	0.88	0.68	12	1.1	1.1
3838	KPNA2	13	9.4	9.4	12	9.4	6.9	11	8.2	10.6	12	8.1	12	14	11.9	9.1	11	10	10.2
5725	PTBP1	12	10.8	10.8	12	4.6	3.4	14	14.8	19.1	9	7.2	10.7	14	11.3	8.6	14	13	13.3
9070	ASH2L	12	3	3	12	2.1	1.5	10	3.1	3.9	12	2.9	4.2	15	4.6	3.5	13	5.2	5.4
1387	CREBBP	11	0.11	0.11	12	0.22	0.16	19	0.48	0.61	13	0.21	0.31	18	0.38	0.29	25	0.81	0.83
9442	MED27	11	10.5	10.6	12	6.1	4.5	14	11.3	14.5	14	12.3	18.1	10	9.7	7.4	12	10.8	11
8314	BAP1	11	1.7	1.7	12	1.9	1.4	13	2	2.6	16	2.5	3.8	16	2.9	2.2	15	2.5	2.6
79618	HMBOX1	11	11.1	11.2	12	16.4	11.9	13	12.5	16.1	8	11	16.3	10	12.6	9.6	7	8.5	8.7
1660	DHX9	10	0.48	0.48	12	0.49	0.36	17	0.71	0.92	12	0.58	0.86	13	0.46	0.35	15	0.7	0.72
3856	KRT8	10	1.3	1.3	12	1	0.76	15	2.1	2.7	11	1.1	1.7	23	3.6	2.8	19	3.9	4
1488	CTBP2	10	3.9	3.9	12	5.2	3.8	10	4	5.1	11	3.8	5.6	11	2.7	2	12	3.4	3.4
81857	MED25	8	1.4	1.4	12	2.8	2	13	2.8	3.6	10	1.9	2.9	11	3	2.3	13	3.5	3.6
254394	MCM9	8	0.58	0.58	12	1.2	0.86	8	0.91	1.2	10	1.1	1.6	9	0.57	0.44	9	0.75	0.77
10036	CHAF1A	8	0.44	0.44	12	0.68	0.5	7	0.59	0.76	6	0.51	0.75	5	0.31	0.24	5	0.38	0.39
2975	GTF3C1	16	0.22	0.22	11	0.24	0.18	20	0.31	0.4	14	0.25	0.36	21	0.42	0.32	15	0.4	0.41
220988	HNRNPA3	16	14	14.1	11	6.4	4.6	17	18.1	23.3	17	12.8	18.8	17	10.2	7.8	14	11.1	11.3
226	ALDOA	16	4.8	4.8	11	1.6	1.2	13	6.5	8.4	15	5.6	8.3	7	1.2	0.9	9	0.75	0.77
84159	ARID5B	16	0.88	0.88	11	0.49	0.36	10	0.43	0.56	13	0.71	1	9	0.39	0.3	8	0.4	0.41
8570	KHSRP	15	1.9	1.9	11	1.5	1.1	15	2.3	2.9	15	1.8	2.7	13	1.4	1	13	1.1	1.1
3607	FOXK2	15	4.4	4.5	11	4	2.9	13	4.8	6.2	14	6.8	10.1	14	4.4	3.3	14	4.5	4.6
84456	L3MBTL3	15	1.6	1.6	11	1.5	1.1	10	1.3	1.6	16	1.4	2	12	1.2	0.93	8	0.49	0.5
10575	CCT4	14	3.3	3.3	11	1.3	0.92	13	2.9	3.7	7	1.2	1.7	18	15.2	11.7	22	9.1	9.3
5928	RBBP4	14	43.5	43.8	11	56	40.8	11	14.9	19.2	12	40.9	60.4	11	41.5	31.7	10	28.1	28.7
5813	PURA	13	29.8	30	11	18.1	13.2	14	36.5	47	14	36	53.2	13	22.3	17	13	27.2	27.8
90378	SAMD1	13	10.4	10.5	11	9.3	6.8	13	9	11.5	14	10.6	15.7	16	6.6	5.1	13	6.8	7
51341	ZBTB7A	13	7.5	7.6	11	7.7	5.6	13	12.6	16.3	11	13.4	19.8	9	6.2	4.8	8	6.8	6.9
2303	FOXC2	12	4.8	4.8	11	6.5	4.7	13	6	7.7	10	4.3	6.3	11	5.5	4.2	12	3.5	3.6
6880	TAF9	12	7.6	7.7	11	4	2.9	12	4.7	6.1	13	9.1	13.4	13	10.9	8.3	12	10.4	10.6
10949	HNRNPA0	12	27.6	27.8	11	19.6	14.3	12	28.9	37.2	12	31.4	46.3	12	13.5	10.3	11	27.1	27.6
51804	SIX4	12	3	3	11	3.8	2.8	12	2.6	3.3	12	3.8	5.6	9	2.9	2.2	10	2.9	3
9533	POLR1C	11	16	16.1	11	16.6	12.1	12	22.5	29	14	18.2	26.9	13	20.5	15.7	13	21.9	22.3
2178	FANCE	11	1.1	1.1	11	1.3	0.94	12	1.1	1.4	14	1.4	2	9	0.8	0.62	9	0.71	0.72
1386	ATF2	11	1.9	1.9	11	1.9	1.4	9	1.9	2.5	10	2.3	3.3	8	2.3	1.7	5	1.5	1.5
2101	ESRRA	11	13.7	13.8	11	14.7	10.7	9	11.8	15.2	9	11.5	17	11	11.5	8.8	10	8.5	8.7
7004	TEAD4	11	1.8	1.8	11	2.1	1.6	9	1.7	2.1	7	1	1.5	8	1.9	1.5	8	1.1	1.1
7024	TFCP2	10	10.2	10.3	11	17.5	12.7	12	14.5	18.7	10	10.5	15.5	10	17.1	13.1	10	10.9	11.2
4350	MPG	10	41.3	41.5	11	42.5	30.9	11	29.6	38.1	12	35.9	53.1	13	38.7	29.6	11	41.6	42.5
3191	HNRNPL	10	3.3	3.3	11	3.8	2.8	11	2.9	3.7	11	3.1	4.5	10	3.9	3	10	2	2
4209	MEF2D	9	2	2	11	3.9	2.8	8	2.1	2.7	10	5.1	7.6	10	3.3	2.5	9	2.1	2.2
7518	XRCC4	9	2.3	2.3	11	3.6	2.6	8	1.7	2.2	8	1.5	2.3	6	1.9	1.5	4	1.3	1.4
7709	ZBTB17	8	1	1	11	1.2	0.89	8	0.86	1.1	9	0.86	1.3	9	1.1	0.82	9	0.88	0.9
7403	KDM6A	6	0.17	0.17	11	0.38	0.28	9	0.39	0.51	9	0.39	0.58	12	0.72	0.55	12	0.61	0.63
302	ANXA2	14	4.7	4.7	10	1.7	1.3	14	6.6	8.5	13	5.7	8.5	11	2.1	1.6	14	5	5.1
6924	TCEB3	14	1.2	1.2	10	0.97	0.71	10	0.72	0.93	13	1.4	2.1	11	1.2	0.95	11	0.83	0.85
10629	TAF6L	13	2.7	2.7	10	2	1.4	15	2.4	3	12	2.7	4	11	2.9	2.2	12	2.5	2.5
3070	HELLS	13	0.86	0.87	10	0.71	0.52	13	0.93	1.2	7	0.42	0.63	25	3.2	2.4	20	2.5	2.5
23234	DNAJC9	12	11.6	11.7	10	8.6	6.3	15	12.3	15.8	12	10.9	16.1	13	9.4	7.2	16	11.8	12
3320	HSP90AA1	12	0.38	0.38	10	0.65	0.47	14	1.1	1.4	9	0.59	0.86	15	1.1	0.84	13	0.83	0.85
55775	TDP1	12	0.96	0.97	10	1.2	0.86	13	1.2	1.5	13	1.3	1.9	6	0.77	0.59	6	0.75	0.76
6926	TBX3	12	1.3	1.3	10	1.8	1.3	12	2.2	2.9	12	2	2.9	10	1.1	0.85	11	1.6	1.7
2063	NR2F6	12	14.5	14.6	10	12.2	8.9	11	15.6	20.1	13	17.8	26.3	11	17	13	10	15.9	16.2
5001	ORC5	12	2	2	10	1.1	0.77	9	1.3	1.6	11	1.3	1.9	11	2.1	1.6	12	2.7	2.8
5814	PURB	12	19.4	19.5	10	6.3	4.6	9	8.8	11.3	11	10.2	15.1	11	15.7	12	11	17	17.3
9584	RBM39	11	7.5	7.6	10	5.8	4.2	14	13	16.7	13	12	17.7	18	12.6	9.6	14	11.1	11.3
10236	HNRNPR	11	2.5	2.5	10	1.6	1.2	14	3.1	4	9	1.2	1.7	12	2.8	2.1	10	1.8	1.8
56946	C11orf30	11	0.3	0.3	10	0.25	0.18	12	0.36	0.46	11	0.29	0.43	9	0.24	0.18	8	0.32	0.33
5983	RFC3	11	6	6	10	3.8	2.8	12	5.9	7.6	10	4.9	7.3	11	5.5	4.2	11	5.9	6.1
7690	ZNF131	11	4.3	4.3	10	3.1	2.3	11	4.3	5.6	11	4.2	6.2	7	2.4	1.8	10	3.3	3.3
1487	CTBP1	11	3.4	3.4	10	2.5	1.8	10	2.2	2.9	10	2.5	3.7	7	0.82	0.63	6	0.75	0.77
2597	GAPDH	10	9.2	9.2	10	8.7	6.3	14	10.2	13.2	12	8.1	12	6	3.2	2.4	9	3.5	3.6
5965	RECQL	10	1.3	1.4	10	1.2	0.9	9	0.92	1.2	10	0.36	0.53	7	0.6	0.46	5	0.39	0.4
222229	LRWD1	10	1.2	1.2	10	1.7	1.2	8	1.1	1.4	11	1.3	2	9	2.5	1.9	9	1.2	1.2
6046	BRD2	9	0.47	0.47	10	0.78	0.57	11	0.82	1.1	12	0.92	1.4	14	1.5	1.2	7	0.48	0.49
9329	GTF3C4	9	0.48	0.49	10	0.83	0.6	11	0.81	1	10	0.58	0.86	11	0.58	0.44	13	1	1.1
83759	RBM4B	9	2	2	10	2	1.5	9	2.1	2.7	12	2.5	3.7	10	1.9	1.4	11	2.1	2.2
3187	HNRNPH1	9	4.8	4.8	10	10.1	7.3	9	10.2	13.1	9	3.4	5	8	3.5	2.7	7	2.9	3
54386	TERF2IP	9	1.3	1.3	10	0.86	0.63	9	1.4	1.8	5	0.7	1	7	0.93	0.71	3	0.4	0.4
51441	YTHDF2	9	2.5	2.6	10	2.9	2.1	7	3.4	4.4	7	2.2	3.3	7	2.3	1.8	9	2.6	2.7
688	KLF5	9	12.3	12.4	10	13	9.4	6	10.9	14	7	12.8	18.8	7	11	8.4	7	9.3	9.5
7342	UBP1	8	9.1	9.2	10	10.3	7.5	11	12.4	16	7	5.2	7.7	8	10.2	7.8	8	6.6	6.7
57479	PRR12	7	0.15	0.15	10	0.16	0.12	9	0.18	0.23	10	0.31	0.46	9	0.17	0.13	10	0.25	0.25
8861	LDB1	7	2.2	2.2	10	2.3	1.6	6	2.4	3.1	6	1.2	1.8	6	1.3	1	6	1.5	1.5
9793	CKAP5	24	1.6	1.6	9	0.1	0.07	18	0.46	0.59	18	0.26	0.38	47	2.8	2.2	49	3.1	3.2
125950	RAVER1	17	2.9	3	9	1	0.74	16	3.7	4.8	19	4.6	6.8	28	7.6	5.8	23	7.9	8
2033	EP300	15	0.14	0.14	9	0.2	0.15	16	0.36	0.47	20	0.35	0.51	14	0.46	0.36	22	0.55	0.57
1022	CDK7	14	8.3	8.3	9	6.9	5	12	11	14.1	13	7.7	11.4	13	8.7	6.7	12	9	9.2
54891	INO80D	13	5.9	5.9	9	2.4	1.8	9	4.8	6.1	12	5.1	7.5	6	1.3	0.96	11	1.6	1.7
988	CDC5L	12	0.7	0.71	9	0.41	0.3	11	0.5	0.64	11	0.84	1.2	9	0.31	0.23	8	0.3	0.31
23054	NCOA6	12	0.73	0.73	9	0.46	0.33	11	0.78	1	10	0.44	0.65	13	1.3	0.97	13	1.1	1.1
9320	TRIP12	12	0.16	0.16	9	0.13	0.09	11	0.15	0.19	8	0.08	0.11	13	0.22	0.17	11	0.22	0.22
3315	HSPB1	12	10.5	10.6	9	6.7	4.9	11	11.8	15.2	6	4.4	6.6	10	8.3	6.4	13	11.6	11.9
2188	FANCF	11	3.1	3.1	9	2.1	1.6	10	3.1	4	11	3.3	4.9	10	2.5	1.9	10	1.9	1.9
5093	PCBP1	11	15.8	15.9	9	11.3	8.2	10	22.3	28.7	10	14.2	20.9	11	29.6	22.7	12	26.4	27
4802	NFYC	11	25.5	25.6	9	22.8	16.6	9	13	16.7	8	23.6	34.9	9	20.3	15.5	8	16.8	17.2
7025	NR2F1	11	8.8	8.9	9	3.7	2.7	8	5.4	6.9	10	8	11.8	10	6.9	5.2	9	9.5	9.7
8208	CHAF1B	11	1.2	1.2	9	0.8	0.58	8	0.9	1.2	8	1.2	1.7	10	0.98	0.75	9	1.2	1.3
3006	HIST1H1C	10	22.7	22.8	9	13.1	9.5	10	25.2	32.4	10	20.8	30.7	9	20.2	15.5	10	15.3	15.7
79718	TBL1XR1	10	4.6	4.7	9	2.9	2.1	10	3.7	4.7	10	2.9	4.3	8	3.7	2.9	10	2.6	2.6
23160	WDR43	10	1.1	1.1	9	0.76	0.55	10	1.2	1.6	7	0.93	1.4	13	1.3	0.99	10	1.1	1.1
9589	WTAP	10	4.7	4.7	9	4.1	2.9	9	2.8	3.6	8	3.1	4.6	8	2.3	1.8	7	2.1	2.1
2070	EYA4	9	2.5	2.5	9	1.8	1.3	11	1.8	2.4	11	2.2	3.2	7	0.68	0.52	7	0.81	0.82
3183	HNRNPC	9	9.2	9.2	9	4.5	3.3	11	14.2	18.3	10	8.4	12.3	9	10.9	8.4	12	11.6	11.8
8932	MBD2	9	9.1	9.2	9	8.1	5.9	10	9.2	11.8	12	9	13.3	12	7.7	5.9	13	9.6	9.8
146050	ZSCAN29	9	0.64	0.65	9	1.1	0.79	10	0.65	0.83	12	0.78	1.2	11	0.79	0.6	10	0.7	0.71
9987	HNRNPDL	9	2.3	2.3	9	2.2	1.6	9	1.5	2	7	0.52	0.77	7	1.1	0.86	8	1.9	1.9
3008	HIST1H1E	8	14.5	14.5	9	11.4	8.3	9	13	16.8	9	14.9	22	8	8.7	6.6	8	7.4	7.5
3313	HSPA9	8	0.86	0.87	9	0.98	0.71	9	1.3	1.6	8	1	1.5	10	0.9	0.69	8	0.78	0.8
10664	CTCF	8	2.9	2.9	9	3.1	2.3	8	3.1	4	8	3.9	5.8	6	2.3	1.7	6	2.8	2.9
10474	TADA3	8	1.4	1.4	9	3.1	2.3	8	1.7	2.2	7	1.6	2.4	9	2.4	1.9	6	2.3	2.3
51043	ZBTB7B	8	12.6	12.7	9	21.5	15.7	8	22.8	29.3	7	22.3	32.9	7	11.4	8.7	7	7.9	8.1
84128	WDR75	7	3	3	9	3.2	2.3	9	2.5	3.3	8	0.56	0.83	11	0.61	0.47	9	0.65	0.66
3852	KRT5	7	0.42	0.42	9	0.71	0.52	9	1.3	1.7	7	0.56	0.83	11	1.2	0.88	11	1.1	1.2
57691	KIAA1586	7	0.66	0.67	9	0.86	0.63	8	0.85	1.1	10	1.2	1.8	9	0.85	0.65	6	0.66	0.68
10643	IGF2BP3	7	0.67	0.67	9	0.96	0.7	8	1	1.3	7	0.65	0.96	9	0.97	0.74	8	0.71	0.72
1820	ARID3A	7	0.56	0.57	9	0.72	0.52	8	0.64	0.83	7	0.63	0.93	9	0.83	0.63	6	0.51	0.52
2960	GTF2E1	7	2.2	2.2	9	3.3	2.4	7	2.8	3.6	5	2	2.9	4	2.1	1.6	3	2	2
4926	NUMA1	19	0.12	0.13	8	0.1	0.07	26	0.5	0.64	22	0.23	0.34	43	0.93	0.71	43	1.1	1.1
10594	PRPF8	17	0.23	0.23	8	0.09	0.07	20	0.29	0.37	16	0.24	0.36	10	0.1	0.08	19	0.17	0.17
1973	EIF4A1	14	4.2	4.2	8	2.2	1.6	14	5.3	6.9	8	1.5	2.3	17	11	8.4	20	14.4	14.7
6426	SRSF1	13	3.9	3.9	8	1.6	1.1	14	6.1	7.9	12	4.7	7	14	4	3	12	3.7	3.8
29127	RACGAP1	12	2.6	2.6	8	0.74	0.54	13	2.5	3.2	11	1.9	2.8	17	6	4.6	14	2.9	3
4331	MNAT1	12	10.6	10.6	8	5.8	4.2	12	10.7	13.8	12	12.5	18.5	11	7.6	5.8	12	7.5	7.6
7536	SF1	12	2.4	2.4	8	2	1.5	11	3.1	4	9	1.8	2.6	8	1.8	1.3	5	0.87	0.89
10492	SYNCRIP	12	1.5	1.5	8	0.85	0.62	11	1.4	1.8	5	1	1.5	7	1.7	1.3	7	1.4	1.4
5094	PCBP2	12	14.2	14.3	8	8.5	6.2	10	17.8	22.9	8	11.7	17.3	13	33.6	25.7	12	41.3	42.1
84256	FLYWCH1	11	1.7	1.7	8	1.4	1.1	11	1.9	2.5	15	2.1	3	12	1.8	1.4	13	1.9	2
3726	JUNB	10	13.4	13.5	8	13.5	9.8	11	13	16.7	11	14	20.7	11	12.7	9.7	7	8.8	9
1736	DKC1	10	1.4	1.4	8	1.3	0.93	11	1.6	2	11	1.3	2	9	1.8	1.3	4	0.26	0.26
9015	TAF1A	10	1.3	1.3	8	1.1	0.83	10	1.2	1.6	7	1.1	1.7	4	0.4	0.3	7	0.45	0.46
7026	NR2F2	10	3.9	4	8	5.8	4.2	9	6.6	8.5	10	7.9	11.7	9	5.5	4.2	8	7.4	7.6
9569	GTF2IRD1	10	0.78	0.79	8	0.51	0.37	9	0.53	0.69	10	0.84	1.2	6	0.41	0.31	7	0.22	0.22
1025	CDK9	9	1	1	8	1.3	0.93	11	4	5.2	9	2.9	4.2	10	2.5	1.9	11	3	3.1
3861	KRT14	9	1.7	1.7	8	0.36	0.26	11	0.51	0.66	9	0.24	0.36	9	0.35	0.27	11	1.1	1.1
11091	WDR5	9	11.3	11.4	8	7.5	5.5	10	9.6	12.3	8	8.1	12	7	9.1	7	10	13	13.3
7022	TFAP2C	9	0.94	0.95	8	0.7	0.51	9	1.3	1.7	10	0.62	0.92	9	1.2	0.92	6	0.51	0.52
9014	TAF1B	9	0.64	0.64	8	1.1	0.78	9	1.1	1.4	9	1.4	2.1	11	1.4	1	4	0.41	0.42
5000	ORC4	9	1.1	1.2	8	1.3	0.96	8	1.2	1.6	9	1.7	2.5	9	2.2	1.6	9	1.7	1.7
3206	HOXA10	9	4.5	4.6	8	6.5	4.8	8	5.3	6.8	9	4.6	6.8	9	4.4	3.4	7	4.1	4.1
3727	JUND	9	15.5	15.6	8	11.1	8.1	7	14.7	18.9	8	18.8	27.7	8	11.1	8.5	9	12.6	12.8
1999	ELF3	9	5.2	5.2	8	7	5.1	6	4.6	5.9	11	8.5	12.6	8	3.4	2.6	9	6.3	6.4
3608	ILF2	8	1.8	1.8	8	1.7	1.2	10	3.4	4.3	8	2.7	4	9	3	2.3	8	3.1	3.2
4335	MNT	8	0.41	0.41	8	1.2	0.87	8	1.2	1.6	9	0.92	1.4	6	0.76	0.58	4	0.3	0.31
79968	WDR76	8	0.76	0.77	8	1.7	1.2	7	1.1	1.4	8	1.5	2.2	8	0.61	0.47	6	0.94	0.96
2122	MECOM	8	0.56	0.57	8	0.44	0.32	5	0.29	0.37	3	0.19	0.28	2	0.12	0.1	4	0.24	0.24
9330	GTF3C3	7	0.26	0.26	8	0.31	0.22	8	0.33	0.43	8	0.35	0.52	8	0.41	0.32	7	0.43	0.44
51602	NOP58	7	1.4	1.4	8	0.71	0.52	8	1.5	1.9	7	0.83	1.2	9	3.5	2.7	10	2.6	2.6
7376	NR1H2	7	4.8	4.9	8	5.5	4	8	4.2	5.4	7	4.1	6	8	3.4	2.6	6	3.2	3.3
3981	LIG4	7	0.4	0.4	8	0.46	0.33	7	0.23	0.3	7	0.39	0.57	7	0.36	0.28	6	0.41	0.42
2967	GTF2H3	7	12.6	12.6	8	8.3	6	6	14.6	18.7	8	11.6	17.1	8	9.3	7.1	7	12.9	13.2
7541	ZBTB14	7	0.95	0.95	8	1.6	1.2	6	1.1	1.4	7	1.4	2.1	7	1.5	1.2	5	1.1	1.1
3840	KPNA4	6	1	1	8	1.1	0.79	7	1.2	1.6	8	1.7	2.6	6	1.4	1	6	1.4	1.4
9913	SUPT7L	6	1.9	1.9	8	2.3	1.7	6	1.3	1.7	8	2.8	4.1	5	2.3	1.8	7	2.7	2.7
23595	ORC3	5	0.78	0.79	8	0.77	0.56	7	0.93	1.2	8	1.1	1.7	7	0.99	0.75	7	0.59	0.6
213	ALB	5	9.7	9.8	8	14.2	10.4	7	17.9	23.1	6	12.4	18.2	4	10.6	8.1	4	10.6	10.8
55734	ZFP64	4	0.72	0.72	8	1	0.74	6	0.95	1.2	6	0.46	0.68	7	1.2	0.9	6	0.94	0.96
158405	KIAA1958	4	0.4	0.4	8	0.83	0.6	5	0.42	0.55	8	0.83	1.2	9	0.72	0.55	6	0.62	0.63
2316	FLNA	13	0.16	0.16	7	0.07	0.05	21	0.28	0.35	15	0.2	0.29	4	0.27	0.21	10	0.07	0.07
27086	FOXP1	13	1.4	1.4	7	1.9	1.4	15	3.1	4	11	1.2	1.8	9	1.2	0.91	9	1.2	1.2
64864	RFX7	12	0.39	0.39	7	0.11	0.08	10	0.28	0.36	9	0.33	0.49	11	0.44	0.33	11	0.47	0.48
9055	PRC1	11	1.1	1.1	7	0.68	0.49	15	1.4	1.8	10	0.88	1.3	10	1.2	0.94	9	1.1	1.1
9126	SMC3	11	0.2	0.2	7	0.05	0.03	14	0.28	0.36	12	0.15	0.22	14	0.4	0.3	16	0.36	0.37
9775	EIF4A3	11	1.7	1.7	7	1.2	0.88	12	2.9	3.7	10	0.95	1.4	14	2.7	2	13	3.2	3.3
23133	PHF8	11	0.6	0.6	7	0.32	0.23	11	0.67	0.86	11	0.5	0.73	7	0.58	0.44	10	0.77	0.79
25926	NOL11	11	1.8	1.8	7	1.1	0.83	11	2	2.6	7	1.2	1.8	13	2.1	1.6	9	1.8	1.8
5925	RB1	11	0.51	0.52	7	0.4	0.29	7	0.38	0.49	8	0.49	0.73	7	0.46	0.35	3	0.18	0.19
10038	PARP2	10	1.1	1.1	7	1.5	1.1	11	1.5	1.9	8	10.4	15.3	8	0.93	0.71	7	1	1
2187	FANCB	10	0.5	0.5	7	1.5	1.1	8	1	1.3	9	0.48	0.7	5	0.36	0.27	6	0.28	0.29
283489	CHAMP1	10	0.33	0.33	7	0.28	0.2	8	0.2	0.26	7	0.26	0.38	4	0.21	0.16	7	0.21	0.22
4150	MAZ	10	13.7	13.8	7	11.8	8.6	7	11.3	14.6	7	9.8	14.5	10	19.9	15.2	8	9.1	9.3
83860	TAF3	9	0.99	1	7	1	0.75	9	0.91	1.2	11	0.8	1.2	8	0.72	0.55	6	0.58	0.6
7443	VRK1	9	1.4	1.4	7	2.2	1.6	9	2.7	3.4	9	2.6	3.8	12	2.7	2.1	7	1.5	1.5
4176	MCM7	9	0.77	0.77	7	0.53	0.39	9	0.65	0.84	7	0.56	0.83	11	0.68	0.52	7	0.59	0.6
125476	INO80C	9	16	16.1	7	11.2	8.2	8	16.7	21.5	5	2.3	3.5	8	7.3	5.6	10	12.9	13.2
51231	VRK3	9	1.6	1.6	7	1.8	1.3	7	1.6	2.1	8	1.6	2.4	9	2.4	1.9	7	1.6	1.6
5432	POLR2C	9	5.2	5.2	7	3.5	2.5	6	4.6	5.9	10	4.3	6.3	6	2.8	2.2	8	4.9	5
1373	CPS1	9	0.18	0.18	7	0.13	0.1	5	0.07	0.08	11	0.29	0.43	18	0.46	0.35	13	0.43	0.44
7572	ZNF24	9	4.1	4.1	7	2.5	1.8	5	2.3	3	9	2.5	3.7	8	2.8	2.1	12	3.5	3.6
23	ABCF1	8	0.36	0.36	7	0.39	0.28	10	0.78	1	9	0.64	0.95	7	0.45	0.34	8	0.75	0.76
91607	SLFN11	8	0.51	0.51	7	0.45	0.33	9	0.35	0.45	14	0.7	1	14	1	0.78	11	0.72	0.74
54915	YTHDF1	8	1	1	7	0.32	0.23	9	1.5	1.9	6	0.39	0.57	4	0.19	0.14	5	0.18	0.19
7014	TERF2	8	1.6	1.6	7	1.3	0.93	8	1.7	2.2	9	1.6	2.3	9	1.3	1	7	1.2	1.3
2355	FOSL2	8	3	3	7	4.9	3.6	8	6.6	8.6	9	6.1	9	8	3.8	2.9	7	4.6	4.7
124540	MSI2	8	3.4	3.4	7	2.6	1.9	8	3.8	4.8	7	2.3	3.4	9	3	2.3	6	2.1	2.1
3839	KPNA3	8	1.7	1.7	7	1.4	1.1	8	1.7	2.2	5	0.95	1.4	6	2.1	1.6	6	1.9	1.9
6118	RPA2	8	41	41.2	7	18	13.1	7	32.3	41.6	10	41.7	61.6	9	24.3	18.6	11	22.9	23.3
9425	CDYL	8	1.1	1.1	7	1	0.75	6	0.97	1.3	6	0.43	0.64	11	1.3	0.98	7	0.55	0.57
93624	TADA2B	8	1.8	1.8	7	1.6	1.2	6	1.6	2	6	1.3	2	2	0.67	0.51	4	0.63	0.64
51222	ZNF219	8	0.41	0.41	7	0.43	0.31	5	0.25	0.32	8	0.43	0.63	10	0.8	0.61	6	0.31	0.32
284252	KCTD1	7	0.59	0.59	7	0.87	0.63	9	0.83	1.1	9	0.75	1.1	5	0.47	0.36	6	0.06	0.07
8019	BRD3	7	0.43	0.43	7	0.39	0.29	9	0.65	0.84	9	0.66	0.97	4	0.32	0.25	5	0.36	0.37
170506	DHX36	7	0.27	0.27	7	0.65	0.47	8	0.29	0.38	9	0.41	0.61	8	0.44	0.34	10	0.64	0.66
2521	FUS	7	2.4	2.5	7	3.5	2.5	8	3.1	4	7	3.4	5	8	2	1.5	7	5.6	5.7
5499	PPP1CA	7	1.9	1.9	7	1.1	0.79	7	2.3	3	8	1.9	2.8	8	3.4	2.6	9	3.4	3.5
4791	NFKB2	7	0.23	0.23	7	0.42	0.31	7	0.22	0.29	5	0.15	0.22	5	0.26	0.2	2	0.08	0.09
3226	HOXC10	7	1.7	1.7	7	1.7	1.2	6	1.9	2.4	8	2.7	4	6	0.8	0.61	6	1.8	1.8
116113	FOXP4	7	0.7	0.7	7	0.37	0.27	5	0.56	0.73	5	0.35	0.52	7	0.95	0.73	9	1.2	1.2
2176	FANCC	7	1.2	1.3	7	0.93	0.68	5	0.74	0.95	5	0.51	0.76	5	0.87	0.66	6	1.1	1.1
400506	KNOP1	7	0.44	0.44	7	0.54	0.4	3	0.19	0.24	3	0.28	0.41	4	0.3	0.23	4	0.22	0.23
58486	ZBED5	6	0.53	0.54	7	0.78	0.57	10	0.96	1.2	7	0.88	1.3	4	0.31	0.24	8	0.61	0.63
10725	NFAT5	6	0.86	0.86	7	1	0.74	8	0.77	1	8	0.92	1.4	8	0.57	0.43	6	0.87	0.89
10522	DEAF1	6	3.4	3.4	7	6.3	4.6	8	5.2	6.7	8	6.2	9.2	7	3.6	2.8	6	4.5	4.6
11169	WDHD1	6	0.17	0.17	7	0.17	0.13	8	0.15	0.19	7	0.15	0.22	9	0.37	0.29	8	0.18	0.18
23099	ZBTB43	6	4.9	4.9	7	5.5	4	7	4.8	6.2	6	6.9	10.2	7	6.1	4.7	5	3.9	4
1994	ELAVL1	6	2	2	7	1.4	1	7	2.7	3.5	5	1.1	1.7	6	1.9	1.4	9	2.4	2.5
7027	TFDP1	6	2.7	2.7	7	3.1	2.2	6	3.7	4.8	6	3.1	4.6	4	1.9	1.5	3	1.4	1.5
1665	DHX15	6	0.16	0.17	7	0.1	0.07	6	0.24	0.31	4	0.06	0.09	6	0.21	0.16	5	0.16	0.16
9880	ZBTB39	5	0.9	0.9	7	1.5	1.1	6	1	1.3	9	1.6	2.3	7	0.97	0.74	7	0.97	0.99
83444	INO80B	5	2.4	2.4	7	3.8	2.7	5	2.9	3.7	6	3.3	4.9	4	2.4	1.8	3	2	2.1
11244	ZHX1	4	0.12	0.12	7	0.37	0.27	5	0.25	0.32	4	0.17	0.25	2	0.09	0.07	6	0.25	0.26
23451	SF3B1	12	0.33	0.33	6	0.17	0.13	13	0.44	0.56	11	0.34	0.5	5	0.27	0.21	10	0.45	0.46
7203	CCT3	11	1.6	1.6	6	0.76	0.56	10	2.1	2.7	8	1.1	1.7	18	5.7	4.4	16	5.5	5.6
10576	CCT2	10	1.6	1.6	6	0.69	0.5	14	2.4	3	11	1.9	2.8	13	3.8	2.9	13	3.8	3.9
3329	HSPD1	9	0.69	0.7	6	0.31	0.23	13	2.2	2.9	12	1.3	1.9	14	2.5	1.9	12	2.7	2.7
2959	GTF2B	9	3.8	3.8	6	1.9	1.4	8	3.5	4.5	11	4.3	6.4	11	3.3	2.5	11	3.6	3.7
134430	WDR36	9	0.24	0.24	6	0.24	0.17	8	0.28	0.36	8	0.39	0.57	11	0.38	0.29	10	0.43	0.44
79811	SLTM	9	0.36	0.37	6	0.24	0.18	8	0.28	0.36	8	0.18	0.27	5	0.18	0.13	3	0.13	0.13
55758	RCOR3	8	0.53	0.54	6	0.08	0.06	9	0.32	0.41	8	0.38	0.56	7	0.24	0.18	8	0.24	0.24
2963	GTF2F2	8	3.9	3.9	6	2.6	1.9	9	4.1	5.3	7	2.9	4.3	11	4.6	3.5	8	4.2	4.3
4869	NPM1	8	3.5	3.6	6	1.1	0.84	9	4.1	5.3	7	2	3	9	3.4	2.6	7	5.8	5.9
7086	TKT	8	0.88	0.88	6	0.56	0.41	9	0.99	1.3	6	0.48	0.71	4	0.3	0.23	2	0.14	0.14
27125	AFF4	8	0.15	0.15	6	0.12	0.09	8	0.22	0.28	7	0.23	0.34	7	0.13	0.1	6	0.12	0.12
3516	RBPJ	8	1.8	1.8	6	2.1	1.5	6	2.3	2.9	6	2.1	3.1	6	1.6	1.3	6	0.97	0.99
7392	USF2	7	5.7	5.8	6	5.2	3.8	7	8.2	10.5	8	8.1	11.9	8	5.4	4.1	8	5.9	6.1
54971	BANP	7	6.1	6.1	6	3.9	2.8	7	6.1	7.9	7	5.1	7.5	8	4	3	7	3.1	3.2
1871	E2F3	7	1.1	1.1	6	1.1	0.77	7	1.4	1.8	7	1.2	1.7	7	1.1	0.86	5	0.99	1
9879	DDX46	6	0.18	0.18	6	0.07	0.05	10	0.37	0.48	13	0.37	0.54	4	0.09	0.07	6	0.12	0.13
10607	TBL3	6	0.21	0.22	6	0.44	0.32	9	0.57	0.73	8	0.34	0.5	13	0.83	0.64	10	0.76	0.78
8379	MAD1L1	6	0.4	0.4	6	0.28	0.2	8	0.24	0.31	11	0.57	0.85	13	0.41	0.31	11	0.57	0.58
57187	THOC2	6	0.15	0.15	6	0.08	0.06	8	0.19	0.24	4	0.07	0.1	9	0.35	0.27	5	0.31	0.32
54700	RRN3	6	0.5	0.5	6	0.46	0.33	6	0.54	0.69	9	0.76	1.1	10	0.67	0.51	6	0.49	0.5
8841	HDAC3	6	0.83	0.83	6	0.47	0.34	6	0.76	0.97	7	0.96	1.4	7	1.1	0.84	8	0.98	1
26009	ZZZ3	6	0.47	0.47	6	0.42	0.31	5	0.21	0.27	7	0.39	0.57	6	0.37	0.28	5	0.4	0.4
6668	SP2	6	3	3	6	1.8	1.3	5	2.6	3.3	6	2.9	4.2	5	1.8	1.4	4	1.9	1.9
6314	ATXN7	6	0.17	0.17	6	0.16	0.12	5	0.23	0.29	6	0.18	0.26	4	0.14	0.11	3	0.06	0.07
80233	FAAP100	6	1.4	1.4	6	1.5	1.1	5	1.1	1.4	5	1.4	2.1	6	0.95	0.73	6	0.84	0.86
1877	E4F1	6	1.2	1.2	6	1.9	1.4	5	0.53	0.69	5	0.72	1.1	3	0.55	0.42	5	1.1	1.1
2000	ELF4	5	1.8	1.8	6	2	1.4	7	2.6	3.3	6	2.2	3.3	6	1.5	1.2	8	2.2	2.3
23314	SATB2	5	0.35	0.35	6	0.4	0.29	5	0.23	0.3	4	0.2	0.3	6	0.17	0.13	6	0.34	0.35
1968	EIF2S3	5	1.2	1.2	6	1.3	0.97	4	0.86	1.1	4	0.91	1.3	6	1.5	1.2	4	0.97	0.99
3301	DNAJA1	4	0.75	0.75	6	0.77	0.56	7	1.4	1.8	6	1.2	1.7	7	1.6	1.2	6	1.6	1.6
54980	C2orf42	4	0.2	0.2	6	0.53	0.38	3	0.18	0.24	4	0.27	0.4	5	0.29	0.23	4	0.37	0.37
29844	TFPT	3	1.7	1.7	6	2.2	1.6	5	6.2	7.9	7	7.5	11	5	6.5	5	5	6.2	6.4
8189	SYMPK	15	0.35	0.36	5	0.09	0.07	14	0.44	0.56	5	0.14	0.21	19	0.77	0.59	20	1.2	1.2
8243	SMC1A	13	0.28	0.28	5	0.07	0.05	14	0.42	0.54	12	0.18	0.26	19	0.77	0.59	17	0.59	0.61
902	CCNH	13	6.6	6.6	5	4.6	3.3	11	7	9	13	5.6	8.2	10	5.1	3.9	11	5.8	5.9
55215	FANCI	13	0.27	0.27	5	0.08	0.06	9	0.19	0.25	5	0.07	0.1	12	0.48	0.37	13	0.44	0.45
11083	DIDO1	10	0.18	0.18	5	0.1	0.07	15	0.46	0.6	8	0.24	0.35	8	0.19	0.15	12	0.3	0.31
10574	CCT7	9	0.84	0.85	5	0.39	0.28	9	1.2	1.5	4	0.36	0.52	18	3.4	2.6	10	2.2	2.2
10291	SF3A1	9	0.32	0.32	5	0.3	0.22	7	0.38	0.49	7	0.38	0.56	2	0.1	0.07	1	0.07	0.07
23126	POGZ	9	0.34	0.34	5	0.1	0.07	6	0.19	0.25	6	0.22	0.32	7	0.19	0.15	8	0.29	0.3
3185	HNRNPF	8	3.8	3.8	5	0.95	0.69	7	4.8	6.2	8	3.8	5.6	8	3.3	2.5	10	5.4	5.6
9184	BUB3	8	1.3	1.3	5	0.72	0.52	7	2.1	2.6	7	1.4	2	7	1.2	0.94	6	1.2	1.2
10528	NOP56	8	0.99	1	5	0.26	0.19	5	0.48	0.61	5	0.33	0.49	8	0.75	0.58	6	0.49	0.5
2308	FOXO1	7	0.62	0.62	5	0.38	0.28	10	1.4	1.8	9	1.3	1.9	7	0.7	0.54	5	0.39	0.4
6597	SMARCA4	7	0.07	0.07	5	0.08	0.06	10	0.16	0.2	4	0.04	0.06	9	0.18	0.14	7	0.2	0.2
8683	SRSF9	7	2.7	2.8	5	1.6	1.2	8	3.2	4.1	6	0.89	1.3	6	1.3	0.97	7	2	2
9328	GTF3C5	7	0.47	0.47	5	0.34	0.25	8	0.53	0.69	4	0.21	0.31	6	0.49	0.37	5	0.4	0.41
56987	BBX	7	0.44	0.44	5	0.62	0.45	6	0.42	0.54	9	0.63	0.93	2	0.07	0.05	4	0.34	0.35
3609	ILF3	7	0.73	0.73	5	0.38	0.28	6	0.76	0.97	7	0.43	0.63	7	0.56	0.43	9	0.73	0.74
6294	SAFB	7	0.39	0.39	5	0.22	0.16	6	0.34	0.44	7	0.34	0.5	3	0.16	0.12	3	0.19	0.2
57592	ZNF687	7	0.23	0.23	5	0.26	0.19	6	0.15	0.2	6	0.24	0.35	4	0.17	0.13	4	0.13	0.14
3836	KPNA1	7	0.77	0.78	5	0.25	0.18	5	0.88	1.1	4	0.52	0.77	6	1.3	0.99	8	1.8	1.8
1459	CSNK2A2	6	1.1	1.1	5	0.94	0.69	10	2.2	2.8	8	1.7	2.5	5	1	0.78	4	0.82	0.83
4361	MRE11A	6	0.21	0.21	5	0.21	0.15	9	0.73	0.94	6	0.34	0.49	12	0.56	0.43	10	0.67	0.69
283899	INO80E	6	36.8	37	5	24.6	17.9	7	32.7	42.1	7	26.8	39.6	5	23.2	17.8	7	25.9	26.5
22913	RALY	6	1	1	5	0.7	0.51	7	1.5	2	7	0.98	1.4	4	0.86	0.66	7	1.5	1.5
56254	RNF20	6	0.22	0.22	5	0.13	0.09	7	0.26	0.33	7	0.48	0.71	4	0.12	0.09	2	0.08	0.08
6908	TBP	6	6.6	6.6	5	5.1	3.7	6	8.2	10.5	6	6.4	9.4	6	6.3	4.8	6	7.2	7.4
56941	HMCES	6	0.84	0.84	5	0.67	0.49	6	0.8	1	5	0.59	0.88	7	0.98	0.75	5	0.57	0.59
79832	QSER1	6	0.16	0.16	5	0.07	0.05	4	0.15	0.19	5	0.19	0.28	8	0.2	0.15	7	0.2	0.21
9044	BTAF1	6	0.09	0.1	5	0.06	0.04	2	0.04	0.05	3	0.04	0.05	5	0.09	0.07	10	0.26	0.27
129685	TAF8	5	4.2	4.2	5	3.7	2.7	9	6.9	8.9	7	2.6	3.8	6	4.5	3.4	7	4.8	4.9
10992	SF3B2	5	0.4	0.4	5	0.26	0.19	9	0.51	0.65	5	0.43	0.64	4	0.28	0.21	7	0.46	0.47
1017	CDK2	5	0.58	0.58	5	0.63	0.46	6	2.4	3.1	6	0.61	0.9	7	0.84	0.65	7	1.2	1.2
1385	CREB1	5	29.3	29.5	5	18.8	13.7	6	26.2	33.7	5	21.8	32.1	5	25.7	19.7	5	22.1	22.6
92105	INTS4	5	0.15	0.15	5	0.1	0.07	5	0.11	0.14	6	0.15	0.22	9	0.72	0.55	5	0.26	0.26
7391	USF1	5	4.5	4.5	5	2.1	1.5	5	5.1	6.6	5	5.4	8	5	2.1	1.6	5	3.4	3.4
6432	SRSF7	5	2.9	2.9	5	5.5	4	5	8.5	11	5	7.6	11.2	4	3.8	2.9	5	4.8	4.9
2130	EWSR1	5	2.3	2.3	5	1.9	1.4	4	2.7	3.5	5	2.6	3.9	4	1.9	1.5	5	2	2
3225	HOXC9	5	1.7	1.7	5	2.3	1.7	3	0.69	0.88	6	0.99	1.5	6	1.7	1.3	6	1.8	1.8
8648	NCOA1	4	0.06	0.07	5	0.17	0.12	12	0.66	0.84	12	0.28	0.41	9	0.57	0.43	9	0.52	0.53
11338	U2AF2	4	0.47	0.48	5	0.79	0.58	6	1	1.3	6	1.1	1.6	5	1.2	0.9	5	1.7	1.7
3235	HOXD9	4	5.1	5.1	5	0.7	0.51	4	0.88	1.1	6	0.89	1.3	4	0.81	0.62	4	0.64	0.65
7701	ZNF142	3	0.11	0.11	5	0.2	0.14	7	0.18	0.23	6	0.16	0.24	6	0.13	0.1	5	0.17	0.17
79869	CPSF7	3	0.38	0.39	5	0.4	0.29	6	0.73	0.94	4	0.3	0.44	3	0.32	0.24	2	0.24	0.24
25896	INTS7	3	0.07	0.07	5	0.15	0.11	4	0.09	0.11	6	0.13	0.2	5	0.17	0.13	4	0.11	0.11
1876	E2F6	3	0.55	0.56	5	0.89	0.65	3	0.67	0.86	3	0.7	1	3	0.43	0.33	3	0.51	0.52
55892	MYNN	2	0.15	0.15	5	0.44	0.32	3	0.19	0.25	5	0.3	0.44	2	0.05	0.04	4	0.25	0.26
23064	SETX	16	0.14	0.14	4	0.04	0.03	16	0.13	0.17	6	0.07	0.1	24	0.48	0.37	31	0.59	0.6
10362	HMG20B	9	1.8	1.8	4	1.3	0.91	9	1.1	1.4	10	2.6	3.9	10	1.9	1.5	8	1.4	1.4
3855	KRT7	9	0.72	0.73	4	0.16	0.11	9	1.1	1.4	7	0.7	1	20	3.5	2.7	15	8.9	9
1500	CTNND1	9	0.44	0.44	4	0.08	0.06	9	0.27	0.34	6	0.24	0.36	12	1	0.78	15	8.5	8.7
9698	PUM1	9	0.47	0.47	4	0.1	0.08	8	0.43	0.56	6	0.27	0.39	18	2.2	1.7	20	3	3.1
84364	ARFGAP2	9	0.51	0.51	4	0.3	0.22	7	0.78	1	10	1.3	1.9	11	2.8	2.1	12	3	3
3875	KRT18	9	2.2	2.2	4	0.12	0.09	7	1.4	1.8	7	1.1	1.7	14	2.9	2.2	13	3.1	3.2
983	CDK1	8	2.6	2.6	4	0.82	0.6	9	5	6.4	8	1.9	2.8	11	3	2.3	9	3.5	3.6
1938	EEF2	8	0.53	0.53	4	0.33	0.24	9	0.72	0.93	8	0.6	0.88	3	0.2	0.15	6	0.26	0.26
55929	DMAP1	8	0.95	0.96	4	0.42	0.31	9	0.93	1.2	6	0.47	0.7	9	1.9	1.5	5	1.1	1.1
117143	TADA1	8	3.2	3.3	4	4.8	3.5	8	4.6	6	10	7	10.4	7	3.5	2.7	7	5.8	5.9
5087	PBX1	8	1.2	1.2	4	0.98	0.71	8	2.3	3	9	2.6	3.8	7	1.8	1.4	8	1.6	1.7
23394	ADNP	7	0.17	0.17	4	0.11	0.08	6	0.32	0.42	5	0.11	0.17	6	0.18	0.14	3	0.14	0.14
149076	ZNF362	7	0.62	0.63	4	0.3	0.22	4	0.43	0.56	5	0.34	0.5	4	0.28	0.22	2	0.29	0.3
9181	ARHGEF2	6	0.25	0.25	4	0.08	0.06	13	0.63	0.81	9	0.27	0.4	8	0.23	0.18	9	0.51	0.52
58517	RBM25	6	0.28	0.29	4	0.19	0.14	8	0.58	0.74	10	0.56	0.82	4	0.18	0.14	3	0.15	0.15
1965	EIF2S1	6	0.77	0.77	4	0.22	0.16	8	1.6	2.1	9	1.4	2.1	7	0.89	0.68	6	0.91	0.93
2961	GTF2E2	6	1.7	1.7	4	0.57	0.42	7	1.1	1.4	9	1.5	2.2	10	1.5	1.2	8	1.4	1.4
79577	CDC73	6	0.31	0.31	4	0.2	0.15	7	0.67	0.86	7	0.59	0.87	5	0.42	0.32	3	0.22	0.23
5989	RFX1	6	0.43	0.43	4	0.27	0.19	7	0.42	0.54	4	0.22	0.33	7	0.52	0.4	6	0.33	0.33
54552	GNL3L	6	0.46	0.46	4	0.24	0.18	7	0.6	0.77	4	0.26	0.38	6	0.42	0.32	6	0.58	0.59
6015	RING1	6	1.9	1.9	4	1.6	1.1	6	2.9	3.8	5	2.3	3.3	5	2.3	1.8	5	1.9	2
26512	INTS6	6	0.19	0.19	4	0.1	0.07	6	0.24	0.3	3	0.09	0.13	6	1.1	0.84	5	0.35	0.36
9658	ZNF516	6	0.09	0.09	4	0.03	0.02	5	0.09	0.11	7	0.08	0.12	2	0.03	0.02	3	0.03	0.03
55120	FANCL	6	1.1	1.1	4	0.39	0.28	5	1.1	1.5	5	1.1	1.6	7	0.97	0.74	5	1	1
2627	GATA6	6	1.9	1.9	4	3.3	2.4	4	2.2	2.8	5	2.4	3.6	4	1.8	1.4	4	0.64	0.66
29128	UHRF1	5	0.19	0.19	4	0.06	0.04	5	0.28	0.36	7	0.2	0.3	9	0.29	0.22	8	0.34	0.34
6434	TRA2B	5	1.4	1.4	4	0.62	0.45	5	2.9	3.7	6	2.6	3.8	3	0.82	0.62	3	1.2	1.2
4899	NRF1	5	5.1	5.1	4	5.3	3.9	5	4.2	5.3	5	4.5	6.6	5	4	3.1	3	3.3	3.4
5454	POU3F2	5	0.75	0.75	4	0.92	0.67	5	0.65	0.84	5	0.53	0.78	4	0.57	0.43	3	0.22	0.23
8427	ZNF282	5	0.22	0.22	4	0.22	0.16	5	0.2	0.25	4	0.13	0.2	5	0.22	0.17	5	0.25	0.25
10189	ALYREF	5	9.7	9.8	4	6.2	4.5	4	12.3	15.9	5	10.5	15.5	5	8.6	6.6	5	12.2	12.4
112950	MED8	5	4.8	4.8	4	4.7	3.5	4	7	9	5	6.5	9.7	4	7.1	5.5	5	9.7	9.9
55578	SUPT20H	5	0.87	0.87	4	0.52	0.38	4	0.94	1.2	5	0.86	1.3	4	0.88	0.67	4	0.9	0.92
3188	HNRNPH2	5	1.7	1.8	4	0.53	0.38	4	0.77	0.99	4	1	1.5	6	1.6	1.2	5	1.6	1.7
4790	NFKB1	5	0.3	0.3	4	0.38	0.27	4	0.24	0.3	4	0.3	0.44	2	0.06	0.05	3	0.15	0.16
6045	RNF2	5	0.38	0.38	4	0.79	0.58	3	0.31	0.4	5	0.48	0.71	6	1.1	0.82	2	0.32	0.33
7175	TPR	4	0.02	0.02	4	0.007	0.005	8	0.08	0.1	5	0.02	0.03	1	0.002	0.002	4	0.02	0.02
55833	UBAP2	4	0.14	0.14	4	0.13	0.09	5	0.27	0.34	6	0.24	0.35	1	0.07	0.06	4	0.13	0.13
339287	MSL1	4	2.2	2.2	4	2.1	1.5	5	2.4	3.1	5	1.5	2.2	5	2.3	1.7	3	0.46	0.47
6667	SP1	4	1.9	1.9	4	3.2	2.3	5	3.6	4.6	4	3.9	5.7	4	2.5	1.9	5	2.4	2.5
92822	ZNF276	4	0.24	0.24	4	0.29	0.21	5	0.32	0.41	4	0.2	0.29	3	0.11	0.08	3	0.1	0.1
4520	MTF1	4	1.4	1.4	4	2.4	1.7	4	1.4	1.8	6	1.7	2.5	7	1.2	0.89	7	2.4	2.5
23648	SSBP3	4	2.9	2.9	4	1.4	1	4	2	2.5	4	2.1	3.2	4	1.6	1.2	4	2.4	2.4
5939	RBMS2	4	0.78	0.78	4	1	0.75	4	0.58	0.74	3	0.85	1.3	3	0.54	0.41	4	0.78	0.8
5080	PAX6	4	1	1	4	1	0.74	4	0.52	0.67	3	0.73	1.1	3	0.73	0.56	3	0.58	0.59
84271	POLDIP3	4	0.29	0.29	4	0.31	0.22	3	0.21	0.26	3	0.25	0.37	3	0.16	0.12	2	0.13	0.13
7090	TLE3	3	0.21	0.22	4	0.18	0.13	5	0.35	0.45	6	0.3	0.44	5	0.4	0.31	6	0.5	0.51
3091	HIF1A	3	0.09	0.09	4	0.13	0.1	5	0.32	0.41	3	0.05	0.08	3	0.08	0.06	3	0.12	0.12
6881	TAF10	3	8.7	8.7	4	7.1	5.2	3	4.9	6.3	4	7.8	11.5	3	5.9	4.5	4	7.1	7.3
55588	MED29	3	1.8	1.8	4	2.8	2.1	2	1.3	1.7	6	4.8	7.1	4	2.5	1.9	3	2.8	2.8
7050	TGIF1	3	0.18	0.18	4	0.18	0.13	2	0.21	0.27	4	0.3	0.44	3	0.46	0.35	2	0.42	0.43
10985	GCN1	18	0.22	0.22	3	0.03	0.02	13	0.14	0.18	4	0.04	0.05	50	1.3	1	55	1.6	1.6
9493	KIF23	11	0.51	0.51	3	0.21	0.15	13	0.71	0.92	8	0.44	0.65	15	1.3	0.98	15	1.2	1.2
10620	ARID3B	11	1.9	1.9	3	0.19	0.14	6	0.64	0.82	6	1.1	1.7	10	1.5	1.2	8	1.7	1.7
4292	MLH1	9	0.37	0.37	3	0.08	0.06	7	0.24	0.31	4	0.21	0.3	13	1.3	0.97	13	1.8	1.9
9969	MED13	8	0.14	0.14	3	0.04	0.03	10	0.19	0.24	8	0.54	0.8	13	0.24	0.19	11	0.29	0.3
6191	RPS4X	8	1.3	1.3	3	0.6	0.44	7	1.9	2.4	8	1.2	1.8	11	2.1	1.6	10	2.3	2.3
55726	ASUN	8	0.37	0.37	3	0.05	0.04	6	0.23	0.29	5	0.19	0.27	7	0.38	0.29	10	0.5	0.51
6188	RPS3	7	0.91	0.91	3	0.42	0.3	10	1.9	2.4	3	0.69	1	9	2	1.5	7	2.1	2.1
7529	YWHAB	7	0.74	0.75	3	0.16	0.11	9	0.82	1.1	5	0.28	0.41	7	0.61	0.47	7	0.52	0.54
5434	POLR2E	6	3.6	3.6	3	1	0.75	9	8.8	11.4	2	0.66	0.98	5	1.7	1.3	8	7.8	8
10001	MED6	6	1.5	1.5	3	0.6	0.44	8	3.6	4.7	8	2.6	3.9	7	2.8	2.2	6	2.3	2.4
8092	ALX1	6	1.1	1.1	3	0.17	0.12	7	1.1	1.4	6	0.56	0.83	7	0.77	0.59	5	0.57	0.58
51621	KLF13	6	1.9	1.9	3	0.71	0.51	7	2.3	3	6	2.2	3.3	5	2	1.5	6	2.2	2.3
11187	PKP3	6	0.21	0.21	3	0.14	0.1	6	0.36	0.46	7	0.29	0.43	14	0.72	0.55	11	0.66	0.67
221092	HNRNPUL2	6	0.5	0.5	3	0.44	0.32	6	0.54	0.7	4	0.32	0.47	6	0.42	0.32	5	0.39	0.39
6175	RPLP0	6	1.1	1.1	3	0.47	0.34	6	2.4	3.1	3	1.2	1.8	3	1.9	1.5	3	1.6	1.6
5905	RANGAP1	6	0.77	0.77	3	0.13	0.09	6	0.84	1.1	2	0.12	0.18	11	1.7	1.3	11	1.9	2
23244	PDS5A	6	0.12	0.12	3	0.07	0.05	6	0.19	0.25	2	0.06	0.09	7	0.24	0.19	6	0.26	0.27
112869	SGF29	6	2.8	2.8	3	2.9	2.1	5	2.3	3	6	2.1	3.1	6	2.3	1.8	6	3.6	3.7
63967	CLSPN	6	0.07	0.07	3	0.03	0.02	4	0.08	0.1	5	0.05	0.08	2	0.02	0.01	1	0.008	0.008
23060	ZNF609	6	0.08	0.08	3	0.09	0.06	4	0.09	0.12	2	0.05	0.08	3	0.09	0.07	3	0.04	0.05
80335	WDR82	5	0.73	0.73	3	0.27	0.2	8	1.5	2	6	1.1	1.6	7	1.1	0.85	6	0.8	0.82
25836	NIPBL	5	0.03	0.03	3	0.006	0.004	8	0.04	0.06	2	0.006	0.009	14	0.12	0.09	11	0.07	0.07
6122	RPL3	5	0.77	0.77	3	0.26	0.19	6	0.93	1.2	4	0.46	0.67	8	2	1.6	7	1.9	2
8554	PIAS1	5	0.64	0.65	3	0.25	0.18	5	0.92	1.2	5	0.76	1.1	2	0.22	0.17	2	0.26	0.27
9984	THOC1	5	0.14	0.14	3	0.11	0.08	5	0.16	0.21	4	0.12	0.18	13	0.75	0.58	11	0.65	0.66
1937	EEF1G	5	0.56	0.57	3	0.19	0.14	4	0.56	0.72	6	0.36	0.53	3	0.24	0.18	2	0.11	0.12
9355	LHX2	5	0.68	0.69	3	1.2	0.84	4	0.91	1.2	3	0.4	0.59	4	0.6	0.46	3	0.36	0.36
81608	FIP1L1	5	0.73	0.73	3	0.27	0.2	3	0.42	0.55	7	0.71	1	4	0.65	0.5	4	0.32	0.33
114785	MBD6	5	0.48	0.48	3	0.41	0.3	3	0.55	0.7	5	0.48	0.71	4	0.51	0.39	4	0.76	0.78
342371	ATXN1L	5	0.2	0.2	3	0.07	0.05	3	0.17	0.22	5	0.22	0.32	4	0.12	0.09	4	0.15	0.16
908	CCT6A	5	0.37	0.37	3	0.23	0.16	3	0.28	0.36	4	0.4	0.59	5	0.62	0.47	5	0.7	0.72
23598	PATZ1	4	0.47	0.47	3	0.18	0.13	5	0.17	0.22	5	0.23	0.34	6	0.4	0.31	3	0.23	0.23
6602	SMARCD1	4	0.16	0.16	3	0.07	0.05	5	0.21	0.28	4	0.15	0.22	5	0.19	0.14	4	0.17	0.18
891	CCNB1	4	0.76	0.77	3	0.34	0.25	5	0.9	1.2	2	0.17	0.25	7	2.1	1.6	6	2	2
9967	THRAP3	4	0.07	0.07	3	0.06	0.04	4	0.16	0.21	3	0.06	0.09	4	0.11	0.09	2	0.04	0.04
23309	SIN3B	4	0.01	0.01	3	0.05	0.03	4	0.07	0.09	3	0.06	0.08	1	0.01	0.01	2	0.02	0.02
668	FOXL2	4	4.6	4.6	3	3	2.2	3	3.8	4.8	4	3.9	5.8	3	1.1	0.81	3	1.8	1.8
171017	ZNF384	4	0.41	0.42	3	0.17	0.12	3	0.24	0.31	4	0.35	0.51	3	0.39	0.3	3	0.35	0.36
7716	VEZF1	4	2.5	2.5	3	2.2	1.6	3	2.3	2.9	3	1.3	1.9	3	2.2	1.7	3	2.4	2.4
9314	KLF4	4	0.52	0.53	3	0.31	0.23	3	0.49	0.63	3	0.42	0.62	2	0.24	0.19	1	0.06	0.06
11004	KIF2C	3	0.17	0.17	3	0.009	0.007	9	0.86	1.1	6	0.39	0.57	4	0.1	0.07	4	0.23	0.23
51562	MBIP	3	0.17	0.17	3	0.39	0.28	6	0.65	0.84	8	0.42	0.61	5	0.41	0.32	4	0.42	0.43
79595	SAP130	3	0.03	0.03	3	0.1	0.07	5	0.16	0.2	3	0.03	0.05	1	0.03	0.02	3	0.22	0.22
23036	ZNF292	3	0.04	0.04	3	0.03	0.02	3	0.04	0.05	3	0.03	0.05	3	0.01	0.01	3	0.02	0.02
55090	MED9	3	4.2	4.2	3	2.5	1.8	3	3.9	5.1	3	1.9	2.7	3	5.4	4.1	3	6.3	6.5
63925	ZNF335	3	0.15	0.15	3	0.15	0.11	3	0.14	0.18	3	0.14	0.21	2	0.09	0.07	2	0.13	0.14
197407	ZNF48	3	0.35	0.35	3	0.37	0.27	3	0.31	0.4	3	0.34	0.51	2	0.11	0.09	1	0.03	0.03
5468	PPARG	3	0.16	0.16	3	0.19	0.14	3	0.27	0.35	2	0.17	0.25	4	0.56	0.43	5	0.53	0.54
5356	PLRG1	3	0.13	0.13	3	0.11	0.08	3	0.18	0.23	2	0.09	0.13	3	0.11	0.09	2	0.08	0.09
3205	HOXA9	3	6.9	7	3	0.6	0.44	2	0.68	0.88	4	0.73	1.1	3	0.7	0.54	2	0.64	0.66
4175	MCM6	3	0.07	0.07	3	0.12	0.09	2	0.14	0.18	3	0.09	0.13	3	0.13	0.1	3	0.07	0.07
56970	ATXN7L3	2	0.49	0.49	3	0.49	0.35	7	1.1	1.4	6	0.66	0.98	4	0.95	0.73	4	0.72	0.73
7579	ZSCAN20	2	0.08	0.08	3	0.15	0.11	3	0.04	0.05	3	0.22	0.32	1	0.04	0.03	2	0.08	0.08
126208	ZNF787	2	0.06	0.06	3	0.11	0.08	3	0.12	0.15	2	0	0	1	0.09	0.07	1	0.01	0.02
4686	NCBP1	2	0.42	0.43	3	0.06	0.04	2	0.42	0.55	3	0.08	0.12	3	0.12	0.09	4	0.49	0.5
7514	XPO1	17	0.93	0.93	2	0.27	0.2	13	0.48	0.61	6	0.19	0.29	26	6.7	5.2	25	5.9	6.1
5901	RAN	7	2.9	2.9	2	0.65	0.47	7	3.2	4.2	3	0.92	1.4	4	2.1	1.6	6	3.1	3.2
7019	TFAM	7	1.6	1.6	2	0.46	0.33	7	2.8	3.6	2	0.1	0.15	2	0.4	0.31	6	2.6	2.6
23528	ZNF281	6	0.53	0.53	2	0.11	0.08	5	0.55	0.7	6	0.6	0.89	5	0.72	0.55	6	0.34	0.35
55749	CCAR1	5	0.12	0.12	2	0.06	0.04	9	0.31	0.4	5	0.27	0.4	3	0.07	0.05	2	0.06	0.07
10885	WDR3	5	0.46	0.46	2	0.03	0.02	8	0.31	0.4	9	0.26	0.38	8	0.38	0.29	11	0.63	0.64
29920	PYCR2	5	0.47	0.47	2	0.13	0.09	8	2.3	2.9	8	1.2	1.7	9	1.8	1.4	7	1.4	1.4
6129	RPL7	5	1.6	1.6	2	0.69	0.5	5	1.7	2.2	2	3.4	5	10	7.9	6.1	8	2.9	2.9
23248	RPRD2	4	0.22	0.22	2	0.45	0.33	7	0.15	0.19	4	0.11	0.16	9	0.27	0.21	7	0.19	0.19
3146	HMGB1	4	1	1.1	2	0.1	0.07	6	1.9	2.5	1	0.08	0.11	2	0.2	0.15	5	1.1	1.2
4735	SEPT2	4	0.44	0.44	2	0.15	0.11	5	0.61	0.78	6	0.9	1.3	4	0.16	0.13	3	0.17	0.17
170463	SSBP4	4	2.5	2.5	2	1.6	1.1	5	2.6	3.4	5	2.2	3.3	4	2.2	1.7	4	2	2.1
64897	C12orf43	4	0.69	0.7	2	0.35	0.25	4	0.83	1.1	2	0.38	0.56	4	0.63	0.48	4	0.6	0.61
6132	RPL8	4	0.84	0.85	2	0.33	0.24	4	0.92	1.2	2	0.51	0.75	3	1.5	1.2	2	1.3	1.3
55167	MSL2	4	0.45	0.46	2	0.23	0.17	3	0.28	0.36	4	0.3	0.44	3	0.22	0.17	2	0.31	0.32
6124	RPL4	4	0.64	0.64	2	0.21	0.15	3	0.61	0.79	3	0.35	0.52	7	1.9	1.4	6	1.4	1.4
3921	RPSA	4	0.69	0.7	2	0.39	0.29	3	1.1	1.4	3	0.59	0.87	4	0.84	0.65	4	1.1	1.1
3009	HIST1H1B	3	0.98	0.99	2	0.39	0.28	5	1.4	1.7	5	1.2	1.8	4	0.73	0.56	3	0.47	0.48
51058	ZNF691	3	0.76	0.77	2	0.21	0.15	4	0.49	0.63	4	0.77	1.1	3	0.42	0.32	3	0.45	0.46
8301	PICALM	3	0.17	0.17	2	0.15	0.11	4	0.26	0.33	2	0.12	0.17	6	0.25	0.19	2	0.29	0.3
3725	JUN	3	1	1	2	0.78	0.57	3	1.1	1.4	4	1.3	1.9	2	0.51	0.39	4	0.99	1
1265	CNN2	3	0.62	0.63	2	0.4	0.29	3	1.2	1.6	4	0.76	1.1	1	0.26	0.2	4	0.96	0.98
84437	MSANTD4	3	0.64	0.64	2	0.7	0.51	3	0.74	0.95	2	0.2	0.3	3	0.58	0.45	1	0.11	0.12
5994	RFXAP	3	1	1	2	0.37	0.27	2	0.45	0.58	3	0.96	1.4	3	1.3	1	3	1.5	1.5
7507	XPA	3	0.84	0.85	2	0.78	0.57	2	0.89	1.1	2	1.3	1.9	3	0.69	0.53	2	0.71	0.72
1434	CSE1L	3	0.07	0.07	2	0.03	0.02	1	0.03	0.04	5	0.11	0.16	11	0.5	0.38	11	0.54	0.55
79101	TAF1D	3	1.5	1.6	2	0.91	0.66	1	0.53	0.69	4	1.9	2.9	1	0.42	0.32	4	1.5	1.6
8241	RBM10	2	0.04	0.04	2	0.11	0.08	6	0.16	0.21	4	0.11	0.17	5	0.13	0.1	8	0.3	0.31
1479	CSTF3	2	0.29	0.29	2	0.06	0.05	6	0.84	1.1	1	0.05	0.07	7	0.8	0.61	3	0.57	0.58
2002	ELK1	2	0.28	0.29	2	0.22	0.16	3	0.73	0.93	3	0.6	0.89	2	0.53	0.41	3	0.85	0.87
372	ARCN1	2	0.11	0.11	2	0.07	0.05	3	0.16	0.21	1	0.05	0.08	5	0.67	0.51	3	0.44	0.45
26993	AKAP8L	2	0.08	0.08	2	0.09	0.06	2	0.11	0.14	4	0.11	0.16	3	0.14	0.11	3	0.09	0.1
55695	NSUN5	2	0.09	0.09	2	0.08	0.06	2	0.15	0.19	2	0.06	0.08	3	0.23	0.18	4	0.13	0.14
6627	SNRPA1	2	0.59	0.6	2	0.44	0.32	2	0.7	0.91	2	0.49	0.73	3	0.55	0.42	3	0.69	0.7
5537	PPP6C	2	0.18	0.18	2	0.17	0.12	2	0.23	0.29	2	0.17	0.26	1	0.06	0.05	2	0.26	0.27
246243	RNASEH1	2	0.13	0.13	2	0.21	0.16	2	0.19	0.25	2	0.17	0.25	1	0.14	0.1	2	0.28	0.29
26135	SERBP1	1	0.02	0.02	2	0.02	0.01	4	0.08	0.1	2	0.02	0.03	2	0.03	0.02	2	0.009	0.009
57488	ESYT2	1	0.01	0.01	2	0.06	0.04	3	0.09	0.12	4	0.14	0.21	7	0.22	0.17	5	0.16	0.16
5831	PYCR1	1	0.24	0.24	2	0.3	0.22	3	1.1	1.4	1	0.09	0.13	5	0.97	0.75	2	0.5	0.52
2957	GTF2A1	1	0.85	0.85	2	0.48	0.35	2	0.52	0.67	2	0.65	0.96	2	0.69	0.53	1	0.57	0.58
10946	SF3A3	1	0.11	0.11	2	0.16	0.12	2	0.18	0.23	1	0.16	0.24	1	0.11	0.08	1	0.11	0.11
1747	DLX3	1	0.17	0.17	2	0.15	0.11	1	0.22	0.28	3	0.33	0.48	2	0.21	0.16	2	0.17	0.17
23122	CLASP2	20	0.49	0.49	1	0.02	0.01	14	0.36	0.46	10	0.2	0.29	31	1.9	1.5	30	1.6	1.6
23332	CLASP1	9	0.07	0.07	1	0	0	4	0.0003	0.0003	4	0.008	0.01	29	1.1	0.84	25	1	1.1
79915	ATAD5	5	0.05	0.05	1	0.02	0.01	4	0.03	0.04	3	0.02	0.03	8	0.13	0.1	3	0.02	0.02
1852	DUSP9	5	0.51	0.52	1	0.03	0.02	3	0.21	0.26	2	0.09	0.13	9	2.4	1.8	7	2.7	2.7
25920	NELFB	4	0.26	0.26	1	0.13	0.09	7	0.47	0.61	2	0.05	0.07	5	0.31	0.24	4	0.47	0.48
29896	TRA2A	4	1.2	1.2	1	0.11	0.08	5	1.4	1.8	5	0.46	0.68	4	1	0.8	2	1.1	1.1
4800	NFYA	4	74.8	75.3	1	69.1	50.3	4	90.8	117	4	85.4	126	4	62.4	47.8	4	39.6	40.5
6950	TCP1	4	0.18	0.18	1	0.007	0.005	4	0.22	0.29	3	0.14	0.21	3	0.21	0.16	2	0.13	0.13
81624	DIAPH3	4	0.09	0.09	1	0.04	0.03	3	0.06	0.08	2	0.03	0.05	9	0.54	0.42	6	0.33	0.33
6130	RPL7A	4	1.7	1.8	1	0.25	0.18	2	1.1	1.4	1	0.46	0.68	6	3.7	2.8	4	2.2	2.3
161424	NOP9	4	0.66	0.67	1	0.01	0.01	1	0.05	0.06	2	0.54	0.8	5	0.48	0.36	3	0.17	0.18
6137	RPL13	3	1.6	1.6	1	0.37	0.27	4	2.1	2.7	1	0.36	0.54	5	2.8	2.2	6	4.4	4.5
79228	THOC6	3	0.26	0.26	1	0.07	0.05	3	0.27	0.35	2	0.14	0.2	2	0.16	0.12	3	0.25	0.25
55646	LYAR	3	0.3	0.3	1	0.15	0.11	3	0.3	0.39	1	0.2	0.3	3	0.48	0.37	2	0.42	0.43
10042	HMGXB4	3	0.59	0.59	1	0.13	0.09	2	0.2	0.26	3	0.24	0.36	2	0.43	0.33	1	0.16	0.17
26097	CHTOP	3	0.38	0.38	1	0.06	0.04	2	0.51	0.65	2	0.35	0.52	3	0.64	0.49	2	0.43	0.44
26121	PRPF31	2	0.09	0.09	1	0.06	0.04	5	0.29	0.37	3	0.16	0.24	2	0.12	0.09	1	0.05	0.06
7917	BAG6	2	0.06	0.06	1	0.02	0.02	5	0.25	0.32	2	0.06	0.09	8	0.64	0.49	9	0.73	0.75
3189	HNRNPH3	2	1.4	1.4	1	0.97	0.71	4	2.9	3.8	3	2	2.9	4	1.5	1.2	4	1.4	1.4
8106	PABPN1	2	0.74	0.74	1	0.35	0.25	2	0.94	1.2	3	0.71	1	2	0.35	0.26	2	0.62	0.63
10286	BCAS2	2	0.59	0.6	1	0.28	0.21	2	0.7	0.91	2	0.28	0.41	2	0.38	0.29	2	0.5	0.51
2551	GABPA	2	0.13	0.13	1	0.02	0.01	1	0.01	0.02	2	0.11	0.17	3	0.17	0.13	2	0.13	0.14
4801	NFYB	2	10.6	10.7	1	8.5	6.2	1	3.1	4	2	18.6	27.5	1	5.7	4.4	1	8	8.2
27338	UBE2S	2	0.12	0.12	1	0.04	0.03	1	0.06	0.08	1	0.02	0.03	5	4.8	3.7	6	1.6	1.6
54865	GPATCH4	2	0.32	0.33	1	0.18	0.13	1	0.24	0.31	1	0.21	0.31	2	0.23	0.17	2	0.23	0.23
1770	DNAH9	2	0.02	0.02	1	0.03	0.02	1	0.01	0.01	1	0.01	0.02	1	0.01	0.01	1	0.02	0.02
22889	KIAA0907	1	0.009	0.009	1	0.007	0.005	2	0.07	0.09	1	0.008	0.01	1	0.01	0.01	1	0.008	0.009
2309	FOXO3	1	0.05	0.05	1	0.06	0.04	1	0.07	0.09	2	0.1	0.14	4	0.15	0.12	2	0.09	0.09
6871	TADA2A	1	0.1	0.1	1	0.12	0.09	1	0.16	0.2	2	0.11	0.16	2	0.16	0.13	1	0	0
8036	SHOC2	1	0.14	0.15	1	0.11	0.08	1	0.18	0.23	1	0.04	0.06	3	0.59	0.45	2	0.35	0.36
84321	THOC3	1	0.06	0.06	1	0.06	0.05	1	0.07	0.1	1	0.09	0.13	2	0.2	0.15	1	0.13	0.13
4939	OAS2	1	0.05	0.05	1	0.07	0.05	1	0.04	0.05	1	0.07	0.1	1	0.09	0.07	1	0.07	0.07
51270	TFDP3	1	0.22	0.22	1	0.25	0.18	1	0.27	0.34	1	0.25	0.37	1	0.05	0.04	1	0.09	0.09
58155	PTBP2	1	0.68	0.68	1	0.25	0.19	1	0.88	1.1	1	0.7	1	1	0.44	0.34	1	0.37	0.38
138046	RALYL	1	0.45	0.46	1	0.41	0.3	1	0.52	0.67	1	0.37	0.54	1	0.26	0.2	1	0.29	0.29
140890	SREK1	1	0.008	0.008	1	0.004	0.003	1	0.02	0.02	1	0	0	1	0.01	0.008	1	0.01	0.01
155061	ZNF746	2	0.06	0.06	3	0.12	0.09	1	0	0	2	0.06	0.08	3	0.13	0.1	2	0.06	0.06
8531	YBX3	11	0.82	0.83	10	0.76	0.56	12	0.99	1.3	9	0.53	0.79	10	0.64	0.49	5	0.009	0.009
54502	RBM47	3	0.2	0.2	4	0.3	0.22	3	0.33	0.43	3	0.28	0.41	5	0.42	0.32	2	0.18	0.19
80205	CHD9	23	0.12	0.12	23	0.45	0.33	21	0.25	0.32	20	0.27	0.39	22	0.4	0.31	28	0.35	0.36
26052	DNM3	21	4.6	4.6	19	2.7	2	21	4.1	5.3	20	2.6	3.8	16	1.5	1.1	17	2.5	2.6
6934	TCF7L2	13	2.8	2.8	11	3.7	2.7	7	1.2	1.5	10	2.9	4.3	8	1.2	0.95	7	2.3	2.3
162394	SLFN5	5	0.3	0.3	3	0.2	0.15	4	0.11	0.14	5	0.14	0.21	5	0.19	0.15	4	0.3	0.31
29915	HCFC2	8	0.35	0.35	10	0.4	0.29	10	0.42	0.54	7	0.24	0.35	10	0.41	0.31	8	0.45	0.45
466	ATF1	6	23.2	23.3	6	31.9	23.3	7	43.5	56	4	27.1	39.9	6	21.9	16.7	5	19.7	20.2
6428	SRSF3	3	1.8	1.8	3	0.53	0.38	4	5.1	6.5	2	0.17	0.25	2	0.45	0.34	3	2.5	2.5
404281	YY2	5	7.8	7.8	4	5.9	4.3	5	8.2	10.6	4	6	8.9	5	5.6	4.3	5	6.6	6.8
6907	TBL1X	7	0.13	0.14	8	0.73	0.53	7	1	1.3	8	0.21	0.3	7	0.99	0.76	7	0.57	0.59
3310	HSPA6	8	10.2	10.2	9	8.9	6.5	9	7.7	9.9	10	9.7	14.4	10	11.8	9.1	9	6.9	7.1
10736	SIX2	5	2	2.1	5	2	1.5	4	2.8	3.6	4	2	2.9	6	3.1	2.4	4	3.4	3.4
9839	ZEB2	7	0.08	0.08	5	0.08	0.06	6	0.04	0.05	5	0.03	0.05	5	0.03	0.02	7	0.07	0.07
1390	CREM	5	2.9	2.9	5	4.3	3.1	4	1.7	2.2	3	4	5.8	3	2.5	1.9	4	2.1	2.2
7020	TFAP2A	12	5.7	5.7	11	5.5	4	10	3.7	4.7	15	4.7	7	9	3.7	2.8	9	3.1	3.2
5916	RARG	8	1.2	1.2	6	0.82	0.6	7	0.94	1.2	9	1.4	2.1	8	0.86	0.66	5	0.64	0.65
7005	TEAD3	7	0.2	0.2	7	0.33	0.24	7	0.2	0.26	6	0.18	0.26	6	0.25	0.19	6	0.21	0.22
3872	KRT17	7	3.1	3.1	6	2.2	1.6	9	1.8	2.4	6	0.24	0.36	7	1.7	1.3	8	0.27	0.28
9643	MORF4L2	8	1.2	1.2	6	0.5	0.36	8	1	1.3	6	0.84	1.2	10	1.7	1.3	8	1.1	1.1
7919	DDX39B	6	0.77	0.78	5	0.42	0.3	6	1	1.3	6	2	2.9	7	1.7	1.3	9	1.3	1.3
7534	YWHAZ	7	0.44	0.44	4	0.8	0.58	8	1.3	1.7	5	1.1	1.6	5	0.98	0.75	8	1.6	1.6
7030	TFE3	6	0.75	0.76	4	0.07	0.05	6	0.55	0.71	7	0.69	1	4	0.37	0.29	4	0.41	0.42
10933	MORF4L1	6	0.67	0.67	4	0.3	0.22	5	0.89	1.1	3	0.36	0.54	8	0.96	0.74	7	1.8	1.9
7531	YWHAE	9	2.7	2.7	3	0.27	0.2	12	3.5	4.5	9	2.6	3.9	9	4.4	3.3	11	4.6	4.7
84181	CHD6	8	0.02	0.02	9	0.03	0.02	9	0.01	0.02	7	0.02	0.02	11	0.18	0.14	10	0.04	0.04
347688	TUBB8	9	26	26.1	10	0.55	0.4	8	28.8	37	8	24.9	36.8	10	1.4	1.1	9	0.35	0.36
116447	TOP1MT	7	1.2	1.2	5	1.2	0.91	6	1.2	1.6	6	0.11	0.17	6	1.3	0.98	6	0.26	0.27
6495	SIX1	3	0.21	0.21	4	0.3	0.22	3	0.5	0.65	2	0.18	0.27	4	0.45	0.34	3	0.32	0.33
4784	NFIX	7	0.34	0.34	4	0.43	0.31	6	0.19	0.25	5	0.06	0.09	6	0.23	0.18	5	0.13	0.14
23633	KPNA6	6	0.25	0.25	7	0.25	0.19	4	0.16	0.21	3	0.11	0.17	5	0.44	0.34	6	0.22	0.23
6431	SRSF6	5	1	1.1	4	0.44	0.32	5	1.5	1.9	5	1.1	1.7	3	1.1	0.83	4	1.5	1.5
9667	SAFB2	4	0.03	0.03	6	0.08	0.06	6	0.14	0.18	9	0.17	0.26	4	0.06	0.05	5	0.12	0.12
7532	YWHAG	6	0.74	0.74	3	0.17	0.12	6	1.5	1.9	6	0.52	0.76	9	0.65	0.5	8	1.4	1.4
5914	RARA	4	0.24	0.24	2	0.11	0.08	4	0.24	0.31	2	0.09	0.13	2	0.22	0.17	2	0.16	0.17
10971	YWHAQ	5	0.31	0.31	3	0.46	0.34	6	0.64	0.82	2	0.06	0.1	5	0.22	0.17	6	0.22	0.23
10382	TUBB4A	20	33.3	33.5	18	0.32	0.23	19	75	96.6	15	87.5	129	21	7.3	5.6	20	3.5	3.6
6429	SRSF4	2	0.22	0.22	2	0.25	0.18	2	0.37	0.48	2	0.31	0.46	2	0.43	0.33	2	0.41	0.42
10413	YAP1	8	2.9	2.9	7	2.3	1.7	10	3.8	4.9	10	2.8	4.1	5	0.93	0.71	4	1.1	1.2
10363	HMG20A	7	1.7	1.7	6	2.2	1.6	2	1	1.3	5	1.2	1.8	5	1.9	1.4	4	0.65	0.67
2077	ERF	6	0.76	0.77	6	0.84	0.62	6	0.94	1.2	6	0.7	1	3	0.15	0.11	3	0.14	0.14
2023	ENO1	8	2.3	2.3	5	0.76	0.56	7	1.7	2.2	9	1.7	2.5	5	0.25	0.2	3	0.24	0.24
3207	HOXA11	5	0.7	0.7	5	1.7	1.2	2	1.4	1.9	5	1.9	2.9	3	1.1	0.87	2	1.1	1.1
3169	FOXA1	4	1.2	1.2	3	0.98	0.71	3	0.81	1	4	1	1.5	3	0.77	0.59	3	0.57	0.58
57621	ZBTB2	3	0.63	0.63	3	0.44	0.32	5	0.92	1.2	5	0.94	1.4	5	0.71	0.54	3	0.47	0.48
57215	THAP11	3	0.76	0.76	3	0.71	0.52	4	0.99	1.3	3	0.71	1.1	2	0.35	0.26	1	0.19	0.2
55174	INTS10	5	0.24	0.24	2	0.11	0.08	6	0.27	0.35	4	0.23	0.34	8	0.19	0.14	2	0.09	0.09
387032	ZKSCAN4	4	0.16	0.16	2	0.1	0.07	3	0.12	0.15	3	0.08	0.12	3	0.15	0.11	1	0.05	0.05
10450	PPIE	1	0.05	0.05	1	0	0	1	0.12	0.16	1	0.06	0.09	3	0.28	0.22	1	0	0
6626	SNRPA	4	2.5	2.5	2	0.21	0.16	4	1.1	1.4	4	0.59	0.88	1	0.23	0.18	3	1.9	2
4999	ORC2	7	0.92	0.92	9	0.92	0.67	8	1.1	1.4	7	0.55	0.81	6	0.72	0.55	2	0.31	0.31
7037	TFRC	5	0.16	0.16	4	0.09	0.07	5	0.31	0.4	3	0.11	0.17	2	0.07	0.05	2	0.07	0.07
5451	POU2F1	4	0.33	0.33	6	0.71	0.52	4	0.69	0.89	5	0.68	1	2	0.31	0.24	1	0.28	0.28
9810	RNF40	5	0.1	0.1	10	0.32	0.23	7	0.22	0.28	8	0.14	0.2	2	0.02	0.02	3	0.16	0.16
1786	DNMT1	5	0.04	0.04	5	0.08	0.05	4	0.06	0.08	4	0.91	1.3	1	0.008	0.006	1	0.02	0.02
25855	BRMS1	1	0.14	0.14	1	0	0	1	0.18	0.23	1	0.14	0.2	1	0.1	0.08	1	0.05	0.06
1213	CLTC	8	0.14	0.14	6	0.07	0.05	14	0.27	0.34	8	0.13	0.19	4	0.07	0.05	4	0.06	0.06
22827	PUF60	4	0.37	0.37	5	0.41	0.3	10	1.2	1.5	8	1	1.5	3	0.35	0.27	3	0.13	0.14
5514	PPP1R10	6	0.17	0.17	3	0.05	0.04	6	0.21	0.27	8	0.38	0.57	4	0.03	0.03	5	0.13	0.14
388697	HRNR	3	0.002	0.002	3	0.002	0.001	6	0.01	0.02	2	0.001	0.002	1	0.0001	0.0001	4	0.002	0.002
3833	KIFC1	5	0.2	0.2	2	0.006	0.005	6	0.18	0.23	6	0.08	0.12	2	0.04	0.03	1	0.004	0.004
10614	HEXIM1	3	0.53	0.54	2	0.32	0.23	3	0.53	0.68	3	0.62	0.92	3	0.88	0.67	2	0.63	0.64
604	BCL6	2	0.02	0.02	2	0.08	0.06	2	0.02	0.03	2	0.08	0.12	2	0.03	0.02	3	0.11	0.11
2306	FOXD2	2	0.05	0.05	2	0.05	0.04	2	0.06	0.08	2	0.05	0.07	1	0.02	0.02	1	0.01	0.01
84148	KAT8	4	0.23	0.23	4	0.24	0.18	4	0.3	0.38	2	0.2	0.29	1	0.15	0.11	3	0.08	0.09
8930	MBD4	7	0.21	0.21	2	0.11	0.08	4	0.2	0.26	6	0.16	0.24	3	0.1	0.08	4	0.22	0.22
124359	CDYL2	2	0.14	0.14	2	0.2	0.14	1	0.07	0.09	1	0.07	0.1	1	0.1	0.08	1	0.09	0.09
63977	PRDM15	1	0.007	0.007	2	0.01	0.01	1	0.006	0.007	1	0.008	0.01	1	0.005	0.004	1	0.006	0.006
29890	RBM15B	5	0.16	0.16	7	0.15	0.11	6	0.18	0.24	4	0.08	0.11	2	0.1	0.07	2	0.05	0.05
2140	EYA3	6	0.31	0.31	4	0.22	0.16	4	0.33	0.42	3	0.29	0.43	4	0.24	0.19	1	0.09	0.09
65980	BRD9	1	0.01	0.01	1	0.01	0.007	1	0.07	0.09	3	0.16	0.24	1	0.04	0.03	1	0.009	0.009
55907	CMAS	4	0.54	0.54	4	0.53	0.39	4	0.32	0.42	2	0.02	0.03	2	0.18	0.14	1	0.05	0.05
27245	AHDC1	2	0.01	0.01	3	0.02	0.01	2	0.02	0.02	2	0.01	0.02	1	0.18	0.14	2	0.21	0.22
6709	SPTAN1	3	0.01	0.01	2	0.02	0.02	3	0.03	0.04	3	0.02	0.03	1	0	0	4	0.04	0.04
6919	TCEA2	3	0.2	0.2	1	0.07	0.05	3	0.51	0.65	3	0.16	0.23	3	0.38	0.29	5	0.42	0.43
56980	PRDM10	2	0.06	0.06	4	0.3	0.22	4	0.18	0.23	4	0.4	0.59	2	0.16	0.12	3	0.13	0.13
8453	CUL2	4	0.06	0.06	2	0.03	0.02	2	0.06	0.08	2	0.02	0.03	1	0.02	0.02	3	0.05	0.05
51663	ZFR	1	0.01	0.01	1	0.003	0.002	2	0.03	0.04	2	0.02	0.03	1	0.02	0.02	3	0.004	0.004
9612	NCOR2	9	0.11	0.11	9	0.07	0.05	9	0.1	0.13	5	0.05	0.07	12	0.12	0.09	19	0.28	0.29
23344	ESYT1	3	0.05	0.05	5	0.11	0.08	6	0.14	0.19	3	0.07	0.1	3	0.1	0.08	4	0.05	0.05
81556	VWA9	4	0.38	0.38	4	0.56	0.41	4	0.42	0.54	3	0.27	0.41	2	0.34	0.26	4	0.41	0.42
8625	RFXANK	3	0.39	0.39	2	0.45	0.33	2	0.37	0.47	1	0.42	0.62	1	0.46	0.35	1	0.33	0.34
10138	YAF2	2	0.06	0.06	2	0.08	0.06	2	0.05	0.07	1	0.01	0.02	2	0.06	0.04	2	0.04	0.04
5395	PMS2	5	0.44	0.44	1	0.02	0.01	4	0.19	0.24	2	0.08	0.12	11	0.53	0.41	11	0.66	0.67
6202	RPS8	3	0.28	0.28	1	0	0	3	1.3	1.7	1	0.15	0.23	4	1.5	1.1	4	2.3	2.3
3097	HIVEP2	2	0.01	0.01	1	0.01	0.009	1	0.01	0.01	1	0.006	0.009	2	0.01	0.009	1	0.01	0.01
7546	ZIC2	5	0.82	0.83	4	1.3	0.93	5	0.8	1	4	0.92	1.4	1	0.13	0.1	2	0.28	0.29
25937	WWTR1	4	0.71	0.72	1	0.31	0.23	5	0.89	1.2	1	0.04	0.05	3	0.66	0.5	3	0.29	0.3
55893	ZNF395	1	0.07	0.07	1	0.12	0.09	2	0.15	0.19	1	0.05	0.07	1	0.06	0.04	1	0.06	0.06
286257	C9orf142	5	2.3	2.3	2	1	0.75	6	3.4	4.4	2	0	0	4	1	0.78	4	2.4	2.4
56916	SMARCAD1	8	0.63	0.63	8	0.33	0.24	8	0.68	0.88	1	0.06	0.1	17	2.3	1.8	16	2.4	2.5
55631	LRRC40	10	0.65	0.65	4	0.1	0.07	9	0.49	0.63	2	0.06	0.08	9	1	0.8	12	2.2	2.3
10238	DCAF7	2	0.1	0.1	1	0.09	0.06	2	0.14	0.18	1	0.02	0.03	3	0.22	0.17	2	0.08	0.08
8815	BANF1	4	4	4	2	1.3	0.96	5	7.5	9.7	1	0.27	0.39	2	2.5	1.9	6	13.4	13.7
55602	CDKN2AIP	6	0.02	0.02	2	0.01	0.01	4	0.03	0.03	1	0	0	5	0.17	0.13	3	0.16	0.17
163050	ZNF564	1	0.01	0.01	1	0.05	0.04	1	0.08	0.1	1	0.008	0.01	1	0.1	0.07	1	0.05	0.06
79047	KCTD15	5	0.47	0.47	4	0.39	0.28	5	0.64	0.82	5	0.43	0.64	7	0.64	0.49	4	0.24	0.25
65123	INTS3	7	0.21	0.21	5	0.14	0.1	6	0.38	0.48	5	0.24	0.36	4	0.19	0.14	9	0.39	0.4
861	RUNX1	4	0.77	0.78	5	2.8	2.1	2	0.47	0.61	3	0.56	0.83	2	0.36	0.27	1	0.21	0.21
144108	SPTY2D1	3	0.11	0.11	3	0.1	0.07	4	0.07	0.09	4	0.06	0.1	4	0.13	0.1	2	0.06	0.06
8971	H1FX	1	0.3	0.3	2	0.18	0.13	2	0.44	0.57	3	0.71	1	3	0.9	0.69	2	0.8	0.81
6944	VPS72	1	0.19	0.19	1	0.02	0.01	1	0.17	0.22	1	0.15	0.22	1	0.26	0.2	1	0.19	0.2
84458	LCOR	6	0.81	0.82	6	0.45	0.33	6	0.67	0.87	3	0.12	0.17	4	0.4	0.31	3	0.25	0.25
9416	DDX23	3	0.09	0.09	1	0.03	0.02	2	0.05	0.07	3	0.11	0.16	2	0.05	0.04	3	0.05	0.05
3227	HOXC11	2	0.25	0.25	2	0.25	0.18	2	0.22	0.28	3	0.26	0.39	2	0.14	0.1	1	0.18	0.18
23517	SKIV2L2	1	0.04	0.04	1	0.04	0.03	2	0.05	0.06	3	0.05	0.07	1	0.009	0.007	1	0.01	0.01
10194	TSHZ1	5	0.13	0.13	3	0.06	0.05	5	0.09	0.11	4	0.13	0.19	2	0.03	0.02	1	0.03	0.03
5644	PRSS1	1	2.4	2.4	1	3.5	2.6	1	2.9	3.8	1	5.2	7.7	1	3.3	2.5	1	2.2	2.2
100381270	ZBED6	5	0.1	0.1	6	0.19	0.14	3	0.1	0.13	6	0.15	0.22	4	0.11	0.08	3	0.09	0.09
51593	SRRT	1	0.07	0.07	1	0.04	0.03	1	0.01	0.01	2	0.11	0.16	1	0.07	0.06	1	0.07	0.07
163033	ZNF579	3	0.36	0.36	3	0.26	0.19	1	0.11	0.14	2	0.13	0.19	5	0.38	0.29	4	0.39	0.39
130271	PLEKHH2	1	0.09	0.09	1	0.1	0.07	3	0.15	0.19	3	0.13	0.2	3	0.1	0.07	1	0.07	0.07
3104	ZBTB48	6	0.53	0.53	7	0.5	0.37	5	0.44	0.57	8	0.7	1	7	0.37	0.28	7	0.65	0.66
9410	SNRNP40	5	0.69	0.69	4	0.36	0.26	6	1.5	2	4	0.57	0.84	7	0.65	0.5	7	0.6	0.61
4683	NBN	4	0.14	0.14	4	0.18	0.13	6	0.23	0.29	4	0.3	0.44	5	0.13	0.1	8	0.43	0.43
8085	KMT2D	4	0.004	0.004	3	0.005	0.004	8	0.03	0.04	5	0.01	0.02	22	0.17	0.13	34	0.34	0.35
10902	BRD8	2	0.09	0.09	3	0.1	0.07	2	0.13	0.17	3	0.14	0.2	3	0.12	0.09	3	0.1	0.11
904	CCNT1	5	0.8	0.8	2	0.09	0.06	4	1.6	2	6	1.1	1.7	8	2.5	1.9	7	3.4	3.4
114049	WBSCR22	2	0.16	0.16	1	0.14	0.1	2	0.19	0.24	1	0.18	0.26	1	0.17	0.13	1	0.22	0.22
3550	IK	1	0.05	0.05	1	0.06	0.04	1	0.12	0.15	3	0.08	0.12	2	0.09	0.07	1	0.05	0.05
4780	NFE2L2	1	0.12	0.12	1	0.11	0.08	1	0.08	0.11	1	0.14	0.21	1	0.07	0.05	1	0.05	0.05
4303	FOXO4	3	0.68	0.68	5	1.1	0.81	5	1.2	1.5	4	0.63	0.93	5	1	0.79	3	0.63	0.64
9878	TOX4	2	0.05	0.05	4	0.54	0.39	5	0.67	0.86	7	1.7	2.4	5	0.55	0.42	4	0.59	0.61
23326	USP22	5	2	2	4	1.4	1	5	1.4	1.7	3	0.96	1.4	2	1.6	1.2	3	1.3	1.4
7916	PRRC2A	4	0.04	0.04	2	0.02	0.01	4	0.04	0.06	4	0.04	0.06	2	0.03	0.02	2	0.05	0.05
10657	KHDRBS1	5	0.47	0.47	6	1.8	1.3	6	1.8	2.3	4	0.8	1.2	5	3	2.3	5	2.2	2.2
51460	SFMBT1	3	0.98	0.99	5	0.36	0.27	5	1.1	1.4	1	0.04	0.06	2	0.15	0.11	2	0.21	0.22
57798	GATAD1	2	0.4	0.41	2	0.33	0.24	4	0.68	0.88	3	0.37	0.54	3	0.44	0.34	5	0.61	0.63
11143	KAT7	1	0.005	0.005	1	0.006	0.005	2	0.34	0.43	1	0.005	0.007	1	0.02	0.01	3	0.06	0.06
6670	SP3	3	0.94	0.95	2	1.8	1.3	1	0.82	1.1	2	1.5	2.2	2	0.19	0.14	1	1.2	1.3
10735	STAG2	2	0.02	0.02	2	0.02	0.02	5	0.08	0.1	1	0	0	3	0.05	0.04	3	0.04	0.04
7270	TTF1	3	0.04	0.04	5	0.15	0.11	2	0.08	0.1	2	0.09	0.13	2	0.08	0.06	4	0.1	0.1
54973	CPSF3L	1	0.05	0.05	3	0.16	0.12	1	0.08	0.1	1	0.07	0.1	4	0.47	0.36	1	0.09	0.09
57117	INTS12	2	0.27	0.27	1	0.07	0.05	1	0.1	0.12	1	0.06	0.09	2	0.41	0.32	1	0.13	0.13
6917	TCEA1	1	0.09	0.09	1	0.04	0.03	2	0.24	0.3	2	0.21	0.3	1	0.08	0.06	2	0.11	0.11
2177	FANCD2	4	0.06	0.06	4	0.03	0.02	1	0.01	0.02	2	0.01	0.02	3	0.05	0.04	4	0.14	0.14
6894	TARBP1	3	0.03	0.03	2	0.03	0.02	2	0.02	0.03	2	0.01	0.02	3	0.03	0.02	5	0.33	0.34
11030	RBPMS	2	0.29	0.29	2	0.29	0.21	2	0.29	0.37	1	0.12	0.18	2	0.29	0.22	3	0.35	0.35
57708	MIER1	3	0.41	0.41	1	0.16	0.12	3	0.25	0.32	4	0.43	0.64	3	0.34	0.26	3	0.4	0.41
6731	SRP72	2	0.04	0.04	2	0.06	0.04	2	0.06	0.08	2	0.07	0.1	1	0.07	0.06	1	0.05	0.05
11056	DDX52	3	1.1	1.1	2	0.09	0.06	3	0.19	0.24	8	1.4	2.1	7	1.5	1.2	8	1.9	2
6497	SKI	4	0.14	0.14	3	0.11	0.08	2	0.08	0.1	4	0.09	0.14	1	0.04	0.03	1	0.04	0.04
23076	RRP1B	2	0.07	0.07	1	0.04	0.03	1	0.05	0.07	2	0.04	0.06	3	0.11	0.09	4	0.12	0.13
166815	TIGD2	1	0.008	0.008	3	0.14	0.1	1	0.09	0.11	1	0.008	0.01	1	0.03	0.03	2	0.09	0.1
5927	KDM5A	4	0.49	0.49	4	0.46	0.34	2	0.04	0.05	4	0.44	0.65	2	0.49	0.37	3	0.41	0.42
79026	AHNAK	2	0.04	0.04	2	0.15	0.11	13	0.12	0.16	8	0.06	0.08	11	0.06	0.04	25	0.23	0.23
221830	TWISTNB	9	3.6	3.6	7	1.7	1.2	8	2.2	2.8	12	5.9	8.7	11	7.2	5.5	10	5.5	5.6
80789	INTS5	5	0.21	0.22	5	0.13	0.09	2	0.05	0.06	3	0.09	0.13	4	0.36	0.27	7	0.54	0.55
53615	MBD3	7	3.3	3.4	4	1.1	0.81	8	3	3.9	8	1.9	2.9	11	4.7	3.6	10	4.5	4.6
8539	API5	9	0.8	0.8	3	0.21	0.15	5	0.42	0.54	3	0.09	0.14	14	5.4	4.2	13	3.5	3.5
2091	FBL	4	1.5	1.5	3	1.2	0.89	4	2.1	2.7	4	1.7	2.6	4	0.95	0.73	5	1.4	1.4
6601	SMARCC2	6	0.12	0.12	2	0.02	0.02	3	0.08	0.1	3	0.06	0.09	5	0.15	0.12	6	0.17	0.18
3837	KPNB1	4	0.19	0.2	2	0.03	0.02	6	0.27	0.35	5	0.22	0.33	13	0.71	0.54	9	0.76	0.77
57805	CCAR2	4	0.23	0.23	2	0.09	0.06	4	0.23	0.3	3	0.12	0.18	6	0.36	0.28	4	0.24	0.25
3939	LDHA	3	0.88	0.88	2	0.62	0.45	3	1.2	1.6	3	1.2	1.7	2	0.3	0.23	3	0.52	0.53
9053	MAP7	3	0.07	0.07	2	0.03	0.02	2	0.05	0.06	1	0.03	0.04	2	0.07	0.05	2	0.08	0.08
83741	TFAP2D	2	1.2	1.2	2	0.16	0.11	2	1.3	1.6	2	0.6	0.88	2	1.1	0.82	2	0.78	0.79
10499	NCOA2	1	0.03	0.03	2	0.11	0.08	10	0.59	0.77	6	0.2	0.29	4	0.13	0.1	7	0.82	0.84
31	ACACA	9	0.08	0.08	1	0.01	0.01	21	0.3	0.38	31	0.85	1.3	21	0.29	0.22	6	0.06	0.06
26115	TANC2	5	0.42	0.42	1	0.004	0.003	4	0.04	0.06	6	0.09	0.13	10	0.18	0.14	10	0.15	0.15
5090	PBX3	3	0.08	0.08	1	0.08	0.06	4	0.14	0.18	5	0.67	0.99	3	0.5	0.38	3	0.13	0.13
5411	PNN	3	0.05	0.05	1	0	0	3	0.08	0.1	1	0.03	0.04	3	0.15	0.12	2	0.06	0.06
790	CAD	2	0.008	0.008	1	0.002	0.001	5	0.05	0.07	2	0.02	0.03	5	0.07	0.06	6	0.09	0.09
55957	LIN37	2	0.56	0.56	1	0.04	0.03	2	0.43	0.56	4	0.66	0.97	2	0.66	0.5	3	0.58	0.59
10427	SEC24B	1	0.002	0.002	1	0.002	0.002	1	0.004	0.005	1	0.003	0.005	1	0.004	0.003	1	0.004	0.004
29086	BABAM1	1	0.008	0.008	1	0.003	0.003	1	0.01	0.02	1	0.008	0.01	1	0.02	0.01	1	0.02	0.02
1452	CSNK1A1	3	0.11	0.11	2	0.19	0.14	2	0.13	0.16	2	0.1	0.14	5	0.26	0.2	3	0.12	0.13
230	ALDOC	2	0.19	0.19	2	0.13	0.1	2	0.32	0.41	2	0.39	0.57	1	0.06	0.04	1	0.06	0.06
2005	ELK4	2	0.33	0.33	1	0.03	0.02	3	0.31	0.39	3	0.41	0.61	2	0.36	0.27	3	0.28	0.29
51193	ZNF639	1	0.02	0.02	1	0.02	0.01	1	0.02	0.03	1	0.02	0.03	1	0.02	0.02	1	0.02	0.02
51755	CDK12	4	0.07	0.07	3	0.05	0.04	8	0.65	0.83	6	0.25	0.36	4	0.43	0.33	5	0.14	0.14
6097	RORC	3	0.09	0.09	6	0.22	0.16	3	0.09	0.12	4	0.22	0.32	4	0.21	0.16	2	0.06	0.06
23091	ZC3H13	8	0.21	0.21	7	0.16	0.12	7	0.2	0.26	4	0.05	0.08	3	0.1	0.08	3	0.06	0.06
58490	RPRD1B	3	0.18	0.18	1	0.03	0.02	4	0.23	0.3	3	0.18	0.26	2	0.12	0.09	2	0.02	0.02
51692	CPSF3	3	0.09	0.09	2	0.05	0.03	3	0.22	0.28	5	0.21	0.31	2	0.06	0.04	2	0.06	0.06
4154	MBNL1	2	0.62	0.63	1	0.41	0.3	1	0.64	0.83	2	0.44	0.65	2	0.47	0.36	2	0.46	0.47
57623	ZFAT	5	0.23	0.23	3	0.08	0.06	3	0.17	0.22	5	0.14	0.21	2	0.08	0.06	2	0.05	0.05
10923	SUB1	4	4.5	4.5	1	0.96	0.7	4	11.5	14.7	2	0.18	0.26	1	2.4	1.8	8	26.6	27.2
84991	RBM17	2	0.25	0.25	2	0.19	0.14	3	0.33	0.43	1	0.1	0.14	3	0.27	0.21	2	0.19	0.19
84878	ZBTB45	3	0.45	0.46	4	0.64	0.47	4	0.73	0.95	2	0.37	0.54	2	0.21	0.16	1	0.02	0.02
26145	IRF2BP1	3	0.22	0.22	1	0.08	0.06	4	0.51	0.66	4	0.14	0.21	5	0.61	0.47	5	0.52	0.54
22929	SEPHS1	2	0.1	0.1	1	0.08	0.06	2	0.2	0.26	3	0.27	0.39	1	0.1	0.08	1	0	0
55832	CAND1	4	0.07	0.07	1	0.02	0.02	2	0.07	0.09	1	0.02	0.02	3	0.07	0.05	1	0.02	0.02
203245	NAIF1	1	0.45	0.45	2	0.49	0.35	1	0.21	0.27	1	0.34	0.5	1	0.23	0.17	1	0	0
23199	GSE1	2	0.02	0.02	1	0.002	0.002	2	0.03	0.04	2	0.01	0.02	4	0.04	0.03	4	0.01	0.01
5518	PPP2R1A	5	0.14	0.14	2	0.02	0.01	1	0.04	0.05	1	0.006	0.009	3	0.16	0.12	2	0.08	0.08
29068	ZBTB44	3	0.3	0.3	1	0.002	0.002	2	0.18	0.23	2	0.21	0.3	1	0.003	0.002	1	0.004	0.004
5316	PKNOX1	2	0.94	0.94	2	1.7	1.3	2	0.96	1.2	2	0.66	0.98	2	0.52	0.4	2	0.96	0.98
22936	ELL2	3	0.09	0.09	4	0.09	0.06	6	0.36	0.46	6	0.33	0.48	7	0.39	0.3	8	0.36	0.37
284695	ZNF326	1	0.1	0.1	4	0.26	0.19	3	0.3	0.39	3	0.29	0.42	3	0.24	0.18	2	0.12	0.13
5394	EXOSC10	3	0.07	0.07	3	0.08	0.06	4	0.07	0.08	1	0.02	0.04	5	0.08	0.06	4	0.08	0.09
8888	MCM3AP	6	0.1	0.1	2	0.002	0.002	7	0.09	0.12	5	0.04	0.06	10	0.26	0.2	9	0.23	0.24
2908	NR3C1	2	0.14	0.14	1	0.005	0.004	1	0.01	0.02	1	0.06	0.08	7	0.46	0.35	4	0.26	0.27
10592	SMC2	2	0.02	0.02	1	0.02	0.01	2	0.04	0.05	1	0.02	0.02	3	0.6	0.46	5	0.1	0.11
51274	KLF3	1	0.04	0.04	1	0.17	0.12	1	0.14	0.17	2	0.32	0.48	2	0.11	0.09	1	0.13	0.14
78995	C17orf53	1	0.004	0.004	2	0.09	0.06	3	0.14	0.18	2	0.08	0.12	3	0.14	0.11	1	0.04	0.04
56949	XAB2	2	0.03	0.03	2	0.02	0.01	9	0.25	0.33	2	0.07	0.1	12	0.4	0.31	7	0.22	0.23
4913	NTHL1	1	0.1	0.1	2	0.06	0.04	3	0.18	0.23	1	0.11	0.16	3	0.17	0.13	4	0.23	0.23
7468	WHSC1	1	0.03	0.03	2	0.03	0.02	2	0.05	0.06	1	0.02	0.03	1	0.01	0.009	1	0	0
996	CDC27	1	0.007	0.007	3	0.006	0.004	4	0.26	0.34	1	0.17	0.25	1	0.04	0.03	4	0.09	0.1
2353	FOS	1	0.98	0.99	1	1	0.73	1	1.1	1.4	1	0.97	1.4	1	0.81	0.62	1	0.72	0.73
22834	ZNF652	1	0.01	0.01	1	0.008	0.006	1	0.007	0.009	1	0.008	0.01	1	0.009	0.007	1	0.007	0.007
56257	MEPCE	2	0.26	0.27	2	0.14	0.1	3	0.44	0.56	2	0.27	0.4	2	0.32	0.25	3	0.42	0.43
3660	IRF2	2	0.41	0.42	2	0.65	0.48	1	0.48	0.61	1	0.18	0.27	1	0.29	0.22	1	0.29	0.3
55669	MFN1	1	0.21	0.22	1	0.22	0.16	1	0.21	0.27	1	0.21	0.31	1	0.19	0.15	1	0.21	0.21
84922	FIZ1	2	0.21	0.21	2	0.28	0.2	2	0.15	0.19	3	0.22	0.33	3	0.36	0.28	1	0.12	0.12
147912	SIX5	2	0.06	0.06	4	0.34	0.25	2	0.06	0.08	2	0.18	0.26	1	0.09	0.07	2	0.1	0.1
55299	BRIX1	1	0.06	0.06	1	0.03	0.02	1	0.14	0.18	2	0.33	0.48	1	0.04	0.03	4	0.32	0.33
83882	TSPAN10	1	0.16	0.16	1	0.13	0.1	1	0.21	0.27	1	0.23	0.34	1	0.19	0.15	1	0.2	0.2
3164	NR4A1	6	2	2	1	0.32	0.24	5	1.6	2	5	1.1	1.6	5	1.4	1	3	1.6	1.6
55660	PRPF40A	3	0.18	0.18	2	0.01	0.01	7	0.64	0.82	7	0.24	0.35	5	0.19	0.14	2	0.07	0.07
5685	PSMA4	1	0	0	2	0.04	0.03	2	0.13	0.17	2	0.14	0.21	2	0.18	0.13	2	0.23	0.24
7741	ZSCAN26	1	0.01	0.01	1	0.01	0.008	2	0.07	0.08	1	0.05	0.08	1	0.04	0.03	2	0.08	0.08
10943	MSL3	1	0.02	0.02	1	0	0	1	0.06	0.07	3	0.45	0.66	5	0.3	0.23	5	0.25	0.26
219541	MED19	3	1.6	1.6	3	2.9	2.1	3	2	2.6	3	4.8	7	3	3.9	3	2	1.8	1.8
22948	CCT5	2	0.03	0.03	2	0.03	0.02	2	0.09	0.12	2	0.06	0.09	2	0.1	0.07	2	0.09	0.09
84295	PHF6	2	0.003	0.003	2	0.07	0.05	2	0.38	0.49	4	0.2	0.3	2	0.21	0.16	3	0.4	0.41
6720	SREBF1	1	0.0007	0.0007	1	0.003	0.003	1	0.009	0.01	1	0.0008	0.001	2	0.02	0.02	1	0.002	0.002
6189	RPS3A	4	0.47	0.48	2	0.14	0.11	3	0.39	0.5	2	0.18	0.26	3	0.64	0.49	3	0.48	0.49
55681	SCYL2	4	0.2	0.21	1	0.03	0.02	5	0.32	0.41	5	0.16	0.24	7	0.54	0.42	6	0.56	0.57
144455	E2F7	2	0.04	0.04	1	0.01	0.008	3	0.09	0.12	3	0.13	0.2	4	0.14	0.11	5	0.23	0.24
546	ATRX	2	0.003	0.003	1	0.03	0.02	2	0.004	0.005	2	0.01	0.01	3	0.02	0.01	3	0.004	0.004
197259	MLKL	1	0.31	0.31	1	0.21	0.15	1	0.25	0.32	3	0.32	0.47	1	0.33	0.25	1	0.24	0.24
57130	ATP13A1	1	0.08	0.08	1	0.05	0.04	1	0.1	0.13	1	0.1	0.15	1	0.05	0.04	1	0.03	0.03
8510	MMP23B	1	0.64	0.64	1	1.2	0.89	1	0.1	0.12	1	1.6	2.4	1	1.2	0.9	1	1.3	1.3
22828	SCAF8	7	0.42	0.42	3	0.22	0.16	8	0.42	0.55	6	0.28	0.42	13	1.8	1.4	13	1.8	1.9
22820	COPG1	8	0.3	0.3	2	0.009	0.006	8	0.27	0.35	6	0.23	0.34	15	2.1	1.6	16	2.5	2.6
10523	CHERP	3	0.07	0.07	2	0.03	0.02	5	0.24	0.31	4	0.1	0.15	6	0.41	0.31	6	0.55	0.56
9444	QKI	2	0.3	0.3	2	0.31	0.23	2	0.59	0.76	2	0.37	0.54	2	0.44	0.33	3	0.62	0.63
8819	SAP30	1	0.94	0.95	2	0.72	0.52	1	0.13	0.17	1	1.3	1.9	1	0.86	0.66	1	1	1
10146	G3BP1	5	0.37	0.38	1	0.07	0.05	3	0.13	0.17	5	0.35	0.52	3	0.34	0.26	3	0.32	0.33
7272	TTK	3	0.15	0.15	1	0.02	0.02	7	0.46	0.6	9	0.44	0.65	17	1.3	1	14	0.91	0.93
57599	WDR48	3	0.13	0.13	1	0.01	0.01	4	0.24	0.31	1	0.21	0.31	10	1.2	0.92	9	0.98	1
80204	FBXO11	4	0.07	0.07	1	0.04	0.03	3	0.05	0.06	2	0.05	0.08	3	0.04	0.03	1	0	0
10111	RAD50	4	0.06	0.06	1	0.04	0.03	8	0.12	0.15	7	0.11	0.16	5	0.13	0.1	6	0.19	0.19
10713	USP39	2	0.09	0.1	1	0.03	0.02	3	0.11	0.15	1	0.07	0.11	2	0.09	0.07	2	0.1	0.1
24148	PRPF6	4	0.06	0.06	2	0.01	0.01	6	0.12	0.16	5	0.13	0.19	2	0.003	0.002	1	0	0
1936	EEF1D	1	0.02	0.02	1	0.08	0.06	1	0.16	0.21	3	0.26	0.38	1	0.06	0.05	1	0.08	0.08
85461	TANC1	5	0.04	0.04	1	0.002	0.001	8	0.11	0.15	3	0.03	0.04	5	0.05	0.04	6	0.08	0.08
7702	ZNF143	4	0.51	0.51	3	0.25	0.18	4	0.41	0.53	5	0.89	1.3	5	0.63	0.48	2	0.76	0.78
54870	QRICH1	2	0.08	0.08	1	0.02	0.02	1	0.02	0.02	1	0.02	0.02	2	0.06	0.05	3	0.11	0.11
22938	SNW1	3	0.06	0.06	1	0	0	2	0.06	0.08	1	0.02	0.03	2	0.08	0.06	3	0.11	0.12
1460	CSNK2B	2	0.86	0.86	1	0.08	0.06	1	0.27	0.34	1	0.06	0.1	1	0.14	0.11	2	0.54	0.55
22803	XRN2	1	0.005	0.006	2	0.0009	0.0006	3	0.04	0.05	1	0	0	2	0.008	0.006	2	0.02	0.02
6599	SMARCC1	5	0.13	0.13	3	0.08	0.06	3	0.17	0.22	3	0.15	0.22	5	0.19	0.15	7	0.28	0.29
4603	MYBL1	2	0.05	0.05	2	0.03	0.02	4	0.06	0.08	3	0.04	0.06	2	0.03	0.02	2	0.03	0.03
7067	THRA	5	0.86	0.87	3	0.35	0.25	2	0.26	0.34	2	0.26	0.39	3	0.28	0.22	1	0.15	0.15
128553	TSHZ2	4	0.04	0.04	2	0.03	0.02	3	0.005	0.007	4	0.07	0.1	2	0.04	0.03	2	0.05	0.05
9462	RASAL2	2	0.04	0.04	1	0.009	0.007	1	0.01	0.01	2	0.02	0.03	1	0.01	0.01	2	0.03	0.03
2237	FEN1	3	0.51	0.51	1	0.15	0.11	1	0.18	0.24	3	0.38	0.56	10	1.7	1.3	9	2.3	2.4
9908	G3BP2	2	0.03	0.03	1	0.06	0.04	2	0.21	0.28	3	0.16	0.24	4	0.43	0.33	3	0.39	0.4
83855	KLF16	3	1.6	1.7	1	0.89	0.64	3	0.5	0.64	3	1.8	2.7	2	1.3	0.97	1	1.4	1.5
1894	ECT2	3	0.14	0.15	3	0.1	0.07	8	0.41	0.53	6	0.29	0.43	3	0.06	0.05	4	0.09	0.1
3087	HHEX	1	0.44	0.44	1	0.54	0.39	1	0.46	0.59	2	0.6	0.88	3	0.73	0.56	1	0.41	0.42
990	CDC6	3	0.29	0.29	1	0.07	0.05	3	0.44	0.57	2	0.14	0.2	6	1.4	1.1	4	1.1	1.2
7874	USP7	4	0.07	0.07	2	0.02	0.01	5	0.22	0.28	5	0.11	0.16	3	0.09	0.07	5	0.29	0.3
643836	ZFP62	2	0.05	0.05	2	0.08	0.06	2	0.05	0.07	3	0.06	0.1	1	0.01	0.01	1	0.01	0.01
9669	EIF5B	1	0.04	0.04	1	0.04	0.03	2	0.12	0.15	2	0.08	0.11	1	0.05	0.04	1	0.05	0.05
89869	PLCZ1	1	0.1	0.11	1	0.06	0.04	1	0.09	0.12	2	0.51	0.75	1	0.13	0.1	1	0.12	0.12
6493	SIM2	4	0.16	0.17	2	0.05	0.04	4	0.1	0.13	1	0.05	0.07	3	0.08	0.06	2	0.07	0.07
100287362	PRSS46	1	2.8	2.8	1	0.55	0.4	1	2.4	3	1	0.79	1.2	1	1.3	0.99	1	2.1	2.2
2874	GPS2	3	0.37	0.38	2	0.22	0.16	3	0.4	0.52	4	0.53	0.78	5	0.91	0.7	6	0.81	0.82
23644	EDC4	1	0.07	0.07	1	0.003	0.002	3	0.09	0.12	2	0.33	0.49	10	0.34	0.26	7	0.53	0.54
7071	KLF10	1	0.12	0.12	1	0.11	0.08	1	0.11	0.14	1	0.1	0.15	1	0.11	0.09	1	0.1	0.1
55339	WDR33	2	0.008	0.008	1	0.06	0.05	1	0.03	0.04	2	0.02	0.03	3	0.08	0.06	1	0.009	0.009
6625	SNRNP70	2	0.17	0.17	5	0.44	0.32	1	0.11	0.14	1	0.13	0.19	3	0.39	0.3	3	0.16	0.16
1052	CEBPD	1	0.26	0.26	1	0.32	0.23	2	1.2	1.6	1	0.73	1.1	1	0.11	0.08	2	0.95	0.97
57763	ANKRA2	2	0.13	0.14	1	0.11	0.08	1	0.13	0.17	1	0.1	0.15	1	0.06	0.05	1	0.07	0.08
84667	HES7	1	0.38	0.39	1	0.28	0.2	1	0.35	0.45	1	0.17	0.26	1	0.31	0.24	1	0.33	0.34
131669	UROC1	1	0.63	0.63	1	0.72	0.52	1	0.06	0.07	1	0.78	1.2	1	0.83	0.63	1	0.81	0.82
9646	CTR9	1	0.03	0.03	1	0.004	0.003	4	0.18	0.23	2	0.11	0.16	1	0.02	0.01	1	0.05	0.06
55656	INTS8	3	0.05	0.05	2	0.04	0.03	4	0.12	0.15	2	0.01	0.02	3	0.1	0.08	3	0.11	0.12
5111	PCNA	2	0.14	0.14	1	0.07	0.05	5	0.51	0.65	4	0.32	0.48	2	0.12	0.09	1	0.07	0.07
55737	VPS35	4	0.12	0.12	2	0.04	0.03	4	0.08	0.1	1	0.02	0.03	2	0.06	0.04	1	0	0
8464	SUPT3H	1	0.13	0.13	1	0.56	0.41	3	0.83	1.1	3	1	1.5	2	0.36	0.27	4	0.95	0.97
60528	ELAC2	2	1.2	1.2	1	0.04	0.03	2	4.2	5.4	1	0.05	0.07	1	3.2	2.5	2	0.04	0.04
10569	SLU7	2	0.02	0.02	2	0.03	0.02	3	0.03	0.04	2	0.01	0.02	2	0.07	0.05	1	0.007	0.007
23524	SRRM2	1	0.01	0.01	1	0.001	0.0009	4	0.07	0.09	4	0.03	0.05	1	0.001	0.0008	2	0.01	0.01
11325	DDX42	4	0.07	0.07	1	0.04	0.03	2	0.07	0.09	1	0.03	0.05	2	0.13	0.1	3	0.08	0.08
4299	AFF1	4	0.08	0.08	1	0.02	0.01	2	0.05	0.07	4	0.08	0.12	3	0.14	0.11	4	0.08	0.08
23016	EXOSC7	1	0.07	0.07	1	0.06	0.04	1	0.11	0.14	1	0.06	0.09	1	0.08	0.06	1	0.12	0.13
871	SERPINH1	4	0.15	0.15	1	0	0	2	0.12	0.15	5	0.17	0.26	3	0.52	0.4	1	0.06	0.06
26058	GIGYF2	4	0.1	0.11	1	0.01	0.01	5	0.18	0.23	6	0.17	0.24	12	0.75	0.57	9	0.48	0.49
9443	MED7	1	0.08	0.08	1	0.12	0.09	3	0.35	0.44	3	0.33	0.49	2	0.21	0.16	2	0.18	0.18
1778	DYNC1H1	4	0.04	0.04	1	0.001	0.001	6	0.03	0.04	2	0.001	0.002	18	0.09	0.07	40	0.3	0.31
55791	LRIF1	3	0.1	0.1	1	0.12	0.09	2	0.06	0.07	2	0.15	0.22	3	0.12	0.1	3	0.05	0.05
26986	PABPC1	10	0.64	0.64	6	0.21	0.16	9	0.89	1.1	7	0.34	0.5	6	0.42	0.32	5	0.44	0.45
4478	MSN	10	0.51	0.51	9	0.41	0.3	12	1.2	1.6	10	0.87	1.3	3	0.12	0.1	1	0	0
5089	PBX2	5	1	1	5	1.2	0.86	2	0.66	0.85	4	0.57	0.84	5	0.58	0.45	2	0	0
8761	PABPC4	4	0.15	0.15	3	0.13	0.1	5	0.22	0.29	4	0.12	0.18	4	0.2	0.15	3	0	0
5501	PPP1CC	5	0.12	0.12	4	0.03	0.02	6	0.55	0.71	6	0.57	0.84	5	0.15	0.11	5	0	0
65057	ACD	1	0.16	0.16	2	0.15	0.11	1	0.2	0.26	1	0.18	0.27	2	0.28	0.22	0	0	0
54623	PAF1	3	0.1	0.1	1	0.02	0.02	4	0.23	0.3	4	0.27	0.39	3	0.06	0.04	0	0	0
84324	SARNP	2	0.3	0.3	1	0	0	2	0.42	0.54	2	0.23	0.34	2	0.13	0.1	0	0	0
3958	LGALS3	3	1.7	1.7	3	3.4	2.5	3	2	2.5	4	1.6	2.3	2	0.63	0.48	0	0	0
8690	JRKL	6	0.46	0.46	5	0.5	0.36	5	0.48	0.61	4	0.32	0.48	2	0.15	0.12	0	0	0
310	ANXA7	4	1.5	1.5	5	1.3	0.96	3	1.4	1.8	4	0.83	1.2	1	0	0	0	0	0
51588	PIAS4	3	0.13	0.13	2	0.88	0.64	3	0.22	0.29	1	0.005	0.007	1	0.008	0.006	0	0	0
54606	DDX56	1	0.05	0.05	2	0.07	0.05	3	0.12	0.15	1	0.03	0.04	2	0.16	0.12	0	0	0
7013	TERF1	1	0.06	0.06	2	0.1	0.07	1	0.05	0.07	1	0.04	0.07	1	0.05	0.04	0	0	0
8553	BHLHE40	1	0.17	0.17	1	0.11	0.08	2	0.08	0.11	1	0.08	0.13	1	0.04	0.03	0	0	0
23543	RBFOX2	3	0.46	0.46	5	1.1	0.79	3	0.55	0.71	2	0.2	0.3	2	0.25	0.19	0	0	0
3267	AGFG1	4	0.26	0.26	5	0.46	0.34	4	0.42	0.54	1	0.1	0.15	1	0.09	0.07	0	0	0
5315	PKM	3	0.35	0.35	3	0.11	0.08	4	0.33	0.43	3	0.13	0.19	1	0.05	0.03	0	0	0
5230	PGK1	7	0.49	0.49	1	0.03	0.02	5	0.33	0.43	8	0.56	0.83	3	0.24	0.18	0	0	0
10801	SEPT9	2	0.06	0.06	1	0.02	0.01	3	0.13	0.17	3	0.16	0.23	1	0.02	0.02	0	0	0
8894	EIF2S2	4	0.36	0.36	3	0.18	0.13	4	0.36	0.47	2	0.29	0.44	1	0.05	0.04	0	0	0
8629	JRK	3	0.09	0.09	2	0.11	0.08	1	0.04	0.06	4	0.2	0.3	1	0.1	0.08	0	0	0
51301	GCNT4	1	0.09	0.09	1	0.11	0.08	1	0.07	0.09	1	0.04	0.06	1	0.1	0.08	0	0	0
23287	AGTPBP1	1	0.0005	0.0005	1	0.0009	0.0006	1	0.0008	0.001	2	0.004	0.006	2	0.007	0.006	0	0	0
5966	REL	2	0.06	0.06	2	0.04	0.03	1	0.02	0.03	1	0.03	0.05	2	0.05	0.04	0	0	0
25913	POT1	2	0.07	0.07	2	0.21	0.15	1	0.02	0.03	1	0.06	0.09	2	0.17	0.13	0	0	0
57727	NCOA5	2	0.11	0.11	2	0.15	0.11	2	0.1	0.13	1	0.05	0.07	2	0.1	0.08	0	0	0
4245	MGAT1	1	0.25	0.25	1	0.09	0.07	1	0.24	0.31	1	0.06	0.08	1	0.06	0.05	0	0	0
54897	CASZ1	1	0.0009	0.0009	1	0.001	0.0007	2	0.009	0.01	2	0.01	0.02	1	0.001	0.0007	0	0	0
51535	PPHLN1	3	0.72	0.72	1	0.13	0.1	1	0.08	0.1	1	0.006	0.01	1	0	0	0	0	0
7430	EZR	4	0.06	0.06	4	0.06	0.05	6	0.83	1.1	5	0.13	0.2	3	0.06	0.04	2	0.05	0.05
4211	MEIS1	7	0.81	0.81	4	0.45	0.33	7	0.91	1.2	6	0.76	1.1	1	0.01	0.01	2	0.22	0.22
5962	RDX	5	0.003	0.003	4	0.003	0.002	5	0.78	1	5	0.004	0.007	3	0.06	0.04	1	0	0
8148	TAF15	3	0.12	0.12	3	0.2	0.15	3	0.27	0.35	3	0.2	0.3	2	0	0	3	0.07	0.07
7589	ZSCAN21	4	0.55	0.55	6	0.31	0.22	5	0.42	0.54	4	0.16	0.24	1	0	0	4	0.21	0.21
6875	TAF4B	4	0.07	0.07	4	0.07	0.05	3	0.03	0.03	4	0.06	0.09	1	0	0	1	0	0
6430	SRSF5	3	0.79	0.79	2	0.41	0.3	2	0.77	0.98	2	0.49	0.73	1	0	0	1	0	0
80198	MUS81	1	0.05	0.05	4	0.34	0.25	2	0.19	0.25	3	0.19	0.28	0	0	0	1	0.05	0.05
64426	SUDS3	4	0.69	0.69	2	0.3	0.22	3	0.85	1.1	3	0.46	0.68	0	0	0	2	0.14	0.14
6882	TAF11	3	0.67	0.67	1	0.59	0.43	3	0.93	1.2	3	0.29	0.43	0	0	0	1	0.34	0.35
10421	CD2BP2	1	0.12	0.12	1	0.01	0.009	2	0.22	0.28	2	0.1	0.15	0	0	0	1	0.02	0.03
4171	MCM2	5	0.15	0.15	4	0.14	0.1	3	0.08	0.11	3	0.09	0.13	0	0	0	1	0.02	0.02
51317	PHF21A	1	0.08	0.08	1	0.03	0.02	1	0.02	0.02	1	0.03	0.04	0	0	0	1	0	0
10265	IRX5	1	0.11	0.11	1	0.1	0.07	2	0.05	0.07	2	0.13	0.19	0	0	0	1	0.1	0.11
2072	ERCC4	1	0.03	0.03	2	0.03	0.02	1	0.03	0.04	2	0.48	0.7	0	0	0	2	0.008	0.008
9841	ZBTB24	1	0.03	0.03	1	0.12	0.08	1	0.08	0.11	1	0.09	0.13	0	0	0	1	0.02	0.02
8914	TIMELESS	3	0.06	0.06	3	0.09	0.07	1	0.02	0.03	2	0.01	0.01	0	0	0	1	0.02	0.02
4172	MCM3	3	0.12	0.12	2	0.08	0.06	2	0.09	0.11	2	0.07	0.1	0	0	0	1	0.43	0.44
9156	EXO1	2	0.02	0.02	1	0.05	0.04	3	0.03	0.03	2	0.06	0.09	0	0	0	2	0.04	0.04
7745	ZKSCAN8	2	0.04	0.04	4	0.04	0.03	4	0.05	0.07	1	0.003	0.005	0	0	0	1	0.008	0.008
84444	DOT1L	1	0.09	0.09	1	0.24	0.17	1	0.07	0.09	1	0.2	0.29	0	0	0	1	0.33	0.33
8667	EIF3H	1	0	0	1	0.0005	0.0003	1	0.002	0.002	1	0.002	0.003	0	0	0	1	0	0
55544	RBM38	1	0.22	0.22	1	0.3	0.22	1	0.28	0.36	1	0.24	0.36	0	0	0	1	0.2	0.2
51493	RTCB	2	0.14	0.14	3	0.09	0.07	3	0.22	0.29	2	0.14	0.21	0	0	0	1	0.06	0.06
200765	TIGD1	1	0.08	0.08	2	0.07	0.05	2	0.08	0.11	1	0.05	0.07	0	0	0	1	0.06	0.06
55159	RFWD3	1	0.02	0.02	1	0.04	0.03	1	0.04	0.06	1	0.008	0.01	0	0	0	1	0.02	0.02
9400	RECQL5	1	0.03	0.03	1	0	0	1	0.04	0.05	2	0.06	0.09	0	0	0	2	0.05	0.05
84464	SLX4	1	0.004	0.004	1	0.01	0.008	2	0.03	0.04	2	0.02	0.02	0	0	0	3	0.02	0.02
2923	PDIA3	3	0.15	0.15	2	0.16	0.12	3	0.23	0.3	4	0.18	0.26	0	0	0	0	0	0
10658	CELF1	2	0.1	0.1	2	0.03	0.02	3	0.19	0.24	2	0.09	0.13	0	0	0	0	0	0
2821	GPI	1	0.06	0.06	1	0.03	0.02	1	0.08	0.1	2	0.11	0.17	0	0	0	0	0	0
1192	CLIC1	1	0.1	0.1	1	0.05	0.04	1	0.11	0.15	1	0.1	0.15	0	0	0	0	0	0
7756	ZNF207	1	0.26	0.26	1	0.09	0.07	1	0.32	0.41	1	0.24	0.36	0	0	0	0	0	0
85416	ZIC5	1	0.04	0.04	1	0.04	0.03	1	0.04	0.06	1	0.1	0.15	0	0	0	0	0	0
57175	CORO1B	2	0.09	0.09	1	0.03	0.02	2	1	1.3	2	0.02	0.03	0	0	0	0	0	0
55920	RCC2	5	0.25	0.25	3	0.09	0.06	3	0.13	0.17	5	0.27	0.4	0	0	0	0	0	0
3927	LASP1	1	0.16	0.17	1	0.14	0.1	2	0.25	0.32	2	0.15	0.22	0	0	0	0	0	0
1933	EEF1B2	1	0.08	0.08	1	0.09	0.07	1	0.15	0.19	1	0.16	0.23	0	0	0	0	0	0
23286	WWC1	1	0.08	0.08	1	0.08	0.06	1	0.08	0.1	1	0.06	0.09	0	0	0	0	0	0
55596	ZCCHC8	1	0.04	0.04	1	0.04	0.03	2	0.1	0.13	1	0.03	0.04	0	0	0	0	0	0
6711	SPTBN1	1	0	0	1	0	0	2	0.007	0.01	1	0.008	0.01	0	0	0	0	0	0
94104	PAXBP1	1	0.02	0.02	1	0.03	0.02	2	0.06	0.08	1	0.03	0.04	0	0	0	0	0	0
84893	FBXO18	1	0.02	0.02	1	0.02	0.01	1	0.01	0.01	1	0	0	0	0	0	0	0	0
5034	P4HB	1	0.01	0.01	1	0.02	0.02	2	0.03	0.03	1	0.01	0.02	0	0	0	0	0	0
9794	MAML1	2	0.02	0.02	1	0.008	0.005	3	0.04	0.06	3	0.04	0.07	0	0	0	0	0	0
140459	ASB6	1	0.09	0.09	1	0.11	0.08	1	0.09	0.12	1	0.1	0.15	0	0	0	0	0	0
80152	CENPT	2	0.07	0.07	1	0.11	0.08	2	0.02	0.03	3	0.06	0.08	0	0	0	0	0	0
6249	CLIP1	1	0.1	0.1	1	0.04	0.03	3	0.11	0.14	1	0.05	0.08	0	0	0	0	0	0
10635	RAD51AP1	1	0.64	0.65	1	0.85	0.62	2	0.47	0.6	2	0.56	0.83	0	0	0	0	0	0
7760	ZNF213	1	0.01	0.01	2	0.02	0.01	1	0.01	0.02	1	0.007	0.01	0	0	0	0	0	0
7791	ZYX	1	0.08	0.08	1	0.04	0.03	1	0	0	1	0.03	0.05	0	0	0	0	0	0
389136	VGLL3	1	0.09	0.09	1	0.23	0.16	1	0.08	0.1	1	0.19	0.28	0	0	0	0	0	0
23211	ZC3H4	1	0	0	1	0.006	0.004	3	0.002	0.003	2	0.03	0.05	0	0	0	0	0	0
5937	RBMS1	2	1.4	1.4	3	0.21	0.15	2	1	1.3	1	0.2	0.3	1	0.36	0.27	1	0.22	0.23
10212	DDX39A	4	0.54	0.55	5	0.83	0.6	4	0.4	0.52	4	0	0	6	0.56	0.43	7	2.4	2.4
7029	TFDP2	1	0.05	0.05	1	0.05	0.04	2	0.05	0.06	1	0	0	0	0	0	0	0	0
51366	UBR5	5	0.03	0.03	1	0.006	0.005	3	0.04	0.05	0	0	0	5	0.03	0.02	3	0.01	0.02
29894	CPSF1	3	0.04	0.04	1	0.02	0.01	4	0.05	0.07	0	0	0	3	0.17	0.13	4	0.08	0.09
23347	SMCHD1	3	0.06	0.06	1	0.008	0.006	3	0.02	0.02	0	0	0	3	0.01	0.009	1	0.01	0.01
10051	SMC4	4	0.05	0.05	2	0.02	0.02	2	0.03	0.03	0	0	0	5	0.08	0.06	4	0.12	0.12
27350	APOBEC3C	2	0.6	0.6	2	0.35	0.25	2	1.6	2	0	0	0	1	0.15	0.12	2	1.7	1.8
2624	GATA2	2	0.73	0.74	4	0.87	0.63	2	0.46	0.59	0	0	0	1	0.5	0.38	1	0.44	0.45
84759	PCGF1	3	1.5	1.5	3	1.1	0.8	3	4	5.2	0	0	0	3	0.44	0.34	4	1.2	1.2
124944	C17orf49	2	1.1	1.1	3	1.3	0.97	1	1.1	1.4	0	0	0	1	0.41	0.31	2	0.74	0.75
26227	PHGDH	1	0.02	0.02	2	0.09	0.07	2	0.07	0.09	0	0	0	4	0.31	0.24	3	0.22	0.22
10844	TUBGCP2	2	0.02	0.02	1	0.008	0.006	3	0.07	0.1	0	0	0	20	1.3	0.98	15	1	1
5903	RANBP2	12	0.14	0.15	2	0.003	0.002	9	0.05	0.07	0	0	0	36	0.43	0.33	36	0.48	0.49
92906	HNRNPLL	2	0.11	0.11	1	0.05	0.04	2	0.11	0.14	0	0	0	6	0.63	0.48	5	0.51	0.52
9477	MED20	3	0.61	0.61	1	0.08	0.06	5	2	2.5	0	0	0	1	0.06	0.05	2	1.3	1.4
54904	WHSC1L1	2	0.04	0.04	1	0.02	0.02	3	0.07	0.09	0	0	0	4	0.08	0.06	3	0.09	0.09
10419	PRMT5	2	0.07	0.07	2	0.07	0.05	1	0.04	0.05	0	0	0	3	0.12	0.09	1	0.05	0.05
79778	MICALL2	1	0.05	0.05	1	0.05	0.04	1	0.04	0.05	0	0	0	1	0.05	0.04	1	0.05	0.05
4843	NOS2	1	0.12	0.12	1	0.22	0.16	1	0.05	0.06	0	0	0	1	0.03	0.03	1	0.11	0.11
6938	TCF12	2	0.02	0.02	2	0.04	0.03	2	0.11	0.14	0	0	0	6	0.21	0.16	7	0.31	0.32
8175	SF3A2	2	0.04	0.04	1	0.05	0.04	2	0.05	0.07	0	0	0	1	0.02	0.01	1	0.01	0.01
51592	TRIM33	1	0.01	0.01	1	0.01	0.009	2	0.03	0.04	0	0	0	2	0.08	0.06	3	0.09	0.09
79649	MAP7D3	1	0.02	0.02	1	0	0	1	0.004	0.006	0	0	0	2	0.07	0.06	2	0.06	0.06
4736	RPL10A	1	0.18	0.18	1	0.08	0.06	3	0.89	1.1	0	0	0	2	0.4	0.3	4	1.4	1.4
2067	ERCC1	2	0.15	0.15	1	0.07	0.05	2	0.12	0.16	0	0	0	2	0.13	0.1	1	0.05	0.05
11269	DDX19B	7	0.41	0.42	6	0.57	0.41	11	0.5	0.64	0	0	0	8	1.2	0.95	6	0	0
51434	ANAPC7	2	0.06	0.06	2	0.09	0.06	1	0.08	0.1	0	0	0	1	0.05	0.04	0	0	0
8452	CUL3	2	0.02	0.02	1	0.008	0.006	1	0.01	0.01	0	0	0	1	0.009	0.007	0	0	0
7167	TPI1	1	0.13	0.13	1	0.07	0.05	1	0.16	0.2	0	0	0	1	0.03	0.02	0	0	0
11278	KLF12	1	0.12	0.12	1	0.12	0.09	1	0.07	0.09	0	0	0	1	0.09	0.07	0	0	0
64858	DCLRE1B	2	0.11	0.11	4	0.16	0.12	2	0.06	0.07	0	0	0	2	0.08	0.06	0	0	0
56171	DNAH7	1	0.02	0.02	1	0.04	0.03	1	0.02	0.03	0	0	0	1	0.03	0.02	0	0	0
10915	TCERG1	2	0.02	0.02	2	0.11	0.08	2	0.08	0.11	0	0	0	2	0.08	0.06	0	0	0
55234	SMU1	1	0.02	0.02	1	0.1	0.07	2	0.19	0.25	0	0	0	2	0.02	0.01	0	0	0
7705	ZNF146	2	0.06	0.06	1	0.03	0.02	1	0.04	0.05	0	0	0	1	0.04	0.03	0	0	0
10598	AHSA1	1	0.07	0.07	1	0.03	0.02	1	0.1	0.13	0	0	0	3	0.36	0.28	0	0	0
1869	E2F1	1	0.02	0.02	1	0.02	0.02	1	0.02	0.03	0	0	0	1	0.05	0.04	0	0	0
1981	EIF4G1	1	0.01	0.01	1	0.01	0.007	1	0.01	0.02	0	0	0	1	0.02	0.01	0	0	0
4664	NAB1	1	0.07	0.07	1	0	0	1	0.07	0.09	0	0	0	1	0.08	0.06	0	0	0
81704	DOCK8	1	0.03	0.03	1	0.04	0.03	1	0.02	0.03	0	0	0	0	0	0	1	0.02	0.02
9128	PRPF4	1	0.03	0.03	1	0.05	0.04	1	0.04	0.06	0	0	0	0	0	0	1	0.11	0.11
29072	SETD2	1	0.0009	0.0009	1	0.001	0.0007	1	0	0	0	0	0	0	0	0	1	0.009	0.01
57649	PHF12	1	0.05	0.05	1	0.08	0.06	3	0.08	0.1	0	0	0	0	0	0	1	0.07	0.07
22870	PPP6R1	1	0.02	0.02	1	0.02	0.01	1	0.03	0.03	0	0	0	0	0	0	1	0.02	0.02
130074	FAM168B	1	0.41	0.41	1	0.16	0.12	1	0.62	0.8	0	0	0	0	0	0	1	0.09	0.09
11052	CPSF6	2	0.16	0.16	2	0.09	0.07	2	0.19	0.25	0	0	0	0	0	0	0	0	0
79084	WDR77	1	0.12	0.12	1	0.09	0.07	1	0.12	0.15	0	0	0	0	0	0	0	0	0
200424	TET3	3	0.02	0.02	1	0.02	0.02	2	0.004	0.006	0	0	0	0	0	0	0	0	0
8732	RNGTT	2	0.06	0.06	1	0	0	2	0.01	0.02	0	0	0	0	0	0	0	0	0
54555	DDX49	1	0.04	0.04	1	0.05	0.03	1	0.06	0.08	0	0	0	0	0	0	0	0	0
29911	HOOK2	1	0.01	0.01	1	0.009	0.006	1	0.01	0.02	0	0	0	0	0	0	0	0	0
54826	GIN1	2	0.01	0.01	1	0.08	0.06	1	0.02	0.02	0	0	0	0	0	0	0	0	0
54921	CHTF8	2	3	3	1	0.15	0.11	2	2.8	3.7	0	0	0	0	0	0	0	0	0
7283	TUBG1	5	0.42	0.42	1	0.05	0.03	2	0.06	0.08	2	0.07	0.1	4	0.43	0.33	4	0.26	0.26
989	SEPT7	3	0.25	0.26	1	0.05	0.04	1	0.04	0.06	4	0.26	0.39	1	0.05	0.04	0	0	0
79009	DDX50	2	0.01	0.01	2	0.03	0.02	2	0	0	3	0.21	0.31	3	0.03	0.02	3	0.03	0.03
2074	ERCC6	2	0.05	0.05	4	0.05	0.03	1	0	0	3	0.07	0.11	1	0.02	0.01	2	0.02	0.03
6594	SMARCA1	12	0.02	0.02	16	0.02	0.01	14	0	0	11	0.02	0.03	10	0	0	10	0	0
6603	SMARCD2	2	0.03	0.03	1	0.004	0.003	1	0	0	1	0	0	2	0.05	0.04	1	0.009	0.009
54039	PCBP3	5	10.1	10.2	4	12.3	8.9	4	0	0	3	0	0	5	0	0	6	11.2	11.4
7942	TFEB	2	0.06	0.06	4	0.21	0.15	2	0	0	2	0	0	1	0	0	0	0	0
5886	RAD23A	3	0.12	0.12	3	0.21	0.15	1	0	0	0	0	0	0	0	0	0	0	0
83746	L3MBTL2	2	0.2	0.2	2	0.21	0.15	0	0	0	3	0.21	0.31	4	0.21	0.16	2	0.13	0.14
55971	BAIAP2L1	1	0.02	0.02	2	0.04	0.03	0	0	0	1	0.01	0.01	3	0.31	0.24	3	0.22	0.23
4703	NEB	2	0.03	0.03	1	0.03	0.02	0	0	0	1	0.01	0.02	2	0.02	0.02	1	0.003	0.003
1832	DSP	1	0.0003	0.0003	8	0.03	0.02	0	0	0	2	0.0006	0.0009	4	0.03	0.03	14	0.1	0.1
79872	CBLL1	1	0.06	0.06	3	0.21	0.15	0	0	0	1	0.02	0.03	2	0.08	0.06	1	0	0
11011	TLK2	2	0.05	0.05	1	0.01	0.009	0	0	0	2	0.02	0.03	2	0.05	0.03	3	0.08	0.08
57580	PREX1	1	0.07	0.07	1	0.08	0.05	0	0	0	1	0.06	0.09	1	0.13	0.1	1	0.01	0.01
84897	TBRG1	3	0.07	0.07	1	0.08	0.05	0	0	0	1	0	0	2	0.15	0.11	1	0.11	0.11
11218	DDX20	1	0.02	0.02	1	0.005	0.004	0	0	0	1	0.002	0.004	6	0.26	0.2	5	0.09	0.09
51523	CXXC5	1	0.2	0.2	1	0.15	0.11	0	0	0	2	0.4	0.59	2	0.36	0.27	3	0.51	0.53
26065	LSM14A	1	0.01	0.01	1	0.02	0.01	0	0	0	1	0.009	0.01	1	0.02	0.01	1	0.01	0.01
571	BACH1	1	0.005	0.005	1	0.02	0.02	0	0	0	1	0.04	0.07	1	0.005	0.004	1	0.007	0.007
2011	MARK2	2	0.05	0.05	1	0.005	0.003	0	0	0	2	0.1	0.14	5	0.06	0.04	2	0.13	0.13
2305	FOXM1	1	0.04	0.04	1	0.08	0.06	0	0	0	2	0.1	0.14	3	0.34	0.26	4	0.42	0.43
9278	ZBTB22	1	0.07	0.07	2	0.19	0.14	0	0	0	1	0.17	0.26	2	0.23	0.18	2	0.15	0.15
55536	CDCA7L	2	0.19	0.19	2	0.15	0.11	0	0	0	2	0.19	0.28	1	0.1	0.08	0	0	0
81930	KIF18A	1	0.07	0.07	1	0	0	0	0	0	1	0.06	0.08	1	0.02	0.01	0	0	0
2117	ETV3	1	0.03	0.04	1	0.02	0.02	0	0	0	1	0.02	0.03	1	0.08	0.06	0	0	0
400499	LOC400499	1	0.27	0.27	1	0.28	0.21	0	0	0	1	0.29	0.44	0	0	0	1	0.32	0.33
146956	EME1	3	0.21	0.21	3	1.5	1.1	0	0	0	1	0.03	0.04	0	0	0	0	0	0
9678	PHF14	2	0.04	0.04	2	0.05	0.04	0	0	0	1	0.01	0.01	0	0	0	0	0	0
26010	SPATS2L	1	0.005	0.005	2	0.008	0.006	0	0	0	1	0.004	0.006	0	0	0	0	0	0
57167	SALL4	1	0.009	0.009	1	0.01	0.007	0	0	0	1	0.007	0.01	0	0	0	0	0	0
65109	UPF3B	1	0.04	0.05	1	0.08	0.06	0	0	0	1	0.08	0.12	0	0	0	0	0	0
55614	KIF16B	1	0.02	0.02	1	0.04	0.03	0	0	0	0	0	0	1	0.02	0.02	1	0.02	0.02
2491	CENPI	1	0.01	0.01	1	0.02	0.02	0	0	0	0	0	0	4	0.08	0.06	1	0.03	0.04
27332	ZNF638	3	0.005	0.005	1	0	0	0	0	0	0	0	0	1	0	0	3	0.02	0.02
10168	ZNF197	1	0.02	0.02	1	0.02	0.01	0	0	0	0	0	0	1	0.02	0.01	1	0.02	0.02
85313	PPIL4	1	0.31	0.31	1	0.19	0.14	0	0	0	0	0	0	1	0.14	0.11	1	0.06	0.07
55297	CCDC91	1	0.03	0.03	1	0.04	0.03	0	0	0	0	0	0	1	0.04	0.03	1	0.03	0.03
652968	GATSL3	1	1.6	1.6	1	2.3	1.7	0	0	0	0	0	0	1	2.9	2.2	1	0.49	0.5
51776	ZAK	1	0.04	0.04	1	0.04	0.03	0	0	0	0	0	0	1	0.41	0.32	0	0	0
10524	KAT5	2	0.05	0.05	1	0.01	0.01	0	0	0	0	0	0	1	0.04	0.03	0	0	0
8446	DUSP11	1	0.12	0.12	1	0.08	0.06	0	0	0	0	0	0	1	0.06	0.04	0	0	0
57721	METTL14	1	0.15	0.15	1	0.03	0.03	0	0	0	0	0	0	1	0.03	0.03	0	0	0
9912	ARHGAP44	1	3.3	3.3	1	2.7	2	0	0	0	0	0	0	0	0	0	1	1.6	1.6
3910	LAMA4	1	0.03	0.03	1	0	0	0	0	0	0	0	0	0	0	0	1	0.03	0.03
60686	C14orf93	1	0.02	0.02	1	0.04	0.03	0	0	0	0	0	0	0	0	0	0	0	0
85437	ZCRB1	1	0.03	0.03	1	0.02	0.01	0	0	0	0	0	0	0	0	0	0	0	0
51742	ARID4B	1	0.02	0.02	1	0.02	0.02	0	0	0	0	0	0	0	0	0	0	0	0
80000	GREB1L	1	0.01	0.01	1	0.01	0.007	0	0	0	0	0	0	0	0	0	0	0	0
7049	TGFBR3	1	0.04	0.04	1	0.05	0.04	0	0	0	0	0	0	0	0	0	0	0	0
5932	RBBP8	1	0.08	0.08	1	0.11	0.08	0	0	0	0	0	0	0	0	0	0	0	0
5241	PGR	1	0.15	0.15	1	0.15	0.11	0	0	0	0	0	0	0	0	0	0	0	0
8726	EED	1	0.04	0.04	1	0	0	0	0	0	0	0	0	0	0	0	0	0	0
6506	SLC1A2	1	0.02	0.03	1	0.01	0.01	0	0	0	0	0	0	0	0	0	0	0	0
8451	CUL4A	1	0.008	0.008	2	0.05	0.04	4	0.1	0.13	3	0.07	0.1	4	0.11	0.08	3	0	0
5307	PITX1	1	0.25	0.25	2	0.75	0.54	2	0.47	0.61	2	0.53	0.78	1	0	0	3	0.66	0.68
9480	ONECUT2	2	0.1	0.1	3	0.55	0.4	1	0.05	0.06	1	0.07	0.11	0	0	0	0	0	0
3229	HOXC13	1	0.04	0.04	1	0.04	0.03	0	0	0	1	0.04	0.06	1	0.009	0.007	1	0.03	0.03
9582	APOBEC3B	2	0	0	4	0.36	0.26	3	0.29	0.38	7	0.57	0.84	5	0.38	0.29	2	0	0
10401	PIAS3	1	0	0	2	0.05	0.03	2	0.03	0.04	1	0.05	0.07	1	0	0	1	0	0
23476	BRD4	3	0	0	3	0.09	0.07	6	0.29	0.37	3	0.09	0.14	0	0	0	1	0.02	0.02
4205	MEF2A	3	0	0	4	0.24	0.18	3	0.13	0.16	3	0	0	3	0	0	4	0.21	0.21
4286	MITF	1	0	0	5	0.34	0.25	2	0	0	3	0.12	0.17	1	0	0	0	0	0
85446	ZFHX2	1	0	0	1	0.06	0.04	1	0	0	1	0	0	2	0.05	0.04	1	0	0
286887	KRT6C	7	0	0	10	0.1	0.07	8	0	0	11	0	0	9	0.88	0.68	8	2.7	2.7
8463	TEAD2	5	0	0	6	0.01	0.009	5	0	0	4	0	0	4	0	0	4	0	0
116931	MED12L	2	0	0	3	0.03	0.02	2	0	0	4	0	0	3	0	0	4	0	0
80336	PABPC1L	2	0	0	2	0.35	0.26	2	0	0	1	0	0	1	0	0	1	0	0
5129	CDK18	1	0	0	2	0.05	0.04	1	0	0	1	0	0	1	0	0	1	0	0
3268	AGFG2	1	0	0	1	0.02	0.01	0	0	0	0	0	0	0	0	0	0	0	0
4144	MAT2A	0	0	0	2	0.01	0.007	1	0.07	0.08	2	0.14	0.2	1	0.09	0.07	1	0.07	0.07
65244	SPATS2	0	0	0	2	0.02	0.02	4	0.09	0.12	1	0.03	0.04	2	0.05	0.04	1	0.02	0.02
5347	PLK1	0	0	0	2	0.07	0.05	3	0.07	0.09	1	0.008	0.01	1	0	0	2	0.11	0.11
55795	PCID2	0	0	0	1	0.06	0.05	2	0.12	0.16	1	0.01	0.02	1	0.02	0.01	1	0.03	0.03
79447	PAGR1	0	0	0	1	0.11	0.08	1	0.21	0.27	1	0.18	0.26	3	0.77	0.59	4	1.4	1.4
84660	CCDC62	0	0	0	1	0.05	0.04	1	0.1	0.12	1	0.11	0.16	1	0.12	0.09	1	0.1	0.11
4089	SMAD4	0	0	0	1	0.09	0.06	1	0.03	0.04	1	0.07	0.1	2	0.14	0.11	1	0.07	0.07
25909	AHCTF1	0	0	0	1	0.01	0.007	2	0.001	0.001	1	0	0	1	0.004	0.003	2	0.01	0.01
406	ARNTL	0	0	0	1	0.08	0.06	2	0.14	0.18	2	0.09	0.13	1	0.03	0.02	1	0	0
4927	NUP88	0	0	0	1	0.28	0.21	1	0.33	0.42	1	0.22	0.33	4	0.23	0.18	3	0.09	0.09
30827	CXXC1	0	0	0	1	0.03	0.02	3	0.22	0.28	2	0.12	0.18	5	0.36	0.28	4	0.34	0.35
905	CCNT2	0	0	0	1	0.02	0.01	2	0.07	0.09	4	0.1	0.15	1	0.01	0.008	3	0.06	0.06
10208	USPL1	0	0	0	1	0.05	0.04	1	0.06	0.08	1	0.05	0.07	1	0.04	0.03	0	0	0
10924	SMPDL3A	0	0	0	1	0.18	0.13	1	0.07	0.09	1	0.07	0.1	1	0.05	0.04	0	0	0
64324	NSD1	0	0	0	1	0.006	0.005	1	0	0	1	0.006	0.008	1	0	0	0	0	0
8812	CCNK	0	0	0	1	0	0	2	0.09	0.12	1	0	0	1	0.12	0.09	0	0	0
51512	GTSE1	0	0	0	1	0.04	0.03	1	0.01	0.01	1	0.006	0.008	1	0.2	0.15	0	0	0
30012	TLX3	0	0	0	1	0.16	0.12	2	0.27	0.35	1	0.14	0.21	0	0	0	1	0.42	0.43
115950	ZNF653	0	0	0	1	0.12	0.09	2	0.08	0.1	2	0.12	0.17	0	0	0	1	0.02	0.02
164832	LONRF2	0	0	0	1	0.09	0.06	1	0.01	0.01	1	0.08	0.11	0	0	0	1	0.05	0.05
1653	DDX1	0	0	0	1	0.008	0.006	1	0.08	0.1	1	0.04	0.06	0	0	0	1	0	0
840	CASP7	0	0	0	1	0.2	0.14	1	0.12	0.15	1	0.36	0.54	0	0	0	1	0.04	0.04
811	CALR	0	0	0	2	0.06	0.05	1	0.06	0.08	1	0.05	0.07	0	0	0	0	0	0
83743	GRWD1	0	0	0	1	0.06	0.04	1	0.04	0.06	1	0.04	0.06	0	0	0	0	0	0
51202	DDX47	0	0	0	2	0.18	0.13	1	0.08	0.11	1	0.1	0.14	0	0	0	0	0	0
58526	MID1IP1	0	0	0	1	0.35	0.25	1	0.69	0.89	1	0.29	0.43	0	0	0	0	0	0
60682	SMAP1	0	0	0	1	0.35	0.25	2	1.4	1.8	1	0.1	0.15	0	0	0	0	0	0
22990	PCNX	0	0	0	1	0.003	0.002	1	0.004	0.005	1	0.01	0.02	0	0	0	0	0	0
8721	EDF1	0	0	0	1	0.13	0.09	1	0.12	0.16	1	0.14	0.2	0	0	0	0	0	0
328	APEX1	0	0	0	1	0.03	0.02	2	0.21	0.28	2	0.06	0.09	0	0	0	0	0	0
5709	PSMD3	0	0	0	1	0.01	0.009	1	0.02	0.03	1	0.04	0.06	0	0	0	0	0	0
55471	NDUFAF7	0	0	0	1	0.04	0.03	1	0.03	0.04	1	0.02	0.03	0	0	0	0	0	0
1828	DSG1	0	0	0	1	0.01	0.009	2	0.007	0.009	0	0	0	1	0.005	0.003	1	0.03	0.03
10436	EMG1	0	0	0	2	0.13	0.09	2	0.26	0.34	0	0	0	4	0.42	0.32	3	0.57	0.59
79034	C7orf26	0	0	0	1	0.08	0.06	2	0.08	0.1	0	0	0	3	0.25	0.19	4	0.14	0.14
23268	DNMBP	0	0	0	1	0.06	0.05	1	0.07	0.09	0	0	0	2	0.005	0.004	2	0.005	0.005
8838	WISP3	0	0	0	1	0.04	0.03	1	0.06	0.08	0	0	0	1	0.06	0.05	1	0.09	0.1
8826	IQGAP1	0	0	0	1	0.009	0.007	3	0.04	0.05	0	0	0	2	0.04	0.03	7	0.14	0.14
114034	TOE1	0	0	0	1	0.25	0.18	1	0.03	0.04	0	0	0	1	0.02	0.01	0	0	0
149986	LSM14B	0	0	0	1	0.06	0.05	2	0.19	0.25	0	0	0	1	0.11	0.08	0	0	0
90060	CCDC120	0	0	0	1	0.18	0.13	1	0	0	0	0	0	2	0.36	0.28	0	0	0
388698	FLG2	0	0	0	1	0.01	0.01	1	0	0	0	0	0	0	0	0	1	0.002	0.002
5978	REST	0	0	0	1	0.03	0.02	1	0.008	0.01	0	0	0	0	0	0	0	0	0
8449	DHX16	0	0	0	1	0.1	0.07	1	0.007	0.009	0	0	0	0	0	0	0	0	0
9733	SART3	0	0	0	1	0.006	0.004	1	0.006	0.007	0	0	0	0	0	0	0	0	0
10129	FRY	0	0	0	1	0.01	0.01	1	0.009	0.01	0	0	0	0	0	0	0	0	0
5687	PSMA6	0	0	0	1	0.04	0.03	1	0.09	0.12	0	0	0	0	0	0	0	0	0
10181	RBM5	0	0	0	1	0.01	0.008	1	0.03	0.04	0	0	0	0	0	0	0	0	0
79685	SAP30L	0	0	0	1	0	0	1	0.2	0.25	0	0	0	0	0	0	0	0	0
1495	CTNNA1	0	0	0	1	0	0	0	0	0	1	0	0	6	0.21	0.16	4	0.14	0.15
50809	HP1BP3	0	0	0	2	0.06	0.04	0	0	0	1	0	0	1	0.04	0.03	1	0.03	0.03
55131	RBM28	0	0	0	2	0.02	0.01	0	0	0	1	0	0	3	0.15	0.11	1	0	0
6671	SP4	0	0	0	1	0.1	0.07	0	0	0	1	0.05	0.07	1	0	0	1	0.11	0.11
55703	POLR3B	0	0	0	1	0.02	0.02	0	0	0	1	0.01	0.02	1	0.03	0.02	1	0.02	0.02
301	ANXA1	0	0	0	1	0	0	0	0	0	2	0.15	0.23	2	0.05	0.04	0	0	0
783	CACNB2	0	0	0	2	0.09	0.07	0	0	0	1	0.04	0.06	1	0.02	0.01	0	0	0
57786	RBAK	0	0	0	1	0.01	0.01	0	0	0	1	0	0	1	0.006	0.005	0	0	0
51585	PCF11	0	0	0	1	0.0007	0.0005	0	0	0	1	0	0	1	0.002	0.001	0	0	0
6942	TCF20	0	0	0	1	0.04	0.03	0	0	0	2	0.007	0.01	2	0.02	0.01	0	0	0
54499	TMCO1	0	0	0	1	0.25	0.18	0	0	0	1	0.07	0.11	0	0	0	1	0.19	0.19
152206	CCDC13	0	0	0	2	0.05	0.04	0	0	0	1	0.01	0.02	0	0	0	0	0	0
1951	CELSR3	0	0	0	1	0.21	0.15	0	0	0	1	0.01	0.02	0	0	0	0	0	0
54890	ALKBH5	0	0	0	1	0.01	0.009	0	0	0	1	0.04	0.05	0	0	0	0	0	0
201633	TIGIT	0	0	0	1	2.3	1.7	0	0	0	1	2.7	4	0	0	0	0	0	0
23506	GLTSCR1L	0	0	0	1	0.05	0.04	0	0	0	2	0.07	0.11	0	0	0	0	0	0
6330	SCN4B	0	0	0	1	0.1	0.07	0	0	0	1	1.2	1.8	0	0	0	0	0	0
11261	CHP1	0	0	0	1	0.14	0.1	0	0	0	1	0.19	0.27	0	0	0	0	0	0
29967	LRP12	0	0	0	1	0.01	0.008	0	0	0	1	0.008	0.01	0	0	0	0	0	0
93487	MAPK1IP1L	0	0	0	1	0.84	0.61	0	0	0	0	0	0	1	0.46	0.35	1	0.5	0.51
64151	NCAPG	0	0	0	1	0	0	0	0	0	0	0	0	1	0.01	0.009	1	0.02	0.02
8633	UNC5C	0	0	0	1	0.07	0.05	0	0	0	0	0	0	1	0.06	0.04	1	0.08	0.08
79596	RNF219	0	0	0	1	0	0	0	0	0	0	0	0	2	0.01	0.009	1	0.01	0.01
4881	NPR1	0	0	0	1	0	0	0	0	0	0	0	0	1	0	0	1	0	0
9648	GCC2	0	0	0	1	0	0	0	0	0	0	0	0	1	0.009	0.007	0	0	0
6605	SMARCE1	0	0	0	2	0.04	0.03	0	0	0	0	0	0	2	0.07	0.06	0	0	0
4069	LYZ	0	0	0	1	0.3	0.21	0	0	0	0	0	0	1	0.17	0.13	0	0	0
65217	PCDH15	0	0	0	1	0.24	0.18	0	0	0	0	0	0	1	0.26	0.2	0	0	0
216	ALDH1A1	0	0	0	1	0.05	0.04	0	0	0	0	0	0	1	0.05	0.04	0	0	0
4733	DRG1	0	0	0	1	0.03	0.02	0	0	0	0	0	0	1	0.03	0.03	0	0	0
2618	GART	0	0	0	1	0.01	0.01	0	0	0	0	0	0	0	0	0	1	0	0
11178	LZTS1	0	0	0	1	0.05	0.04	0	0	0	0	0	0	0	0	0	1	0.1	0.1
55342	STRBP	0	0	0	1	0.05	0.04	0	0	0	0	0	0	0	0	0	1	0.02	0.02
821	CANX	0	0	0	1	0	0	0	0	0	0	0	0	0	0	0	1	0.004	0.004
127602	DNAH14	0	0	0	1	13.4	9.8	0	0	0	0	0	0	0	0	0	1	0.16	0.16
116028	RMI2	0	0	0	1	54.7	39.9	0	0	0	0	0	0	0	0	0	2	0.46	0.47
9859	CEP170	0	0	0	1	0.03	0.02	0	0	0	0	0	0	0	0	0	3	0.04	0.04
84656	GLYR1	0	0	0	4	0.17	0.12	0	0	0	0	0	0	0	0	0	0	0	0
10262	SF3B4	0	0	0	2	0.16	0.12	0	0	0	0	0	0	0	0	0	0	0	0
3728	JUP	0	0	0	1	0.005	0.003	0	0	0	0	0	0	0	0	0	0	0	0
6018	RLF	0	0	0	1	0.002	0.002	0	0	0	0	0	0	0	0	0	0	0	0
6829	SUPT5H	0	0	0	1	0	0	0	0	0	0	0	0	0	0	0	0	0	0
374897	SBSN	0	0	0	1	0.007	0.005	0	0	0	0	0	0	0	0	0	0	0	0
7627	ZNF75A	0	0	0	1	0.05	0.04	0	0	0	0	0	0	0	0	0	0	0	0
54529	ASNSD1	0	0	0	1	0.02	0.01	0	0	0	0	0	0	0	0	0	0	0	0
55280	CWF19L1	0	0	0	1	0	0	0	0	0	0	0	0	0	0	0	0	0	0
718	C3	0	0	0	1	0.02	0.02	0	0	0	0	0	0	0	0	0	0	0	0
4645	MYO5B	0	0	0	1	0.22	0.16	0	0	0	0	0	0	0	0	0	0	0	0
5413	SEPT5	0	0	0	1	0.05	0.03	0	0	0	0	0	0	0	0	0	0	0	0
11117	EMILIN1	0	0	0	1	0.02	0.01	0	0	0	0	0	0	0	0	0	0	0	0
84083	ZRANB3	0	0	0	1	0.02	0.01	0	0	0	0	0	0	0	0	0	0	0	0
6427	SRSF2	2	0.45	0.45	1	0.23	0.17	3	1.2	1.5	2	0.41	0.6	1	0.25	0.19	2	0.5	0.51
54439	RBM27	4	0.08	0.08	1	0.01	0.008	4	0.12	0.15	6	0.14	0.21	2	0.02	0.01	2	0.06	0.06
1024	CDK8	2	0.08	0.08	2	0.11	0.08	3	0.04	0.05	3	0.44	0.65	3	0.07	0.05	1	0.04	0.04
91283	MSANTD3	4	1.1	1.1	3	0.33	0.24	3	0.59	0.76	4	1.1	1.6	3	0.51	0.39	1	0.03	0.03
4087	SMAD2	2	0.52	0.52	1	0.14	0.1	2	0.43	0.56	2	0.02	0.03	1	0.12	0.09	2	0.45	0.46
64062	RBM26	3	0.01	0.01	1	0.01	0.01	3	0.08	0.1	2	0.01	0.02	0	0	0	1	0	0
3615	IMPDH2	1	0.02	0.02	1	0.02	0.02	1	0.08	0.11	1	0.03	0.04	0	0	0	0	0	0
81	ACTN4	4	0.16	0.16	2	0.04	0.03	5	0.23	0.29	2	0	0	2	0.02	0.02	1	0.01	0.01
55308	DDX19A	8	0.25	0.25	6	0.45	0.33	11	0.22	0.28	0	0	0	10	0.85	0.65	9	1.3	1.3
2261	FGFR3	2	0.23	0.23	1	0.004	0.003	1	0.05	0.06	1	0	0	1	0	0	1	0.04	0.04
4222	MEOX1	1	0.47	0.48	1	0.06	0.04	2	0.4	0.51	2	1.2	1.8	1	0.44	0.33	2	0.34	0.35
5013	OTX1	3	0.44	0.45	1	0.04	0.03	2	0.33	0.42	1	0.05	0.08	3	1.2	0.92	1	0.18	0.19
55206	SBNO1	1	0.01	0.01	2	0.02	0.01	2	0.02	0.02	3	0.23	0.34	2	0.01	0.007	0	0	0
292	SLC25A5	1	0.01	0.01	1	0.004	0.003	2	0.03	0.04	1	0.008	0.01	4	0.21	0.16	2	0.06	0.06
3303	HSPA1A	31	24.4	24.5	31	19.6	14.3	32	18.5	23.9	31	22.1	32.6	30	24.6	18.8	28	19.2	19.6
3304	HSPA1B	31	24.4	24.5	31	19.6	14.3	32	18.5	23.9	31	22.1	32.6	30	24.6	18.8	28	19.2	19.6
10376	TUBA1B	23	106	107	21	78.1	56.9	20	89.4	115	20	70.3	104	27	177	135	25	68.5	69.9
60	ACTB	17	20.4	20.5	16	8	5.8	18	25.5	32.8	16	18.1	26.7	17	18.2	13.9	17	23	23.5
71	ACTG1	17	20.4	20.5	16	8	5.8	18	25.5	32.8	16	18.1	26.7	17	18.2	13.9	17	23	23.5
58	ACTA1	13	11.2	11.2	13	4.1	3	15	13.3	17.1	15	7.8	11.5	14	9	6.9	14	10.6	10.9
70	ACTC1	13	11.2	11.2	13	4.1	3	15	13.3	17.1	15	7.8	11.5	14	9	6.9	14	10.6	10.9
5936	RBM4	10	4.9	4.9	11	3.7	2.7	10	5.3	6.8	14	5.7	8.4	11	3.4	2.6	12	3.9	3.9
2966	GTF2H2	9	1.9	1.9	8	1.6	1.1	10	2.3	2.9	10	2.2	3.3	9	1.8	1.4	8	1.8	1.9
728340	GTF2H2C	9	1.9	1.9	8	1.6	1.1	10	2.3	2.9	10	2.2	3.3	9	1.8	1.4	8	1.8	1.9
730394	GTF2H2C_2	9	1.9	1.9	8	1.6	1.1	10	2.3	2.9	10	2.2	3.3	9	1.8	1.4	8	1.8	1.9
1457	CSNK2A1	8	1.9	1.9	8	1.6	1.1	10	2.2	2.8	10	2.1	3.1	9	1.9	1.4	8	2	2.1
283106	CSNK2A3	8	?	?	8	?	?	10	?	?	10	?	?	9	?	?	8	?	?
6628	SNRPB	5	0.95	0.96	4	0.55	0.4	5	1.4	1.8	5	0.5	0.74	5	0.48	0.37	5	0.87	0.89
6638	SNRPN	5	0.92	0.93	4	0.53	0.39	5	1.3	1.7	5	0.48	0.71	5	0.47	0.36	5	0.84	0.86
54882	ANKHD1	4	0.06	0.06	3	0.04	0.03	4	0.05	0.07	2	0.02	0.03	4	0.07	0.05	5	0.05	0.05
404734	ANKHD1-EIF4EBP3	4	0.02	0.02	3	0.02	0.01	4	0.02	0.03	2	0.008	0.01	4	0.03	0.02	5	0.02	0.02
7307	U2AF1	4	0.48	0.48	2	0.45	0.33	4	0.97	1.2	3	0.98	1.4	2	0.26	0.2	3	0.66	0.67
102724594	U2AF1L5	4	?	?	2	?	?	4	?	?	3	?	?	2	?	?	3	?	?
6233	RPS27A	4	2.8	2.8	2	1.9	1.4	3	3.1	4	3	2.7	4.1	3	1.1	0.84	2	1.8	1.9
7311	UBA52	4	2.8	2.8	2	1.9	1.4	3	3.1	4	3	2.7	4.1	3	1.1	0.84	2	1.8	1.9
7314	UBB	4	1.3	1.3	2	0.88	0.64	3	1.4	1.8	3	1.3	1.9	3	0.51	0.39	2	0.85	0.87
7316	UBC	4	0.45	0.45	2	0.31	0.22	3	0.5	0.65	3	0.45	0.66	3	0.18	0.14	2	0.3	0.31
3012	HIST1H2AE	3	0.23	0.23	2	0.09	0.06	3	0.33	0.42	2	0.12	0.18	3	0.2	0.15	3	0.37	0.38
3013	HIST1H2AD	3	0.23	0.23	2	0.09	0.06	3	0.33	0.42	2	0.12	0.18	3	0.2	0.15	3	0.37	0.38
8329	HIST1H2AI	3	0.23	0.23	2	0.09	0.06	3	0.33	0.42	2	0.12	0.18	3	0.2	0.15	3	0.37	0.38
8330	HIST1H2AK	3	0.23	0.23	2	0.09	0.06	3	0.33	0.42	2	0.12	0.18	3	0.2	0.15	3	0.37	0.38
8331	HIST1H2AJ	3	0.23	0.23	2	0.09	0.06	3	0.33	0.42	2	0.12	0.18	3	0.2	0.15	3	0.37	0.38
8332	HIST1H2AL	3	0.23	0.23	2	0.09	0.06	3	0.33	0.42	2	0.12	0.18	3	0.2	0.15	3	0.37	0.38
8334	HIST1H2AC	3	0.23	0.23	2	0.09	0.06	3	0.33	0.42	2	0.12	0.18	3	0.2	0.15	3	0.37	0.38
8335	HIST1H2AB	3	0.23	0.23	2	0.09	0.06	3	0.33	0.42	2	0.12	0.18	3	0.2	0.15	3	0.37	0.38
8336	HIST1H2AM	3	0.23	0.23	2	0.09	0.06	3	0.33	0.42	2	0.12	0.18	3	0.2	0.15	3	0.37	0.38
8337	HIST2H2AA3	3	0.23	0.23	2	0.09	0.06	3	0.33	0.42	2	0.12	0.18	3	0.2	0.15	3	0.37	0.38
8338	HIST2H2AC	3	0.23	0.23	2	0.09	0.06	3	0.33	0.42	2	0.12	0.18	3	0.2	0.15	3	0.37	0.38
8969	HIST1H2AG	3	0.23	0.23	2	0.09	0.06	3	0.33	0.42	2	0.12	0.18	3	0.2	0.15	3	0.37	0.38
55766	H2AFJ	3	0.23	0.23	2	0.09	0.06	3	0.33	0.42	2	0.12	0.18	3	0.2	0.15	3	0.37	0.38
85235	HIST1H2AH	3	0.23	0.23	2	0.09	0.06	3	0.33	0.42	2	0.12	0.18	3	0.2	0.15	3	0.37	0.38
92815	HIST3H2A	3	0.23	0.23	2	0.09	0.06	3	0.33	0.42	2	0.12	0.18	3	0.2	0.15	3	0.37	0.38
723790	HIST2H2AA4	3	0.23	0.23	2	0.09	0.06	3	0.33	0.42	2	0.12	0.18	3	0.2	0.15	3	0.37	0.38
51130	ASB3	1	0.04	0.04	1	0.03	0.02	1	0.04	0.05	1	0.03	0.05	2	0.07	0.05	1	0.04	0.04
100302652	GPR75-ASB3	1	0.03	0.03	1	0.02	0.02	1	0.03	0.04	1	0.03	0.04	2	0.05	0.04	1	0.03	0.03
5822	PWP2	3	0.06	0.06	2	0.02	0.02	2	0.03	0.04	3	0.05	0.07	5	0.09	0.07	1	0.03	0.04
6418	SET	1	0.11	0.11	1	0.07	0.05	3	0.29	0.38	1	0.11	0.17	2	0.09	0.07	1	0.05	0.06
293	SLC25A6	1	0.01	0.01	1	0.004	0.003	2	0.03	0.04	1	0.008	0.01	3	0	0	2	0.06	0.06
291	SLC25A4	1	0.01	0.01	1	0.004	0.003	2	0.03	0.04	1	0.008	0.01	2	0	0	1	0	0
22904	SBNO2	1	0.01	0.01	2	0.02	0.01	2	0.02	0.03	2	0	0	2	0.01	0.008	0	0	0
6606	SMN1	1	0	0	1	0.05	0.04	2	0.18	0.23	0	0	0	3	0.41	0.31	3	0.08	0.08
6607	SMN2	1	0	0	1	0.05	0.04	2	0.18	0.23	0	0	0	3	0.41	0.31	3	0.08	0.08
5269	SERPINB6	1	0.08	0.08	1	0.56	0.41	1	0.14	0.18	0	0	0	1	0.23	0.17	0	0	0
5271	SERPINB8	1	0.09	0.09	1	0.61	0.44	1	0.15	0.19	0	0	0	1	0.25	0.19	0	0	0
5015	OTX2	3	0.35	0.36	1	0.03	0.02	2	0.26	0.34	0	0	0	2	0	0	0	0	0
83447	SLC25A31	1	0.009	0.009	1	0.004	0.003	1	0	0	1	0.008	0.01	1	0	0	1	0	0
4223	MEOX2	1	0.33	0.33	1	0.04	0.03	1	0	0	1	0	0	1	0.3	0.23	1	0	0
1856	DVL2	1	0.001	0.001	1	0.0007	0.0005	0	0	0	1	0.001	0.002	2	0.03	0.03	2	0.01	0.01
1857	DVL3	1	0.001	0.001	1	0.0008	0.0006	0	0	0	1	0.001	0.002	1	0	0	1	0	0
221	ALDH3B1	1	0.01	0.01	1	0	0	0	0	0	1	0.007	0.01	0	0	0	1	0.11	0.11
222	ALDH3B2	1	0.02	0.02	1	0	0	0	0	0	1	0.008	0.01	0	0	0	1	0.12	0.13
4951	OCM2	1	5	5	1	4.9	3.5	0	0	0	0	0	0	1	3.8	2.9	0	0	0
654231	OCM	1	4.4	4.4	1	4.3	3.2	0	0	0	0	0	0	1	3.4	2.6	0	0	0
23097	CDK19	1	0	0	2	0.11	0.08	3	0.48	0.61	2	0	0	4	0.51	0.39	1	0.04	0.04
2264	FGFR4	1	0	0	1	0.004	0.003	1	0.05	0.06	2	0.09	0.13	1	0	0	1	0.04	0.04
7525	YES1	1	0	0	1	0.006	0.004	1	0.07	0.09	1	0	0	2	0.47	0.36	1	0.06	0.06
2260	FGFR1	1	0	0	1	0.004	0.003	1	0.05	0.06	1	0	0	2	0.21	0.16	1	0.04	0.04
640	BLK	1	0	0	1	0.005	0.004	1	0.06	0.08	1	0	0	1	0	0	1	0.05	0.05
2263	FGFR2	1	0	0	1	0.004	0.003	1	0.05	0.07	1	0	0	1	0	0	1	0.04	0.04
2268	FGR	1	0	0	1	0.005	0.004	1	0.06	0.08	1	0	0	1	0	0	1	0.05	0.05
2534	FYN	1	0	0	1	0.006	0.004	1	0.07	0.09	1	0	0	1	0	0	1	0.06	0.06
3055	HCK	1	0	0	1	0.006	0.004	1	0.07	0.09	1	0	0	1	0	0	1	0.05	0.06
3932	LCK	1	0	0	1	0.006	0.005	1	0.07	0.1	1	0	0	1	0	0	1	0.06	0.06
4067	LYN	1	0	0	1	0.006	0.004	1	0.07	0.09	1	0	0	1	0	0	1	0.06	0.06
4117	MAK	1	0	0	1	0.004	0.003	1	0.05	0.06	1	0	0	1	0	0	1	0.04	0.04
22858	ICK	1	0	0	1	0.004	0.003	1	0.05	0.06	1	0	0	1	0	0	1	0.04	0.04
23552	CDK20	1	0	0	1	0.008	0.006	1	0.09	0.12	1	0	0	1	0	0	1	0.07	0.08
87	ACTN1	3	0	0	2	0.04	0.03	3	0	0	3	0.13	0.19	2	0.02	0.02	1	0.01	0.01
100526694	MSANTD3-TMEFF1	3	0	0	3	0.18	0.13	2	0	0	3	0	0	2	0	0	1	0.02	0.02
4088	SMAD3	1	0	0	1	0.17	0.13	1	0	0	0	0	0	1	0.15	0.11	1	0	0
4093	SMAD9	1	0	0	1	0.11	0.08	1	0	0	0	0	0	1	0.1	0.07	1	0	0
9877	ZC3H11A	0	0	0	1	0.006	0.005	2	0.04	0.05	2	0.06	0.08	1	0.01	0.01	0	0	0
64843	ISL2	0	0	0	2	0.05	0.04	1	0.06	0.08	0	0	0	2	0.1	0.07	2	0.07	0.07
11217	AKAP2	0	0	0	1	0.27	0.2	2	0.3	0.38	0	0	0	1	0.02	0.02	1	0.05	0.05
445815	PALM2-AKAP2	0	0	0	1	0.21	0.15	2	0.23	0.3	0	0	0	1	0.02	0.01	1	0.04	0.04
3670	ISL1	0	0	0	2	0.06	0.04	1	0.06	0.08	0	0	0	1	0	0	2	0.08	0.08
6612	SUMO3	0	0	0	1	0.27	0.2	0	0	0	1	0.12	0.17	1	0.2	0.15	0	0	0
6613	SUMO2	0	0	0	1	0.27	0.2	0	0	0	1	0.12	0.17	1	0.2	0.15	0	0	0
387082	SUMO4	0	0	0	1	0.2	0.15	0	0	0	1	0.09	0.13	1	0.15	0.11	0	0	0
8681	JMJD7-PLA2G4B	0	0	0	1	0.006	0.004	0	0	0	1	0.004	0.006	0	0	0	1	0.02	0.02
100137049	PLA2G4B	0	0	0	1	0.008	0.006	0	0	0	1	0.005	0.007	0	0	0	0	0	0
10929	SRSF8	0	0	0	1	0.26	0.19	0	0	0	0	0	0	0	0	0	0	0	0
4485	MST1	0	0	0	1	0.001	0.0007	0	0	0	0	0	0	0	0	0	0	0	0
85463	ZC3H12C	0	0	0	1	0.05	0.04	0	0	0	0	0	0	0	0	0	0	0	0
340554	ZC3H12B	0	0	0	1	0.06	0.04	0	0	0	0	0	0	0	0	0	0	0	0
9991	PTBP3	6	0.27	0.27	1	0	0	6	0.29	0.37	2	0.16	0.23	9	1.1	0.85	10	0.96	0.98
5500	PPP1CB	7	0.6	0.61	3	0	0	7	0.86	1.1	6	0.57	0.84	7	0.89	0.68	8	0.68	0.7
3148	HMGB2	2	0.13	0.13	1	0	0	4	1.6	2.1	1	0.56	0.83	1	0.33	0.25	1	0.12	0.12
10644	IGF2BP2	1	0.08	0.08	1	0	0	2	0.11	0.14	2	0.11	0.17	2	0.29	0.22	1	0	0
90665	TBL1Y	6	0.45	0.46	6	0	0	6	0.15	0.19	8	0.38	0.56	5	0	0	5	0	0
6595	SMARCA2	5	0.05	0.05	2	0	0	7	0.04	0.06	3	0.02	0.02	2	0	0	4	0	0
6929	TCF3	3	0.08	0.09	1	0	0	2	0.11	0.14	1	0	0	1	0	0	0	0	0
2810	SFN	3	0.7	0.71	2	0	0	4	0.73	0.95	1	0	0	3	0.7	0.53	3	0.71	0.73
10381	TUBB3	17	12.4	12.4	14	0	0	15	93.9	121	13	0	0	16	0.38	0.29	15	0.14	0.15
4212	MEIS2	6	0.2	0.2	3	0	0	5	0.21	0.27	3	0	0	1	0.01	0.01	0	0	0
494115	RBMXL1	9	0.07	0.07	11	0	0	16	0.15	0.19	14	0	0	12	0	0	12	0.13	0.13
60436	TGIF2	2	0.09	0.09	1	0	0	2	0.13	0.17	2	0	0	1	0	0	2	0.12	0.13
1917	EEF1A2	11	0.06	0.06	8	0	0	11	0.07	0.08	7	0	0	11	0	0	9	0	0
3850	KRT3	3	3	3	2	0	0	3	0.28	0.36	4	3.1	4.6	4	2.4	1.8	4	2	2.1
5253	PHF2	3	0.02	0.02	2	0	0	1	0	0	2	0.01	0.02	3	0.24	0.18	1	0	0
3880	KRT19	6	1.7	1.7	4	0	0	5	0	0	6	0.02	0.03	5	0	0	7	0.09	0.1
3841	KPNA5	4	0.02	0.02	4	0	0	3	0	0	2	0	0	3	0.03	0.02	4	0.04	0.04
10642	IGF2BP1	2	0.06	0.06	1	0	0	1	0	0	1	0	0	3	0.07	0.06	3	0.1	0.1
6909	TBX2	4	0.05	0.05	2	0	0	4	0	0	4	0	0	3	0.03	0.02	3	0	0
11128	POLR3A	2	0.009	0.009	1	0	0	1	0	0	1	0	0	1	0	0	3	0.02	0.02
57713	SFMBT2	2	0.04	0.04	1	0	0	1	0	0	0	0	0	1	0.03	0.02	1	0.04	0.04
9063	PIAS2	2	0.23	0.24	2	0	0	3	0.07	0.08	1	0	0	2	0.14	0.11	2	0.28	0.29
390874	ONECUT3	2	0.11	0.11	2	0	0	1	0.05	0.07	1	0.07	0.11	0	0	0	0	0	0
3175	ONECUT1	2	0.11	0.11	1	0	0	1	0.05	0.07	1	0.08	0.12	0	0	0	0	0	0
3854	KRT6B	8	2.9	2.9	9	0	0	9	4	5.1	10	0	0	8	0	0	8	6.4	6.5
5308	PITX2	1	0.26	0.26	1	0	0	2	0.5	0.64	0	0	0	0	0	0	1	0	0
5309	PITX3	1	0.27	0.27	1	0	0	2	0.51	0.65	0	0	0	0	0	0	1	0	0
7846	TUBA1A	23	106	107	20	0	0	19	0	0	19	0	0	27	173	133	24	0	0
8450	CUL4B	1	0.007	0.007	1	0	0	1	0	0	2	0	0	3	0	0	4	0.07	0.07
140564	APOBEC3D	3	0.4	0.4	3	0	0	3	0	0	2	0	0	2	0	0	3	0.61	0.62
3866	KRT15	6	1.6	1.6	4	0	0	5	0	0	5	0	0	5	0	0	5	0	0
3860	KRT13	4	1.1	1.1	4	0	0	4	0	0	4	0	0	4	0	0	4	0	0
374454	KRT77	2	0	0	3	0	0	3	2.9	3.8	3	2	2.9	4	1.6	1.2	3	1.5	1.6
3868	KRT16	6	0	0	6	0	0	8	0.08	0.1	8	0.12	0.18	9	0.24	0.19	9	0.29	0.3
2138	EYA1	2	0	0	2	0	0	3	0.12	0.15	3	0.04	0.06	3	0.11	0.08	3	0.09	0.09
7533	YWHAH	3	0	0	2	0	0	5	0.41	0.53	2	0.12	0.18	3	0	0	5	0.7	0.71
23316	CUX2	6	0	0	6	0	0	6	0.04	0.05	7	3.7	5.5	6	0	0	4	0	0
26038	CHD5	25	0	0	22	0	0	23	0.17	0.22	25	0	0	23	3.5	2.7	28	0	0
345651	ACTBL2	5	0	0	5	0	0	6	9.4	12.1	5	0	0	5	0	0	5	0	0
8621	CDK13	2	0	0	2	0	0	4	0.49	0.63	2	0	0	3	0	0	3	0	0
1974	EIF4A2	8	0	0	6	0	0	7	0	0	5	0.06	0.09	12	0.15	0.11	12	0.38	0.39
3853	KRT6A	7	0	0	9	0	0	8	0	0	12	0.39	0.57	9	0.88	0.68	8	2.7	2.7
3851	KRT4	3	0	0	2	0	0	2	0	0	3	0.04	0.05	4	0	0	7	0.07	0.07
7184	HSP90B1	2	0	0	1	0	0	1	0	0	4	0.09	0.13	2	0	0	2	0	0
121391	KRT74	1	0	0	2	0	0	1	0	0	2	0.06	0.09	2	0	0	2	0	0
27303	RBMS3	1	0	0	1	0	0	1	0	0	1	0.19	0.28	1	0.34	0.26	1	0.21	0.22
26057	ANKRD17	3	0	0	2	0	0	2	0	0	2	0.008	0.01	3	0	0	3	0	0
57466	SCAF4	2	0	0	1	0	0	3	0	0	2	0	0	4	0.09	0.07	4	0.1	0.1
3306	HSPA2	11	0	0	9	0	0	11	0	0	11	0	0	12	0.03	0.02	10	0	0
338785	KRT79	2	0	0	3	0	0	2	0	0	2	0	0	4	0.85	0.65	2	0	0
3890	KRT84	1	0	0	2	0	0	1	0	0	1	0	0	4	0.4	0.3	2	0	0
1106	CHD2	5	0	0	6	0	0	6	0	0	7	0	0	3	0.5	0.38	2	0	0
8850	KAT2B	2	0	0	2	0	0	3	0	0	2	0	0	5	0.02	0.02	3	0	0
5990	RFX2	2	0	0	1	0	0	1	0	0	1	0	0	2	0.009	0.007	1	0	0
84790	TUBA1C	22	0	0	19	0	0	18	0	0	19	0	0	26	177	135	25	68.5	69.9
7280	TUBB2A	20	0	0	18	0	0	17	0	0	16	0	0	22	96.2	73.6	21	94.3	96.3
347733	TUBB2B	20	0	0	18	0	0	17	0	0	16	0	0	22	96.2	73.6	21	94.3	96.3
7278	TUBA3C	17	0	0	14	0	0	14	0	0	14	0	0	22	65	49.8	17	48.2	49.2
113457	TUBA3D	17	0	0	14	0	0	14	0	0	14	0	0	22	65	49.8	17	48.2	49.2
9119	KRT75	2	0	0	4	0	0	3	0	0	4	0	0	5	1.1	0.84	3	0	0
8653	DDX3Y	14	0	0	8	0	0	11	0	0	12	0	0	12	0	0	13	2.1	2.1
283219	KCTD21	1	0	0	1	0	0	1	0	0	1	0	0	1	0	0	2	0.46	0.47
3886	KRT35	1	0	0	1	0	0	1	0	0	1	0	0	1	0	0	2	0.05	0.05
57060	PCBP4	2	0	0	1	0	0	2	0	0	0	0	0	3	0.04	0.03	2	3.2	3.3
10274	STAG1	0	0	0	1	0	0	1	0	0	0	0	0	1	0.02	0.01	2	0.03	0.03
23369	PUM2	0	0	0	1	0	0	0	0	0	1	0	0	1	0	0	2	0.04	0.04
23019	CNOT1	34	0.66	0.67	0	0	0	28	0.57	0.73	20	0.28	0.42	58	4.2	3.2	60	3.8	3.8
9125	RQCD1	6	1.1	1.1	0	0	0	5	1.2	1.5	3	0.31	0.45	8	3.9	3	9	4.2	4.3
64423	INF2	5	0.13	0.13	0	0	0	4	0.14	0.18	2	0.15	0.22	13	0.88	0.67	12	1.2	1.2
23223	RRP12	5	0.08	0.08	0	0	0	3	0.04	0.05	1	0.01	0.02	7	0.25	0.19	5	0.18	0.18
10197	PSME3	4	0.76	0.76	0	0	0	5	1.2	1.6	3	0.19	0.29	6	2.6	2	6	2.9	3
23350	U2SURP	3	0.1	0.1	0	0	0	7	0.33	0.43	2	0.09	0.14	8	0.79	0.61	8	0.63	0.65
81887	LAS1L	3	0.19	0.19	0	0	0	4	0.3	0.39	2	0.04	0.06	13	1.6	1.2	11	1.2	1.2
91442	FAAP24	3	0.51	0.51	0	0	0	4	1.3	1.7	1	0.07	0.1	3	0.24	0.18	2	0.71	0.73
6125	RPL5	3	0.54	0.54	0	0	0	3	0.55	0.7	3	0.31	0.46	5	1.5	1.1	4	1.2	1.3
4849	CNOT3	3	0.05	0.05	0	0	0	3	0.05	0.06	1	0.003	0.005	10	1.3	0.96	9	1.5	1.5
112939	NACC1	3	0.28	0.28	0	0	0	3	0.29	0.37	1	0.06	0.09	6	1.3	0.97	5	1.2	1.2
55862	ECHDC1	3	0.45	0.45	0	0	0	3	0.42	0.55	1	0.14	0.2	5	1.3	1	4	1.2	1.3
8660	IRS2	3	0.02	0.02	0	0	0	2	0.02	0.03	2	0.02	0.03	3	0.03	0.02	2	0.04	0.04
9972	NUP153	3	0.02	0.02	0	0	0	2	0.006	0.008	1	0.002	0.003	8	0.21	0.16	7	0.17	0.18
221154	MICU2	3	0.27	0.28	0	0	0	2	0.13	0.16	1	0.06	0.09	5	0.29	0.22	4	0.63	0.64
90381	TICRR	2	0.01	0.01	0	0	0	5	0.06	0.08	5	0.1	0.14	8	0.18	0.14	7	0.2	0.2
25980	AAR2	2	0.02	0.02	0	0	0	4	0.18	0.23	1	0.02	0.03	4	0.33	0.25	7	0.51	0.52
84901	NFATC2IP	2	0.23	0.23	0	0	0	3	0.57	0.73	2	0.19	0.28	2	0.23	0.18	2	0.25	0.25
5954	RCN1	2	0.34	0.34	0	0	0	2	0.56	0.72	3	0.63	0.93	4	1.2	0.91	4	0.26	0.27
79840	NHEJ1	2	0.41	0.41	0	0	0	1	0.21	0.26	2	0.19	0.28	2	0.12	0.09	3	0.36	0.36
57332	CBX8	1	0.07	0.07	0	0	0	3	0.21	0.27	3	0.19	0.28	3	0.36	0.27	4	0.38	0.39
9470	EIF4E2	1	0.12	0.12	0	0	0	3	0.47	0.6	2	0.23	0.34	2	0.58	0.45	2	0.65	0.67
705	BYSL	1	0.02	0.02	0	0	0	2	0.08	0.11	2	0.06	0.09	4	0.31	0.23	3	0.23	0.24
143884	CWF19L2	1	0.002	0.002	0	0	0	1	0.003	0.004	2	0.03	0.05	2	0.003	0.002	2	0.03	0.03
84365	NIFK	1	0.06	0.06	0	0	0	1	0.07	0.09	2	0.07	0.1	1	0.07	0.05	1	0.09	0.1
8986	RPS6KA4	1	0.03	0.03	0	0	0	1	0.02	0.03	1	0.02	0.03	3	0.16	0.12	3	0.09	0.09
222194	RSBN1L	1	0.03	0.03	0	0	0	1	0.04	0.05	1	0.04	0.06	1	0.05	0.04	1	0.04	0.04
127002	ATXN7L2	4	0.19	0.19	0	0	0	3	0.27	0.35	3	0.3	0.44	5	0.41	0.31	5	0.45	0.46
29123	ANKRD11	1	0.001	0.001	0	0	0	1	0.002	0.002	1	0	0	2	0.005	0.004	3	0.02	0.02
55257	MRGBP	1	0.007	0.007	0	0	0	1	0	0	2	0.21	0.32	1	0.23	0.18	2	0.27	0.28
3832	KIF11	6	0.11	0.11	0	0	0	5	0.08	0.1	2	0.03	0.05	12	0.37	0.28	14	0.49	0.5
91614	DEPDC7	6	0.34	0.34	0	0	0	4	0.1	0.13	1	0.05	0.07	13	2	1.5	7	1.2	1.2
2887	GRB10	5	0.28	0.28	0	0	0	8	0.65	0.83	2	0.25	0.37	10	2.6	2	8	2.9	2.9
80817	CEP44	4	0.47	0.48	0	0	0	3	0.34	0.43	1	0.05	0.07	8	2.2	1.6	6	1.9	1.9
8535	CBX4	3	0.07	0.07	0	0	0	1	0.03	0.04	2	0.07	0.1	3	0.06	0.05	1	0.02	0.02
10963	STIP1	2	0.1	0.11	0	0	0	3	0.09	0.12	2	0.56	0.83	1	0.02	0.02	1	0.02	0.02
54881	TEX10	2	0.08	0.08	0	0	0	2	0.02	0.03	1	0.03	0.05	9	0.74	0.57	10	0.69	0.71
11321	GPN1	1	0.005	0.005	0	0	0	1	0.01	0.02	1	0.007	0.01	2	0.1	0.08	1	0.01	0.01
55082	ARGLU1	3	0.17	0.17	0	0	0	3	0.2	0.26	3	0.17	0.25	4	0.19	0.15	1	0.01	0.01
359948	IRF2BP2	2	0.09	0.09	0	0	0	4	0.41	0.52	1	0.03	0.05	2	0.26	0.2	2	0.22	0.22
7398	USP1	4	0.06	0.06	0	0	0	4	0.07	0.09	1	0.01	0.02	7	0.32	0.25	9	0.35	0.35
23513	SCRIB	2	0.03	0.03	0	0	0	4	0.07	0.1	1	0.01	0.02	3	0.05	0.04	4	0.09	0.09
1666	DECR1	1	0.07	0.07	0	0	0	1	0.007	0.009	1	0.09	0.13	1	0.007	0.005	1	0	0
4001	LMNB1	3	0.04	0.04	0	0	0	3	0.05	0.06	1	0.23	0.34	2	0.008	0.006	2	0.14	0.15
63922	CHTF18	1	0.02	0.02	0	0	0	2	0.04	0.05	1	0.01	0.02	6	0.22	0.17	7	0.27	0.28
24149	ZNF318	2	0.01	0.01	0	0	0	3	0.03	0.04	2	0.02	0.03	14	0.14	0.11	18	0.32	0.33
1051	CEBPB	2	0.93	0.93	0	0	0	2	0.5	0.65	3	0.57	0.84	3	0.79	0.61	1	0.56	0.57
2114	ETS2	2	0.1	0.1	0	0	0	1	0.06	0.07	2	0.05	0.07	3	0.46	0.36	1	0.19	0.2
22985	ACIN1	3	0.06	0.06	0	0	0	1	0.004	0.005	2	0.006	0.008	2	0.03	0.02	2	0.06	0.06
23215	PRRC2C	3	0.03	0.03	0	0	0	1	0.01	0.01	1	0	0	2	0.01	0.008	4	0.05	0.05
118460	EXOSC6	1	0.15	0.15	0	0	0	1	0.02	0.03	1	0.09	0.14	1	0.25	0.19	1	0.22	0.23
892	CCNC	2	0.2	0.2	0	0	0	1	0.05	0.06	2	0.53	0.78	2	0.96	0.73	3	1.1	1.2
3064	HTT	1	2.3	2.4	0	0	0	1	2.2	2.8	1	0	0	1	1.6	1.2	1	2.4	2.5
6598	SMARCB1	2	0.1	0.1	0	0	0	1	0.06	0.07	1	0	0	1	0.07	0.05	2	0.14	0.15
117159	DCD	1	0.1	0.1	0	0	0	2	0.29	0.38	1	0.06	0.09	1	0.21	0.16	1	0.11	0.11
80349	WDR61	1	0	0	0	0	0	2	0.31	0.4	2	0.27	0.4	1	0.08	0.06	1	0.09	0.09
57508	INTS2	1	0.06	0.06	0	0	0	1	0.06	0.08	1	0.05	0.07	1	0.01	0.01	1	0.02	0.02
54989	ZNF770	1	0.003	0.003	0	0	0	1	0.003	0.003	1	0.002	0.002	1	0	0	1	0.004	0.004
6187	RPS2	1	0.26	0.27	0	0	0	2	0.45	0.58	2	0.06	0.09	2	0.38	0.29	2	0.27	0.28
26151	NAT9	1	1	1	0	0	0	1	0.14	0.19	1	0.75	1.1	1	1.9	1.4	1	1	1
89795	NAV3	1	0.02	0.02	0	0	0	1	0.01	0.02	1	0.02	0.02	1	0.02	0.01	1	0.02	0.02
25904	CNOT10	4	0.11	0.11	0	0	0	2	0.1	0.12	3	0.1	0.15	10	1.3	0.97	12	1.8	1.8
27085	MTBP	1	0.01	0.01	0	0	0	1	0.01	0.02	3	0.04	0.07	3	0.12	0.09	6	0.2	0.2
9688	NUP93	3	0.05	0.06	0	0	0	2	0.009	0.01	1	0.009	0.01	9	0.41	0.32	13	0.62	0.63
93323	HAUS8	1	0.06	0.06	0	0	0	1	0.04	0.05	1	0.25	0.38	1	0.13	0.1	1	0.11	0.12
54993	ZSCAN2	1	0.14	0.14	0	0	0	1	0.15	0.2	1	0.15	0.21	1	0.07	0.06	1	0.12	0.12
56902	PNO1	2	0.28	0.28	0	0	0	4	0.43	0.56	2	0.06	0.09	4	0.7	0.53	5	0.91	0.93
11179	ZNF277	1	0.07	0.07	0	0	0	1	0.1	0.12	1	0.04	0.06	1	0.26	0.2	1	0.15	0.16
92595	ZNF764	1	0.01	0.01	0	0	0	1	0	0	1	0.04	0.06	1	0.08	0.06	1	0.03	0.03
6729	SRP54	1	0.007	0.007	0	0	0	2	0.04	0.05	2	0.02	0.04	4	0.07	0.05	5	0.1	0.1
9716	AQR	2	0.04	0.04	0	0	0	2	0.09	0.12	1	0.009	0.01	4	0.09	0.07	3	0.07	0.07
1104	RCC1	1	0.11	0.11	0	0	0	3	0.28	0.36	2	0.18	0.27	5	0.86	0.66	6	0.79	0.8
4298	MLLT1	1	0.24	0.25	0	0	0	1	0.37	0.48	2	0.29	0.43	1	0.22	0.17	1	0.18	0.18
23469	PHF3	1	0.007	0.007	0	0	0	2	0.01	0.02	2	0.03	0.05	1	0.009	0.007	3	0.04	0.04
124245	ZC3H18	1	0.03	0.03	0	0	0	1	0.03	0.04	1	0.04	0.05	1	0.03	0.02	1	0.04	0.04
6721	SREBF2	1	0.03	0.03	0	0	0	2	0.03	0.04	2	0.05	0.08	1	0.01	0.01	1	0.01	0.01
11130	ZWINT	1	0.02	0.02	0	0	0	1	0.02	0.03	1	0.02	0.03	2	0.11	0.08	2	0.06	0.06
23195	MDN1	2	0.08	0.08	0	0	0	1	0.14	0.18	1	0.09	0.14	26	0.17	0.13	26	0.13	0.14
1314	COPA	1	0.02	0.02	0	0	0	6	0.11	0.14	2	0.02	0.03	4	0.07	0.05	5	0.1	0.1
219988	PATL1	1	0.03	0.03	0	0	0	2	0.06	0.08	3	0.08	0.12	10	0.5	0.38	11	0.88	0.89
829	CAPZA1	2	0.26	0.27	0	0	0	1	0.08	0.11	2	0.17	0.25	5	1	0.79	4	1.1	1.2
51606	ATP6V1H	1	0.09	0.09	0	0	0	1	0.06	0.07	1	0.02	0.03	1	0.05	0.04	2	0.1	0.1
55249	YY1AP1	2	0.09	0.09	0	0	0	4	0.16	0.21	3	0.14	0.2	2	0.1	0.08	1	0.04	0.04
7415	VCP	2	0.05	0.05	0	0	0	3	0.13	0.17	1	0.02	0.02	1	0.01	0.008	0	0	0
23383	MAU2	1	0.03	0.03	0	0	0	1	0.04	0.05	1	0.02	0.03	2	0.08	0.06	0	0	0
4666	NACA	1	0.22	0.22	0	0	0	1	0.26	0.34	1	0.17	0.26	1	0.1	0.08	0	0	0
2193	FARSA	2	0.07	0.07	0	0	0	3	0.08	0.1	1	0	0	1	0.08	0.06	0	0	0
51574	LARP7	2	0.21	0.21	0	0	0	2	0.2	0.26	2	0.21	0.31	2	0.14	0.11	0	0	0
64784	CRTC3	1	0.02	0.02	0	0	0	2	0.22	0.28	1	0.005	0.007	1	0.06	0.05	0	0	0
57606	SLAIN2	1	0.02	0.02	0	0	0	1	0.02	0.02	1	0.01	0.02	1	0.03	0.02	0	0	0
84312	BRMS1L	1	0.1	0.1	0	0	0	3	0.2	0.26	2	0.13	0.2	1	0.01	0.009	0	0	0
22919	MAPRE1	1	0.16	0.16	0	0	0	3	0.23	0.3	1	0.02	0.03	1	0.06	0.05	0	0	0
27292	DIMT1	3	0.37	0.38	0	0	0	3	0.25	0.33	2	0.11	0.16	3	0.21	0.16	0	0	0
8317	CDC7	1	0.02	0.02	0	0	0	1	0.03	0.04	1	0.04	0.07	2	0.07	0.06	0	0	0
5713	PSMD7	1	0.02	0.02	0	0	0	2	0.02	0.03	1	0	0	1	0	0	0	0	0
103	ADAR	1	0.001	0.001	0	0	0	1	0	0	1	0.001	0.002	2	0.07	0.05	0	0	0
991	CDC20	1	0	0	0	0	0	2	0.08	0.11	1	0.03	0.05	1	0.03	0.02	0	0	0
79020	C7orf25	1	0.51	0.51	0	0	0	1	0.33	0.42	1	0.33	0.48	1	0.28	0.21	0	0	0
8204	NRIP1	2	0.01	0.01	0	0	0	2	0.02	0.03	3	0.03	0.04	3	0.01	0.009	0	0	0
133522	PPARGC1B	1	0.03	0.03	0	0	0	1	0.06	0.07	2	0.07	0.1	1	0.01	0.01	0	0	0
8662	EIF3B	1	0.001	0.001	0	0	0	1	0.002	0.002	1	0.002	0.003	0	0	0	1	0.001	0.001
55658	RNF126	1	0.03	0.03	0	0	0	1	0.04	0.05	1	0.02	0.03	0	0	0	1	0.07	0.07
221504	ZBTB9	1	0.03	0.03	0	0	0	1	0.03	0.04	1	0.03	0.04	0	0	0	1	0.02	0.03
9092	SART1	3	0.04	0.04	0	0	0	3	0.03	0.04	1	0	0	0	0	0	1	0.003	0.003
8454	CUL1	2	0.03	0.03	0	0	0	1	0.01	0.02	1	0.007	0.01	0	0	0	2	0.25	0.25
4609	MYC	1	0.14	0.14	0	0	0	1	0.12	0.16	1	0.12	0.17	0	0	0	1	0.15	0.15
23063	WAPL	2	0.03	0.03	0	0	0	3	0.04	0.05	1	0	0	0	0	0	2	0.02	0.03
5586	PKN2	1	0.02	0.02	0	0	0	10	0.23	0.29	4	0.04	0.05	0	0	0	1	0	0
25949	SYF2	1	0	0	0	0	0	1	0.02	0.02	1	0.004	0.006	0	0	0	1	0.002	0.002
3718	JAK3	1	0.27	0.27	0	0	0	1	0.24	0.31	1	0.22	0.33	0	0	0	1	0.25	0.25
10130	PDIA6	4	0.19	0.19	0	0	0	2	0.15	0.19	1	0.09	0.14	0	0	0	0	0	0
79842	ZBTB3	2	0.04	0.04	0	0	0	1	0.05	0.06	1	0.05	0.07	0	0	0	0	0	0
22974	TPX2	2	0.07	0.07	0	0	0	4	0.17	0.22	1	0	0	0	0	0	0	0	0
4779	NFE2L1	1	0.03	0.03	0	0	0	1	0.03	0.04	1	0.07	0.1	0	0	0	0	0	0
4173	MCM4	2	0.08	0.08	0	0	0	1	0.02	0.02	2	0.04	0.05	0	0	0	0	0	0
57567	ZNF319	2	0.15	0.15	0	0	0	2	0.05	0.07	1	0.008	0.01	0	0	0	0	0	0
5091	PC	3	0.04	0.04	0	0	0	1	0.02	0.03	3	0.02	0.04	0	0	0	0	0	0
5036	PA2G4	2	0.1	0.1	0	0	0	2	0.12	0.15	2	0.03	0.05	0	0	0	0	0	0
4191	MDH2	1	0.008	0.008	0	0	0	2	0.03	0.04	1	0.05	0.07	0	0	0	0	0	0
8731	RNMT	1	0.02	0.02	0	0	0	1	0.03	0.03	1	0.02	0.03	0	0	0	0	0	0
400986	ANKRD36C	1	0.04	0.04	0	0	0	1	0.06	0.08	1	0.07	0.1	0	0	0	0	0	0
3069	HDLBP	1	0.003	0.003	0	0	0	2	0.02	0.02	1	0.004	0.005	0	0	0	0	0	0
23193	GANAB	1	0.009	0.009	0	0	0	1	0.01	0.01	1	0.008	0.01	0	0	0	0	0	0
6830	SUPT6H	1	0.005	0.005	0	0	0	2	0	0	1	0	0	0	0	0	0	0	0
23389	MED13L	1	0.008	0.008	0	0	0	1	0.02	0.03	4	0.06	0.08	0	0	0	0	0	0
2483	FRG1	1	0.51	0.51	0	0	0	1	0.61	0.79	2	0.33	0.49	1	0.01	0.008	1	0.45	0.46
1478	CSTF2	2	0.09	0.09	0	0	0	3	0.25	0.32	1	0.04	0.06	0	0	0	0	0	0
6629	SNRPB2	3	0.12	0.12	0	0	0	2	0.17	0.22	1	0	0	1	0.11	0.08	2	0.15	0.15
340784	HMX3	2	0.09	0.09	0	0	0	1	0.04	0.05	1	0	0	0	0	0	0	0	0
9319	TRIP13	6	0.6	0.61	0	0	0	5	0.33	0.42	0	0	0	10	2.1	1.6	7	1.2	1.2
9631	NUP155	6	0.17	0.17	0	0	0	3	0.33	0.43	0	0	0	16	1.6	1.2	18	1.2	1.3
23307	FKBP15	4	0.1	0.1	0	0	0	3	0.08	0.1	0	0	0	7	0.28	0.22	8	0.38	0.38
51637	C14orf166	3	0.06	0.06	0	0	0	4	0.77	0.99	0	0	0	2	0.04	0.03	4	0.2	0.21
55571	CNOT11	3	0.15	0.15	0	0	0	3	0.09	0.11	0	0	0	4	0.53	0.4	3	0.09	0.1
6464	SHC1	3	0.21	0.21	0	0	0	2	0.06	0.08	0	0	0	6	0.6	0.46	4	0.2	0.2
10131	TRAP1	2	0.15	0.15	0	0	0	4	0.21	0.27	0	0	0	10	0.71	0.54	8	0.47	0.48
6774	STAT3	2	0.02	0.02	0	0	0	3	0.05	0.06	0	0	0	4	0.16	0.12	3	0.07	0.07
54512	EXOSC4	2	0.07	0.07	0	0	0	2	0.08	0.11	0	0	0	2	0.19	0.14	2	0.25	0.25
9928	KIF14	2	0.004	0.004	0	0	0	1	0.006	0.007	0	0	0	2	0.03	0.02	3	0.04	0.04
64759	TNS3	1	0.09	0.09	0	0	0	3	1.5	1.9	0	0	0	4	0.16	0.12	5	0.2	0.2
8890	EIF2B4	1	0.03	0.03	0	0	0	2	0.04	0.06	0	0	0	5	0.29	0.22	3	0.17	0.18
79050	NOC4L	1	0.03	0.03	0	0	0	1	0.03	0.04	0	0	0	3	0.22	0.17	2	0.11	0.12
25842	ASF1A	1	0.22	0.22	0	0	0	1	0.48	0.61	0	0	0	1	0.1	0.07	2	0.58	0.59
11316	COPE	1	0.04	0.04	0	0	0	1	0.1	0.13	0	0	0	1	0.1	0.08	1	0.13	0.14
23201	FAM168A	1	0.1	0.1	0	0	0	1	0.3	0.39	0	0	0	2	0.35	0.27	1	0.11	0.11
6199	RPS6KB2	1	0.03	0.03	0	0	0	1	0.02	0.02	0	0	0	2	0.08	0.06	1	0	0
4076	CAPRIN1	3	0.07	0.07	0	0	0	4	0.1	0.13	0	0	0	1	0.02	0.01	1	0.03	0.03
10694	CCT8	2	0.09	0.09	0	0	0	2	0.15	0.19	0	0	0	1	0.03	0.03	2	0.07	0.07
10916	MAGED2	2	0.06	0.06	0	0	0	1	0.01	0.02	0	0	0	4	0.22	0.17	3	0.26	0.26
51497	NELFCD	2	0.1	0.1	0	0	0	2	0.15	0.2	0	0	0	3	0.21	0.16	3	0.5	0.51
29883	CNOT7	2	0.54	0.55	0	0	0	1	0.37	0.47	0	0	0	7	3.3	2.5	5	2.5	2.5
60412	EXOC4	6	0.12	0.12	0	0	0	2	0.02	0.02	0	0	0	12	0.77	0.59	14	0.69	0.71
3843	IPO5	2	0.04	0.04	0	0	0	1	0.02	0.02	0	0	0	5	0.19	0.14	4	0.14	0.14
64794	DDX31	4	0.08	0.08	0	0	0	1	0.02	0.02	0	0	0	1	0.03	0.02	2	0.06	0.06
27043	PELP1	3	0.17	0.17	0	0	0	3	0.13	0.17	0	0	0	7	0.47	0.36	8	0.59	0.6
1315	COPB1	3	0.05	0.05	0	0	0	2	0.07	0.09	0	0	0	9	0.54	0.42	8	0.46	0.47
23310	NCAPD3	2	0.04	0.04	0	0	0	3	0.03	0.04	0	0	0	7	0.17	0.13	8	0.22	0.22
9202	ZMYM4	3	0.01	0.01	0	0	0	3	0.07	0.08	0	0	0	4	0.02	0.02	1	0.008	0.008
9203	ZMYM3	2	0.04	0.04	0	0	0	4	0.08	0.1	0	0	0	4	0.19	0.14	4	0.16	0.17
64769	MEAF6	1	0	0	0	0	0	1	0.19	0.24	0	0	0	1	0.2	0.15	2	0.2	0.2
57510	XPO5	1	0.01	0.01	0	0	0	2	0.13	0.17	0	0	0	2	0.05	0.04	3	0.1	0.11
7913	DEK	1	0	0	0	0	0	1	0.07	0.09	0	0	0	1	0.07	0.06	1	0.01	0.01
85360	SYDE1	1	0.01	0.01	0	0	0	1	0	0	0	0	0	2	0.04	0.03	2	0.14	0.14
10556	RPP30	1	0.04	0.04	0	0	0	2	0.26	0.34	0	0	0	1	0.03	0.02	2	0.06	0.06
85456	TNKS1BP1	3	0.04	0.04	0	0	0	2	0.05	0.07	0	0	0	15	0.47	0.36	13	0.3	0.3
84126	ATRIP	1	0.05	0.05	0	0	0	1	0.03	0.04	0	0	0	4	0.28	0.21	3	0.16	0.17
1374	CPT1A	1	0.003	0.003	0	0	0	1	0	0	0	0	0	1	0.006	0.004	1	0.004	0.005
6730	SRP68	1	0.03	0.03	0	0	0	2	0.05	0.07	0	0	0	3	0.09	0.07	1	0.04	0.04
3796	KIF2A	1	0.02	0.02	0	0	0	2	0.006	0.008	0	0	0	1	0.02	0.01	1	0.005	0.005
84319	CMSS1	2	0.25	0.25	0	0	0	2	0.26	0.33	0	0	0	4	0.57	0.44	5	0.67	0.68
57696	DDX55	1	0.03	0.03	0	0	0	2	0.14	0.17	0	0	0	2	0	0	2	0.09	0.09
29781	NCAPH2	1	0	0	0	0	0	1	0.02	0.03	0	0	0	2	0.08	0.06	2	0.09	0.09
23271	CAMSAP2	1	0.001	0.001	0	0	0	1	0.008	0.01	0	0	0	2	0.03	0.02	2	0	0
25788	RAD54B	1	0.02	0.02	0	0	0	1	0.03	0.04	0	0	0	7	0.52	0.4	6	0.81	0.83
79075	DSCC1	1	0.04	0.04	0	0	0	1	0.03	0.04	0	0	0	2	0.05	0.04	3	0.13	0.14
9919	SEC16A	1	0.004	0.004	0	0	0	1	0.01	0.01	0	0	0	4	0.05	0.04	3	0.02	0.02
105372013	LOC105372013	1	?	?	0	?	?	1	?	?	0	?	?	1	?	?	1	?	?
4673	NAP1L1	1	0.08	0.08	0	0	0	2	0.08	0.11	0	0	0	1	0.09	0.07	1	0.08	0.09
54433	GAR1	1	0.09	0.09	0	0	0	2	0.21	0.27	0	0	0	1	0.06	0.05	2	0.19	0.2
55732	C1orf112	1	0.03	0.03	0	0	0	1	0	0	0	0	0	7	0.33	0.25	6	0.24	0.25
29117	BRD7	1	0.04	0.04	0	0	0	1	0.04	0.05	0	0	0	1	0.02	0.02	1	0.01	0.01
8089	YEATS4	1	0.11	0.11	0	0	0	3	1.2	1.6	0	0	0	2	0.22	0.16	3	0.35	0.36
10135	NAMPT	1	0	0	0	0	0	1	0.01	0.02	0	0	0	3	0.43	0.33	0	0	0
55756	INTS9	1	0.02	0.02	0	0	0	1	0.03	0.04	0	0	0	2	0.05	0.04	0	0	0
26054	SENP6	1	0.009	0.009	0	0	0	1	0.01	0.02	0	0	0	1	0	0	0	0	0
10979	FERMT2	1	0.02	0.02	0	0	0	1	0.03	0.04	0	0	0	2	0.03	0.03	0	0	0
80146	UXS1	1	0.32	0.33	0	0	0	1	0.32	0.41	0	0	0	1	0.27	0.21	0	0	0
8480	RAE1	1	0.08	0.08	0	0	0	1	0.04	0.06	0	0	0	2	0.19	0.15	0	0	0
9507	ADAMTS4	1	0.004	0.004	0	0	0	1	0	0	0	0	0	1	0.03	0.02	0	0	0
51322	WAC	1	0.03	0.03	0	0	0	2	0.06	0.07	0	0	0	1	0.01	0.008	0	0	0
30000	TNPO2	1	0.1	0.1	0	0	0	1	0.09	0.11	0	0	0	2	0.03	0.02	2	0.05	0.05
11051	NUDT21	4	0.49	0.5	0	0	0	3	0.72	0.93	0	0	0	0	0	0	2	0.19	0.19
283337	ZNF740	3	0.41	0.42	0	0	0	4	0.85	1.1	0	0	0	0	0	0	3	0.61	0.62
90390	MED30	2	0.4	0.41	0	0	0	2	0.98	1.3	0	0	0	0	0	0	3	1.2	1.2
6119	RPA3	1	0.4	0.4	0	0	0	1	0	0	0	0	0	0	0	0	1	1.8	1.9
6727	SRP14	1	0.21	0.21	0	0	0	1	0.28	0.37	0	0	0	0	0	0	1	0.54	0.55
10526	IPO8	1	0.008	0.008	0	0	0	1	0.007	0.009	0	0	0	0	0	0	2	0.04	0.04
5935	RBM3	1	0.18	0.18	0	0	0	3	0.96	1.2	0	0	0	0	0	0	4	3.1	3.1
8545	CGGBP1	1	0.08	0.08	0	0	0	2	0.48	0.62	0	0	0	0	0	0	2	0.56	0.57
5878	RAB5C	1	0.009	0.009	0	0	0	1	0.009	0.01	0	0	0	0	0	0	1	0.01	0.01
8161	COIL	2	0.02	0.02	0	0	0	3	0.07	0.09	0	0	0	0	0	0	1	0.02	0.02
7082	TJP1	1	0.01	0.01	0	0	0	1	0.02	0.02	0	0	0	0	0	0	1	0.01	0.01
26146	TRAF3IP1	1	0.07	0.07	0	0	0	1	0.002	0.002	0	0	0	0	0	0	1	0	0
80306	MED28	1	0	0	0	0	0	1	0.7	0.9	0	0	0	0	0	0	1	0.33	0.33
3735	KARS	2	0.05	0.05	0	0	0	1	0.04	0.05	0	0	0	0	0	0	0	0	0
27044	SND1	1	0.006	0.006	0	0	0	3	0.05	0.07	0	0	0	0	0	0	0	0	0
4522	MTHFD1	1	0.03	0.03	0	0	0	1	0.03	0.04	0	0	0	0	0	0	0	0	0
10714	POLD3	1	0.03	0.03	0	0	0	1	0.04	0.05	0	0	0	0	0	0	0	0	0
57594	HOMEZ	1	0	0	0	0	0	1	0.02	0.02	0	0	0	0	0	0	0	0	0
222484	LNX2	1	0.09	0.09	0	0	0	1	0.09	0.11	0	0	0	0	0	0	0	0	0
10589	DRAP1	1	0.28	0.28	0	0	0	1	0.22	0.28	0	0	0	0	0	0	0	0	0
2324	FLT4	1	0.02	0.02	0	0	0	1	0.01	0.01	0	0	0	0	0	0	0	0	0
56339	METTL3	2	0.03	0.03	0	0	0	2	0.05	0.06	0	0	0	0	0	0	0	0	0
5425	POLD2	2	0.03	0.03	0	0	0	1	0	0	0	0	0	0	0	0	0	0	0
2040	STOM	1	0.008	0.008	0	0	0	2	0.06	0.07	0	0	0	0	0	0	0	0	0
10399	GNB2L1	1	0.12	0.12	0	0	0	1	0.28	0.37	0	0	0	0	0	0	0	0	0
54665	RSBN1	1	0.03	0.03	0	0	0	1	0.04	0.05	0	0	0	0	0	0	0	0	0
1659	DHX8	1	0.01	0.01	0	0	0	1	0.009	0.01	0	0	0	0	0	0	0	0	0
26043	UBXN7	1	0.01	0.01	0	0	0	1	0.009	0.01	0	0	0	0	0	0	0	0	0
57659	ZBTB4	1	0	0	0	0	0	1	0.08	0.1	0	0	0	0	0	0	0	0	0
51747	LUC7L3	1	0.005	0.005	0	0	0	1	0	0	0	0	0	0	0	0	0	0	0
10451	VAV3	1	0.02	0.02	0	0	0	1	0.02	0.02	0	0	0	0	0	0	0	0	0
160	AP2A1	2	0.18	0.18	0	0	0	1	0.005	0.007	1	0.003	0.005	2	0.01	0.01	5	0.08	0.08
26958	COPG2	2	0.03	0.03	0	0	0	1	0	0	1	0	0	6	0.25	0.19	5	0.19	0.19
84823	LMNB2	3	0.001	0.001	0	0	0	1	0	0	0	0	0	2	0.002	0.001	1	0	0
84662	GLIS2	1	0.03	0.03	0	0	0	1	0	0	0	0	0	0	0	0	1	0.03	0.04
6293	VPS52	4	1.2	1.2	0	0	0	0	0	0	3	0.09	0.14	10	0.61	0.47	8	0.59	0.6
3202	HOXA5	1	0.07	0.07	0	0	0	0	0	0	2	0.1	0.15	1	0.07	0.05	1	0.07	0.07
10294	DNAJA2	2	0.09	0.09	0	0	0	0	0	0	1	0.04	0.06	2	0.03	0.03	5	0.14	0.14
5214	PFKP	3	0.07	0.07	0	0	0	0	0	0	1	0.02	0.02	8	0.45	0.35	6	0.38	0.38
23279	NUP160	2	0.04	0.04	0	0	0	0	0	0	1	0.008	0.01	6	0.15	0.12	6	0.15	0.16
3741	KCNA5	1	0.57	0.57	0	0	0	0	0	0	2	0.21	0.32	1	0.26	0.2	1	0.45	0.46
79707	NOL9	1	0.02	0.02	0	0	0	0	0	0	1	0	0	9	0.91	0.7	5	0.63	0.64
6498	SKIL	1	0.01	0.01	0	0	0	0	0	0	1	0.02	0.03	2	0.07	0.06	1	0.03	0.03
9129	PRPF3	1	0.07	0.07	0	0	0	0	0	0	1	0.06	0.08	1	0.008	0.006	2	0.08	0.08
57062	DDX24	1	0	0	0	0	0	0	0	0	1	0.02	0.02	1	0.05	0.04	1	0.01	0.01
374655	ZNF710	2	0.12	0.13	0	0	0	0	0	0	1	0.16	0.23	1	0.09	0.07	1	0.04	0.04
55388	MCM10	2	0.03	0.03	0	0	0	0	0	0	1	0.01	0.02	1	0.01	0.01	0	0	0
137209	ZNF572	1	0.01	0.01	0	0	0	0	0	0	1	0.01	0.02	1	0.01	0.008	0	0	0
1632	ECI1	1	0.21	0.21	0	0	0	0	0	0	1	0.009	0.01	1	0.03	0.02	0	0	0
4862	NPAS2	1	0.03	0.03	0	0	0	0	0	0	1	0.03	0.04	1	0.06	0.04	0	0	0
171023	ASXL1	1	0.02	0.02	0	0	0	0	0	0	1	0	0	0	0	0	1	0.03	0.03
54443	ANLN	1	0.02	0.02	0	0	0	0	0	0	2	0.03	0.04	0	0	0	1	0.02	0.02
3646	EIF3E	1	0	0	0	0	0	0	0	0	1	0.03	0.04	0	0	0	2	0.12	0.13
91828	EXOC3L4	1	0.07	0.07	0	0	0	0	0	0	1	0.06	0.09	0	0	0	1	0.03	0.03
5977	DPF2	1	0.04	0.04	0	0	0	0	0	0	1	0.04	0.06	0	0	0	0	0	0
7597	ZBTB25	2	0.1	0.1	0	0	0	0	0	0	1	0.04	0.06	0	0	0	0	0	0
65267	WNK3	1	0.003	0.003	0	0	0	0	0	0	1	0.005	0.008	0	0	0	0	0	0
10327	AKR1A1	1	0.18	0.19	0	0	0	0	0	0	1	0.56	0.83	0	0	0	0	0	0
80829	ZFP91	1	0	0	0	0	0	0	0	0	2	0.01	0.02	0	0	0	0	0	0
55290	BRF2	3	0.14	0.14	0	0	0	0	0	0	0	0	0	3	0.3	0.23	3	0.31	0.32
23165	NUP205	2	0.02	0.02	0	0	0	0	0	0	0	0	0	9	0.24	0.18	9	0.13	0.13
55604	LRRC16A	2	0.005	0.005	0	0	0	0	0	0	0	0	0	5	0.18	0.13	6	0.1	0.1
79876	UBA5	2	0.09	0.09	0	0	0	0	0	0	0	0	0	4	1.2	0.91	3	0.77	0.79
26119	LDLRAP1	1	0.02	0.02	0	0	0	0	0	0	0	0	0	7	0.81	0.62	7	0.88	0.9
54536	EXOC6	1	0.01	0.01	0	0	0	0	0	0	0	0	0	7	0.22	0.17	3	0.1	0.1
738	VPS51	1	0.01	0.01	0	0	0	0	0	0	0	0	0	3	0.16	0.12	3	0.16	0.17
51382	ATP6V1D	1	0.11	0.11	0	0	0	0	0	0	0	0	0	3	0.43	0.33	3	0.4	0.4
8021	NUP214	1	0.002	0.002	0	0	0	0	0	0	0	0	0	1	0.03	0.02	3	0.02	0.02
9049	AIP	1	0.04	0.04	0	0	0	0	0	0	0	0	0	1	0.15	0.11	1	0.19	0.2
10640	EXOC5	1	0.03	0.03	0	0	0	0	0	0	0	0	0	4	0.1	0.07	2	0.08	0.08
5519	PPP2R1B	2	0.06	0.06	0	0	0	0	0	0	0	0	0	1	0.1	0.08	1	0.1	0.1
9026	HIP1R	1	0.01	0.01	0	0	0	0	0	0	0	0	0	1	0.002	0.001	1	0	0
6128	RPL6	1	0.32	0.32	0	0	0	0	0	0	0	0	0	3	0.48	0.37	1	0.09	0.1
55746	NUP133	2	0.04	0.04	0	0	0	0	0	0	0	0	0	7	0.26	0.2	5	0.24	0.24
50628	GEMIN4	1	0.02	0.02	0	0	0	0	0	0	0	0	0	9	0.26	0.2	3	0.11	0.11
55275	VPS53	1	0.08	0.08	0	0	0	0	0	0	0	0	0	7	0.2	0.15	3	0.1	0.1
54464	XRN1	1	0.004	0.004	0	0	0	0	0	0	0	0	0	1	0.01	0.01	1	0	0
5721	PSME2	1	0.03	0.03	0	0	0	0	0	0	0	0	0	1	0.006	0.004	1	0.03	0.03
83990	BRIP1	1	0.005	0.005	0	0	0	0	0	0	0	0	0	2	0.03	0.02	1	0.02	0.02
3654	IRAK1	1	0	0	0	0	0	0	0	0	0	0	0	1	0.01	0.01	1	0.01	0.01
23041	MON2	1	0.03	0.03	0	0	0	0	0	0	0	0	0	1	0.01	0.007	2	0.02	0.02
5885	RAD21	1	0	0	0	0	0	0	0	0	0	0	0	1	0.14	0.1	2	0.22	0.23
5609	MAP2K7	1	0.18	0.18	0	0	0	0	0	0	0	0	0	6	0.88	0.67	6	0.49	0.5
254225	RNF169	1	0.04	0.04	0	0	0	0	0	0	0	0	0	1	0.01	0.01	2	0.02	0.02
26277	TINF2	1	0.03	0.03	0	0	0	0	0	0	0	0	0	2	0.09	0.07	0	0	0
9798	IST1	1	0.009	0.009	0	0	0	0	0	0	0	0	0	1	0.02	0.01	0	0	0
80347	COASY	1	0.07	0.07	0	0	0	0	0	0	0	0	0	1	0.23	0.18	0	0	0
9985	REC8	1	0.06	0.06	0	0	0	0	0	0	0	0	0	1	0.18	0.14	0	0	0
5318	PKP2	1	0	0	0	0	0	0	0	0	0	0	0	1	0.02	0.01	0	0	0
128710	SLX4IP	1	0.06	0.06	0	0	0	0	0	0	0	0	0	1	0.08	0.06	0	0	0
389677	RBM12B	1	0.01	0.01	0	0	0	0	0	0	0	0	0	1	0.01	0.008	0	0	0
25929	GEMIN5	1	0.01	0.01	0	0	0	0	0	0	0	0	0	1	0.01	0.009	0	0	0
9833	MELK	1	0.03	0.03	0	0	0	0	0	0	0	0	0	1	0	0	0	0	0
9705	ST18	1	0.03	0.03	0	0	0	0	0	0	0	0	0	0	0	0	1	0.04	0.04
8727	CTNNAL1	1	0.18	0.18	0	0	0	0	0	0	0	0	0	0	0	0	1	0.002	0.002
80725	SRCIN1	1	0.005	0.005	0	0	0	0	0	0	0	0	0	0	0	0	1	0.02	0.02
2738	GLI4	1	0.08	0.08	0	0	0	0	0	0	0	0	0	0	0	0	0	0	0
5705	PSMC5	1	0	0	0	0	0	0	0	0	0	0	0	0	0	0	0	0	0
1212	CLTB	1	0.31	0.31	0	0	0	0	0	0	0	0	0	0	0	0	0	0	0
7569	ZNF182	1	5.2	5.2	0	0	0	0	0	0	0	0	0	0	0	0	0	0	0
9501	RPH3AL	1	0	0	0	0	0	0	0	0	0	0	0	0	0	0	0	0	0
27101	CACYBP	2	0.06	0.06	0	0	0	0	0	0	0	0	0	0	0	0	0	0	0
3611	ILK	1	0.03	0.03	0	0	0	0	0	0	0	0	0	0	0	0	0	0	0
5424	POLD1	1	0.01	0.01	0	0	0	0	0	0	0	0	0	0	0	0	0	0	0
6633	SNRPD2	1	4.6	4.7	0	0	0	0	0	0	0	0	0	0	0	0	0	0	0
28987	NOB1	1	0.02	0.02	0	0	0	0	0	0	0	0	0	0	0	0	0	0	0
51611	DPH5	1	0.02	0.03	0	0	0	0	0	0	0	0	0	0	0	0	0	0	0
55291	PPP6R3	1	0.02	0.02	0	0	0	0	0	0	0	0	0	0	0	0	0	0	0
57596	BEGAIN	1	0.05	0.05	0	0	0	0	0	0	0	0	0	0	0	0	0	0	0
203238	CCDC171	1	0.01	0.01	0	0	0	0	0	0	0	0	0	0	0	0	0	0	0
283149	BCL9L	1	0.001	0.001	0	0	0	0	0	0	0	0	0	0	0	0	0	0	0
339834	CCDC36	1	0.03	0.03	0	0	0	0	0	0	0	0	0	0	0	0	0	0	0
340371	NRBP2	1	0.15	0.15	0	0	0	0	0	0	0	0	0	0	0	0	0	0	0
10772	SRSF10	3	1.3	1.3	0	0	0	3	2.2	2.8	1	0	0	2	0.3	0.23	4	1.3	1.3
282974	STK32C	1	0.01	0.01	0	0	0	2	0.54	0.7	0	0	0	2	0.65	0.5	1	0.51	0.52
51631	LUC7L2	1	0.003	0.003	0	0	0	1	0.004	0.005	2	0.02	0.03	1	0	0	1	0.007	0.007
55692	LUC7L	1	0.004	0.004	0	0	0	1	0.004	0.006	2	0.02	0.03	1	0	0	1	0.007	0.007
57461	ISY1	1	0.06	0.06	0	0	0	1	0.12	0.16	1	0.05	0.07	2	0.13	0.1	0	0	0
100534599	ISY1-RAB43	1	0.06	0.06	0	0	0	1	0.11	0.14	1	0.04	0.06	2	0.11	0.09	0	0	0
57551	TAOK1	1	0.01	0.01	0	0	0	1	0.02	0.03	1	0	0	0	0	0	1	1.4	1.4
23157	SEPT6	1	0.02	0.02	0	0	0	1	0.03	0.04	1	0.05	0.07	0	0	0	0	0	0
23176	SEPT8	1	0.03	0.03	0	0	0	1	0.03	0.04	1	0.05	0.07	0	0	0	0	0	0
55752	SEPT11	1	0.02	0.02	0	0	0	1	0.03	0.04	1	0.05	0.07	0	0	0	0	0	0
57730	ANKRD36B	1	0.02	0.02	0	0	0	1	0.03	0.04	1	0.04	0.05	0	0	0	0	0	0
375248	ANKRD36	1	0.01	0.02	0	0	0	1	0.02	0.03	1	0.03	0.04	0	0	0	0	0	0
3217	HOXB7	1	0.17	0.17	0	0	0	1	0.3	0.38	1	0	0	0	0	0	1	0.08	0.08
3216	HOXB6	1	0.13	0.13	0	0	0	1	0.23	0.29	1	0	0	0	0	0	0	0	0
653489	RGPD3	2	0.009	0.009	0	0	0	2	0.009	0.01	0	0	0	12	0.31	0.24	13	0.37	0.38
8294	HIST1H4I	1	0.02	0.02	0	0	0	1	0.04	0.05	0	0	0	3	0.04	0.03	3	0.15	0.15
8359	HIST1H4A	1	0.02	0.02	0	0	0	1	0.04	0.05	0	0	0	3	0.04	0.03	3	0.15	0.15
8360	HIST1H4D	1	0.02	0.02	0	0	0	1	0.04	0.05	0	0	0	3	0.04	0.03	3	0.15	0.15
8361	HIST1H4F	1	0.02	0.02	0	0	0	1	0.04	0.05	0	0	0	3	0.04	0.03	3	0.15	0.15
8362	HIST1H4K	1	0.02	0.02	0	0	0	1	0.04	0.05	0	0	0	3	0.04	0.03	3	0.15	0.15
8363	HIST1H4J	1	0.02	0.02	0	0	0	1	0.04	0.05	0	0	0	3	0.04	0.03	3	0.15	0.15
8364	HIST1H4C	1	0.02	0.02	0	0	0	1	0.04	0.05	0	0	0	3	0.04	0.03	3	0.15	0.15
8365	HIST1H4H	1	0.02	0.02	0	0	0	1	0.04	0.05	0	0	0	3	0.04	0.03	3	0.15	0.15
8366	HIST1H4B	1	0.02	0.02	0	0	0	1	0.04	0.05	0	0	0	3	0.04	0.03	3	0.15	0.15
8367	HIST1H4E	1	0.02	0.02	0	0	0	1	0.04	0.05	0	0	0	3	0.04	0.03	3	0.15	0.15
8368	HIST1H4L	1	0.02	0.02	0	0	0	1	0.04	0.05	0	0	0	3	0.04	0.03	3	0.15	0.15
8370	HIST2H4A	1	0.02	0.02	0	0	0	1	0.04	0.05	0	0	0	3	0.04	0.03	3	0.15	0.15
121504	HIST4H4	1	0.02	0.02	0	0	0	1	0.04	0.05	0	0	0	3	0.04	0.03	3	0.15	0.15
554313	HIST2H4B	1	0.02	0.02	0	0	0	1	0.04	0.05	0	0	0	3	0.04	0.03	3	0.15	0.15
125997	MBD3L2	1	0.04	0.04	0	0	0	1	0.04	0.05	0	0	0	1	0.04	0.03	1	0.03	0.03
284428	MBD3L5	1	0.04	0.04	0	0	0	1	0.04	0.05	0	0	0	1	0.04	0.03	1	0.03	0.03
653656	MBD3L4	1	0.04	0.04	0	0	0	1	0.04	0.05	0	0	0	1	0.04	0.03	1	0.03	0.03
653657	MBD3L3	1	0.04	0.04	0	0	0	1	0.04	0.05	0	0	0	1	0.04	0.03	1	0.03	0.03
729458	LOC729458	1	0.05	0.05	0	0	0	1	0.04	0.05	0	0	0	1	0.04	0.03	1	0.03	0.03
285190	RGPD4	2	0.01	0.01	0	0	0	2	0.01	0.01	0	0	0	11	0	0	11	0	0
9724	UTP14C	1	0	0	0	0	0	2	0.006	0.008	0	0	0	0	0	0	1	0.01	0.01
10813	UTP14A	1	0	0	0	0	0	2	0.006	0.008	0	0	0	0	0	0	1	0.01	0.01
1454	CSNK1E	1	0	0	0	0	0	1	0	0	0	0	0	0	0	0	3	0.04	0.04
135295	SRSF12	3	1	1	0	0	0	2	0	0	0	0	0	2	0.24	0.18	2	0	0
3209	HOXA13	1	0.04	0.04	0	0	0	0	0	0	1	0.04	0.06	1	0.009	0.007	1	0.03	0.03
5083	PAX9	1	0.03	0.03	0	0	0	0	0	0	0	0	0	1	0	0	0	0	0
5396	PRRX1	2	0.44	0.44	0	0	0	0	0	0	0	0	0	1	0	0	0	0	0
51450	PRRX2	2	0.47	0.48	0	0	0	0	0	0	0	0	0	1	0	0	0	0	0
3987	LIMS1	1	0.04	0.04	0	0	0	0	0	0	0	0	0	0	0	0	0	0	0
100288695	LIMS3L	1	0.15	0.15	0	0	0	0	0	0	0	0	0	0	0	0	0	0	0
161	AP2A2	1	0	0	0	0	0	1	0.005	0.007	1	0.003	0.005	2	0.02	0.01	3	0	0
27175	TUBG2	3	0	0	0	0	0	2	0.06	0.08	1	0	0	3	0	0	4	0.27	0.27
346288	SEPT14	1	0	0	0	0	0	1	0.05	0.07	1	0	0	0	0	0	0	0	0
55227	LRRC1	1	0	0	0	0	0	1	0	0	1	0.02	0.03	5	0.59	0.45	6	0.47	0.48
55345	ZGRF1	1	0	0	0	0	0	1	0	0	1	0.04	0.06	1	0	0	1	0	0
146857	SLFN13	1	0	0	0	0	0	3	0	0	2	0.05	0.08	3	0	0	2	0	0
2670	GFAP	2	0	0	0	0	0	1	0	0	1	0	0	3	0.06	0.04	3	0.05	0.06
54856	GON4L	1	0	0	0	0	0	3	0	0	1	0	0	1	0	0	1	0.01	0.01
23660	ZKSCAN5	1	0	0	0	0	0	0	0	0	1	0	0	2	0.05	0.04	1	0	0
10270	AKAP8	0	0	0	0	0	0	1	0.05	0.06	1	0.04	0.06	3	0.05	0.04	1	0.04	0.04
26156	RSL1D1	0	0	0	0	0	0	1	0.04	0.05	1	0.04	0.06	1	0.11	0.09	2	0.21	0.21
4008	LMO7	0	0	0	0	0	0	1	0.004	0.005	1	0.002	0.003	1	0.007	0.006	1	0.007	0.008
10791	VAMP5	0	0	0	0	0	0	1	0.26	0.34	1	0.19	0.29	1	0.44	0.34	1	0.33	0.33
115939	TSR3	0	0	0	0	0	0	1	0.07	0.09	1	0.02	0.04	1	0.07	0.05	1	0.08	0.08
6194	RPS6	0	0	0	0	0	0	2	0.98	1.3	1	0.5	0.74	3	1.6	1.2	2	1.6	1.6
23067	SETD1B	0	0	0	0	0	0	1	0.009	0.01	2	0.03	0.04	2	0.05	0.04	1	0.04	0.04
51010	EXOSC3	0	0	0	0	0	0	1	0.25	0.33	1	0.19	0.29	1	0.27	0.21	1	0.37	0.37
23780	APOL2	0	0	0	0	0	0	2	0.02	0.03	1	0.006	0.008	3	0.05	0.04	3	0.08	0.08
55683	KANSL3	0	0	0	0	0	0	1	0.009	0.01	1	0.04	0.06	1	0.02	0.02	2	0.03	0.03
51729	WBP11	0	0	0	0	0	0	1	0.02	0.02	1	0	0	1	0.02	0.02	1	0.02	0.02
10179	RBM7	0	0	0	0	0	0	2	0.09	0.11	2	0.05	0.07	1	0.06	0.04	3	0.19	0.19
580	BARD1	0	0	0	0	0	0	2	0.06	0.08	2	0.06	0.09	5	0.22	0.17	3	0.14	0.14
23351	KHNYN	0	0	0	0	0	0	1	0	0	1	0.001	0.001	3	0.02	0.01	1	0.02	0.02
349565	NMNAT3	0	0	0	0	0	0	1	0	0	1	2.2	3.2	3	1.6	1.2	1	0.38	0.39
79169	C1orf35	0	0	0	0	0	0	1	0.03	0.04	1	0.02	0.03	2	0.02	0.02	0	0	0
54504	CPVL	0	0	0	0	0	0	1	0.02	0.03	1	0.02	0.03	1	0.09	0.07	0	0	0
84108	PCGF6	0	0	0	0	0	0	2	0.12	0.15	1	0	0	1	0	0	0	0	0
140685	ZBTB46	0	0	0	0	0	0	1	0	0	1	0.001	0.002	1	0.002	0.002	0	0	0
5291	PIK3CB	0	0	0	0	0	0	1	0.13	0.17	1	0.13	0.2	1	0.14	0.1	0	0	0
51503	CWC15	0	0	0	0	0	0	1	0.21	0.27	2	0.16	0.24	1	0.009	0.007	0	0	0
93986	FOXP2	0	0	0	0	0	0	2	0.08	0.1	1	0.02	0.03	0	0	0	1	0	0
157769	FAM91A1	0	0	0	0	0	0	1	0.24	0.31	1	0.18	0.27	0	0	0	1	0.05	0.05
139562	OTUD6A	0	0	0	0	0	0	1	0.6	0.78	1	4.7	6.9	0	0	0	0	0	0
818	CAMK2G	0	0	0	0	0	0	2	0.05	0.06	1	0.01	0.02	0	0	0	0	0	0
22887	FOXJ3	0	0	0	0	0	0	2	0.19	0.24	1	0.04	0.06	0	0	0	0	0	0
27336	HTATSF1	0	0	0	0	0	0	1	0.03	0.04	1	0	0	0	0	0	0	0	0
57864	SLC46A2	0	0	0	0	0	0	1	0.52	0.67	1	0.41	0.61	0	0	0	0	0	0
47	ACLY	0	0	0	0	0	0	1	0.007	0.009	2	0.05	0.07	0	0	0	0	0	0
54883	CWC25	0	0	0	0	0	0	1	0	0	1	0	0	0	0	0	0	0	0
55763	EXOC1	0	0	0	0	0	0	3	0.12	0.16	0	0	0	3	0.05	0.04	2	0.05	0.05
10426	TUBGCP3	0	0	0	0	0	0	2	0.02	0.02	0	0	0	10	0.4	0.3	7	0.37	0.38
57418	WDR18	0	0	0	0	0	0	2	0.09	0.11	0	0	0	2	0.14	0.11	2	0.15	0.16
6138	RPL15	0	0	0	0	0	0	2	0.12	0.16	0	0	0	1	0.08	0.06	4	0.38	0.39
64207	IRF2BPL	0	0	0	0	0	0	1	0.02	0.03	0	0	0	7	0.2	0.15	5	0.18	0.18
10009	ZBTB33	0	0	0	0	0	0	1	0.05	0.07	0	0	0	2	0.13	0.1	2	0.13	0.14
9045	RPL14	0	0	0	0	0	0	1	1.4	1.9	0	0	0	1	0.9	0.69	2	3	3.1
11171	STRAP	0	0	0	0	0	0	1	0.03	0.04	0	0	0	2	0.12	0.09	3	0.17	0.18
23594	ORC6	0	0	0	0	0	0	1	0.01	0.02	0	0	0	1	0.15	0.12	1	0.16	0.17
79871	RPAP2	0	0	0	0	0	0	1	0	0	0	0	0	1	0.004	0.003	1	0.002	0.002
4659	PPP1R12A	0	0	0	0	0	0	1	0.0007	0.0009	0	0	0	1	0.0004	0.0003	1	0	0
24144	TFIP11	0	0	0	0	0	0	1	0.02	0.02	0	0	0	5	0.19	0.15	3	0.08	0.08
9943	OXSR1	0	0	0	0	0	0	1	0.05	0.06	0	0	0	3	0.11	0.09	4	0.2	0.2
29110	TBK1	0	0	0	0	0	0	1	0.01	0.02	0	0	0	3	0.09	0.07	1	0.04	0.04
64855	FAM129B	0	0	0	0	0	0	1	0.03	0.04	0	0	0	2	0.04	0.03	3	0.16	0.16
54676	GTPBP2	0	0	0	0	0	0	1	0.17	0.21	0	0	0	2	0.11	0.08	1	0.03	0.03
3756	KCNH1	0	0	0	0	0	0	1	0.08	0.11	0	0	0	1	0.1	0.08	1	0.1	0.1
54925	ZSCAN32	0	0	0	0	0	0	1	0.06	0.07	0	0	0	1	0.18	0.14	1	0.13	0.13
29080	CCDC59	0	0	0	0	0	0	1	0.03	0.04	0	0	0	1	0.06	0.04	1	0.02	0.02
23468	CBX5	0	0	0	0	0	0	1	0.1	0.13	0	0	0	1	0.07	0.05	1	0.11	0.11
8906	AP1G2	0	0	0	0	0	0	1	0.3	0.38	0	0	0	1	0.35	0.27	3	0.31	0.32
79902	NUP85	0	0	0	0	0	0	1	0	0	0	0	0	3	0.15	0.11	3	0.06	0.06
9189	ZBED1	0	0	0	0	0	0	1	0.01	0.01	0	0	0	5	0.44	0.34	6	0.65	0.66
53981	CPSF2	0	0	0	0	0	0	1	0.04	0.06	0	0	0	3	0.12	0.09	3	0.09	0.09
84859	LRCH3	0	0	0	0	0	0	1	0	0	0	0	0	2	0.02	0.02	1	0.005	0.005
9391	CIAO1	0	0	0	0	0	0	1	0.06	0.07	0	0	0	1	0	0	1	0.08	0.08
84939	MUM1	0	0	0	0	0	0	1	0.02	0.02	0	0	0	4	0.11	0.08	3	0.11	0.11
7353	UFD1L	0	0	0	0	0	0	1	0	0	0	0	0	1	0.09	0.07	1	0.12	0.12
5686	PSMA5	0	0	0	0	0	0	1	0.08	0.11	0	0	0	1	0.04	0.03	2	0.2	0.2
57674	RNF213	0	0	0	0	0	0	1	0.009	0.01	0	0	0	1	0.006	0.004	1	0.02	0.02
9894	TELO2	0	0	0	0	0	0	1	0.2	0.26	0	0	0	5	0.2	0.15	3	0.07	0.07
2886	GRB7	0	0	0	0	0	0	1	0.01	0.02	0	0	0	1	0.04	0.03	0	0	0
3888	KRT82	0	0	0	0	0	0	1	0.52	0.67	0	0	0	1	0.66	0.51	0	0	0
8568	RRP1	0	0	0	0	0	0	1	0.02	0.02	0	0	0	1	0.02	0.01	0	0	0
22894	DIS3	0	0	0	0	0	0	1	0.01	0.02	0	0	0	1	0.01	0.009	0	0	0
10482	NXF1	0	0	0	0	0	0	1	0.05	0.07	0	0	0	1	0.03	0.02	0	0	0
1111	CHEK1	0	0	0	0	0	0	1	0.01	0.02	0	0	0	1	0.02	0.02	0	0	0
7469	NELFA	0	0	0	0	0	0	1	0.19	0.25	0	0	0	3	0.27	0.21	0	0	0
6396	SEC13	0	0	0	0	0	0	1	0.09	0.12	0	0	0	2	0.21	0.16	0	0	0
3891	KRT85	0	0	0	0	0	0	1	0.07	0.09	0	0	0	1	0.1	0.08	0	0	0
338	APOB	0	0	0	0	0	0	1	0.1	0.12	0	0	0	1	0.09	0.07	0	0	0
8013	NR4A3	0	0	0	0	0	0	3	0.16	0.21	0	0	0	2	0.07	0.06	0	0	0
55193	PBRM1	0	0	0	0	0	0	1	0.001	0.001	0	0	0	1	0	0	0	0	0
9107	MTMR6	0	0	0	0	0	0	1	0.006	0.008	0	0	0	1	0.47	0.36	0	0	0
54799	MBTD1	0	0	0	0	0	0	1	0	0	0	0	0	1	0	0	0	0	0
6742	SSBP1	0	0	0	0	0	0	1	0.3	0.39	0	0	0	0	0	0	5	1.4	1.5
5436	POLR2G	0	0	0	0	0	0	1	0.42	0.54	0	0	0	0	0	0	2	0.46	0.47
6726	SRP9	0	0	0	0	0	0	1	0.19	0.24	0	0	0	0	0	0	2	0.24	0.24
6159	RPL29	0	0	0	0	0	0	1	0.08	0.1	0	0	0	0	0	0	1	0.27	0.28
90850	ZNF598	0	0	0	0	0	0	1	0.004	0.005	0	0	0	0	0	0	1	0.003	0.004
6135	RPL11	0	0	0	0	0	0	1	0.02	0.03	0	0	0	0	0	0	1	0.04	0.04
339344	MYPOP	0	0	0	0	0	0	1	0.04	0.05	0	0	0	0	0	0	1	0.02	0.02
55810	FOXJ2	0	0	0	0	0	0	1	0.03	0.04	0	0	0	0	0	0	1	0.02	0.02
5284	PIGR	0	0	0	0	0	0	1	0.0007	0.0009	0	0	0	0	0	0	1	0.02	0.02
5858	PZP	0	0	0	0	0	0	1	0.1	0.13	0	0	0	0	0	0	1	0.08	0.09
1153	CIRBP	0	0	0	0	0	0	1	0	0	0	0	0	0	0	0	1	0.17	0.18
6141	RPL18	0	0	0	0	0	0	1	0.1	0.13	0	0	0	0	0	0	1	0.25	0.26
54620	FBXL19	0	0	0	0	0	0	1	0.02	0.03	0	0	0	0	0	0	1	0.02	0.02
6201	RPS7	0	0	0	0	0	0	1	0.15	0.2	0	0	0	0	0	0	1	0.16	0.16
23603	CORO1C	0	0	0	0	0	0	1	0.01	0.01	0	0	0	0	0	0	1	0	0
6133	RPL9	0	0	0	0	0	0	1	0.19	0.24	0	0	0	0	0	0	2	0.53	0.54
11216	AKAP10	0	0	0	0	0	0	1	0.01	0.02	0	0	0	0	0	0	2	0.13	0.13
6144	RPL21	0	0	0	0	0	0	1	0	0	0	0	0	0	0	0	1	0.82	0.83
9567	GTPBP1	0	0	0	0	0	0	2	0.02	0.03	0	0	0	0	0	0	0	0	0
2806	GOT2	0	0	0	0	0	0	1	0.05	0.06	0	0	0	0	0	0	0	0	0
3945	LDHB	0	0	0	0	0	0	1	0.13	0.16	0	0	0	0	0	0	0	0	0
5706	PSMC6	0	0	0	0	0	0	1	0.06	0.08	0	0	0	0	0	0	0	0	0
6185	RPN2	0	0	0	0	0	0	1	0.03	0.04	0	0	0	0	0	0	0	0	0
9588	PRDX6	0	0	0	0	0	0	1	0.03	0.04	0	0	0	0	0	0	0	0	0
10360	NPM3	0	0	0	0	0	0	1	0.04	0.05	0	0	0	0	0	0	0	0	0
27238	GPKOW	0	0	0	0	0	0	1	0.04	0.05	0	0	0	0	0	0	0	0	0
199990	FAAP20	0	0	0	0	0	0	1	0.15	0.19	0	0	0	0	0	0	0	0	0
23180	RFTN1	0	0	0	0	0	0	1	0	0	0	0	0	0	0	0	0	0	0
3621	ING1	0	0	0	0	0	0	2	0	0	0	0	0	0	0	0	0	0	0
5479	PPIB	0	0	0	0	0	0	2	0.19	0.25	0	0	0	0	0	0	0	0	0
27243	CHMP2A	0	0	0	0	0	0	2	0.32	0.42	0	0	0	0	0	0	0	0	0
54797	MED18	0	0	0	0	0	0	2	0.2	0.25	0	0	0	0	0	0	0	0	0
23247	KIAA0556	0	0	0	0	0	0	1	0.03	0.03	0	0	0	0	0	0	0	0	0
54934	KANSL2	0	0	0	0	0	0	1	0.01	0.01	0	0	0	0	0	0	0	0	0
63929	XPNPEP3	0	0	0	0	0	0	1	0.12	0.16	0	0	0	0	0	0	0	0	0
84883	AIFM2	0	0	0	0	0	0	1	0.02	0.03	0	0	0	0	0	0	0	0	0
92140	MTDH	0	0	0	0	0	0	1	0.06	0.07	0	0	0	0	0	0	0	0	0
196374	KRT78	0	0	0	0	0	0	1	0.01	0.02	0	0	0	0	0	0	0	0	0
285600	KIAA0825	0	0	0	0	0	0	1	0.18	0.23	0	0	0	0	0	0	0	0	0
63979	FIGNL1	0	0	0	0	0	0	1	0.01	0.01	0	0	0	10	0.42	0.32	1	0.09	0.09
163	AP2B1	0	0	0	0	0	0	1	0.009	0.01	0	0	0	4	0.12	0.09	2	0.02	0.02
55718	POLR3E	0	0	0	0	0	0	1	0.002	0.003	0	0	0	5	0.11	0.08	5	0.06	0.06
5515	PPP2CA	0	0	0	0	0	0	1	0.06	0.08	0	0	0	3	0.25	0.19	1	0.13	0.13
5516	PPP2CB	0	0	0	0	0	0	1	0.06	0.08	0	0	0	3	0.25	0.19	1	0.13	0.13
6455	SH3GL1	0	0	0	0	0	0	1	0.05	0.06	0	0	0	1	0.04	0.03	0	0	0
6456	SH3GL2	0	0	0	0	0	0	1	0.04	0.06	0	0	0	1	0.03	0.03	0	0	0
9525	VPS4B	0	0	0	0	0	0	1	0.02	0.02	0	0	0	1	0	0	0	0	0
27183	VPS4A	0	0	0	0	0	0	1	0.01	0.02	0	0	0	1	0	0	0	0	0
3020	H3F3A	0	0	0	0	0	0	2	0.05	0.07	0	0	0	0	0	0	2	0.11	0.12
3021	H3F3B	0	0	0	0	0	0	2	0.05	0.07	0	0	0	0	0	0	2	0.11	0.12
8290	HIST3H3	0	0	0	0	0	0	2	0.05	0.07	0	0	0	0	0	0	2	0.11	0.12
8350	HIST1H3A	0	0	0	0	0	0	2	0.05	0.07	0	0	0	0	0	0	2	0.11	0.12
8351	HIST1H3D	0	0	0	0	0	0	2	0.05	0.07	0	0	0	0	0	0	2	0.11	0.12
8352	HIST1H3C	0	0	0	0	0	0	2	0.05	0.07	0	0	0	0	0	0	2	0.11	0.12
8353	HIST1H3E	0	0	0	0	0	0	2	0.05	0.07	0	0	0	0	0	0	2	0.11	0.12
8354	HIST1H3I	0	0	0	0	0	0	2	0.05	0.07	0	0	0	0	0	0	2	0.11	0.12
8355	HIST1H3G	0	0	0	0	0	0	2	0.05	0.07	0	0	0	0	0	0	2	0.11	0.12
8356	HIST1H3J	0	0	0	0	0	0	2	0.05	0.07	0	0	0	0	0	0	2	0.11	0.12
8357	HIST1H3H	0	0	0	0	0	0	2	0.05	0.07	0	0	0	0	0	0	2	0.11	0.12
8358	HIST1H3B	0	0	0	0	0	0	2	0.05	0.07	0	0	0	0	0	0	2	0.11	0.12
8968	HIST1H3F	0	0	0	0	0	0	2	0.05	0.07	0	0	0	0	0	0	2	0.11	0.12
126961	HIST2H3C	0	0	0	0	0	0	2	0.05	0.07	0	0	0	0	0	0	2	0.11	0.12
333932	HIST2H3A	0	0	0	0	0	0	2	0.05	0.07	0	0	0	0	0	0	2	0.11	0.12
440093	H3F3C	0	0	0	0	0	0	2	0.05	0.07	0	0	0	0	0	0	2	0.11	0.12
653604	HIST2H3D	0	0	0	0	0	0	2	0.05	0.07	0	0	0	0	0	0	2	0.11	0.12
2783	GNB2	0	0	0	0	0	0	1	0.07	0.1	0	0	0	0	0	0	1	0.07	0.07
59345	GNB4	0	0	0	0	0	0	1	0.07	0.09	0	0	0	0	0	0	1	0.07	0.07
9883	POM121	0	0	0	0	0	0	1	0.004	0.005	0	0	0	0	0	0	1	0.004	0.005
100101267	POM121C	0	0	0	0	0	0	1	0.004	0.005	0	0	0	0	0	0	1	0.004	0.005
984	CDK11B	0	0	0	0	0	0	2	0.02	0.03	0	0	0	0	0	0	0	0	0
728642	CDK11A	0	0	0	0	0	0	2	0.02	0.03	0	0	0	0	0	0	0	0	0
284058	KANSL1	0	0	0	0	0	0	1	0	0	0	0	0	0	0	0	0	0	0
23283	CSTF2T	0	0	0	0	0	0	1	0	0	1	0.03	0.05	0	0	0	0	0	0
7284	TUFM	0	0	0	0	0	0	0	0	0	3	0.17	0.25	2	0.13	0.1	1	0	0
51333	ZNF771	0	0	0	0	0	0	0	0	0	1	0.01	0.02	1	0.04	0.03	2	0.03	0.03
10978	CLP1	0	0	0	0	0	0	0	0	0	1	0.24	0.35	1	0.98	0.75	1	0	0
23580	CDC42EP4	0	0	0	0	0	0	0	0	0	2	0.21	0.31	1	0	0	1	0.15	0.16
25792	CIZ1	0	0	0	0	0	0	0	0	0	1	0.008	0.01	1	0.01	0.008	1	0.01	0.01
221037	JMJD1C	0	0	0	0	0	0	0	0	0	2	0.002	0.003	1	0.004	0.003	1	0.002	0.002
54832	VPS13C	0	0	0	0	0	0	0	0	0	1	0.0008	0.001	4	0.02	0.01	2	0.005	0.005
56997	ADCK3	0	0	0	0	0	0	0	0	0	1	0.1	0.15	1	0.14	0.11	2	0.16	0.16
1036	CDO1	0	0	0	0	0	0	0	0	0	1	0.17	0.26	1	0.55	0.42	1	0.44	0.45
56897	WRNIP1	0	0	0	0	0	0	0	0	0	1	0	0	2	0.24	0.19	1	0	0
9918	NCAPD2	0	0	0	0	0	0	0	0	0	1	0.02	0.03	1	0	0	2	0.01	0.01
56852	RAD18	0	0	0	0	0	0	0	0	0	2	0.17	0.25	1	0	0	0	0	0
54663	WDR74	0	0	0	0	0	0	0	0	0	1	0	0	1	0.06	0.05	0	0	0
1961	EGR4	0	0	0	0	0	0	0	0	0	1	0.13	0.19	1	0.04	0.03	0	0	0
22906	TRAK1	0	0	0	0	0	0	0	0	0	1	0.08	0.11	1	0.17	0.13	0	0	0
3842	TNPO1	0	0	0	0	0	0	0	0	0	1	0	0	2	0.03	0.02	2	0.05	0.05
23196	FAM120A	0	0	0	0	0	0	0	0	0	2	0.03	0.04	0	0	0	1	0	0
4689	NCF4	0	0	0	0	0	0	0	0	0	1	0.01	0.02	0	0	0	1	0.04	0.04
10921	RNPS1	0	0	0	0	0	0	0	0	0	1	0.17	0.26	0	0	0	1	0.12	0.12
26574	AATF	0	0	0	0	0	0	0	0	0	1	0	0	0	0	0	1	0.01	0.01
[truncated: 192 more rows]
