# Supplementary material for: Proteomic profiling identifies key coactivators utilized by mutant ERα proteins as potential new therapeutic targets
Source: Oncogene. 2018 May 11;37(33):4581–98. doi: 10.1038/s41388-018-0284-2 (PMC6095836; doi:10.1038/s41388-018-0284-2)
Supplement: Supplementary file 3 — Supplementary Table 7 for Supp Fig 2 [file 41388_2018_284_MOESM3_ESM.xlsx]

## Sheet: Supp Figure 2
		4xERE with HeLa NE and ESR1 from 293T Expression
		WT -E2			WT +E2			Y537S -E2			D538G -E2
		Exp # 9919			Exp # 9920			Exp # 9921			Exp # 9922
		Peptides	Amount		Peptides	Amount		Peptides	Amount		Peptides	Amount
GeneID	GeneSymbol		FOT	vsESR1		FOT	vsESR1		FOT	vsESR1		FOT	vsESR1
2099	ESR1	19	28.5	29.3	18	24.6	29.3	23	96.5	29.3	27	124	29.3
5591	PRKDC	303	135	138	280	104	94.7	291	109	24	300	190	34.8
79026	AHNAK	166	6.3	6.4	167	4.3	3.9	169	6.6	1.4	143	4.7	0.87
6709	SPTAN1	109	4.9	5.1	120	6.9	6.3	127	7.2	1.6	116	5.5	1
7153	TOP2A	107	57	58.2	110	71.5	64.9	101	67.3	14.8	120	106	19.5
1778	DYNC1H1	104	1.1	1.2	104	0.84	0.76	109	1.3	0.29	88	0.85	0.16
2316	FLNA	94	8.5	8.7	88	11.8	10.7	89	11.4	2.5	87	9.4	1.7
10594	PRPF8	92	4.2	4.3	102	5.7	5.1	94	5.4	1.2	79	3.8	0.7
6711	SPTBN1	91	4.7	4.8	97	7.4	6.7	94	6.4	1.4	88	4.6	0.85
142	PARP1	81	358	365	80	427	388	80	395	86.8	88	586	107
1523	CUX1	71	16.2	16.5	73	19	17.3	70	14.9	3.3	78	22.9	4.2
2317	FLNB	67	1.8	1.8	67	2	1.8	69	2.1	0.47	51	1.5	0.28
5339	PLEC	64	0.31	0.32	68	0.24	0.21	70	0.47	0.1	50	0.33	0.06
10985	GCN1	63	1.5	1.5	66	1.9	1.7	66	1.7	0.37	57	1.5	0.28
7155	TOP2B	61	6.8	7	63	8.4	7.6	62	8.4	1.8	76	15.1	2.8
23020	SNRNP200	59	3.7	3.8	67	5.3	4.8	80	5.7	1.2	56	4	0.73
1108	CHD4	59	4.6	4.7	61	5.5	5	69	5.5	1.2	66	6.4	1.2
2547	XRCC6	58	354	362	59	252	229	54	309	68	61	526	96.6
3980	LIG3	58	43.5	44.4	56	46.3	42	60	36.8	8.1	61	63.5	11.6
7150	TOP1	58	177	180	52	122	110	58	151	33.2	59	202	37.1
8295	TRRAP	54	0.5	0.51	59	0.52	0.47	64	0.56	0.12	64	0.83	0.15
1213	CLTC	54	6.8	6.9	52	9.2	8.3	59	11	2.4	50	7.5	1.4
7175	TPR	53	1.7	1.7	57	4	3.6	62	1.9	0.42	50	2.1	0.39
6596	HLTF	52	18.7	19.1	56	22	20	50	21.1	4.6	56	32	5.9
81	ACTN4	52	13.3	13.5	48	14.9	13.6	54	21.9	4.8	47	12	2.2
7520	XRCC5	51	325	332	49	206	187	55	277	61	56	459	84.3
4926	NUMA1	51	0.97	1	47	0.97	0.88	55	1	0.23	48	1.1	0.2
1785	DNM2	49	17.7	18.1	52	18.8	17	49	15.3	3.4	56	30.3	5.6
55183	RIF1	46	1.9	1.9	47	2.2	2	46	1.3	0.29	41	2.5	0.45
55636	CHD7	45	0.85	0.87	48	0.75	0.68	54	0.9	0.2	57	1.6	0.3
3428	IFI16	44	59.9	61.2	43	60.3	54.7	40	47.3	10.4	53	87.9	16.1
6949	TCOF1	42	6.5	6.6	44	6.2	5.6	42	4.7	1	45	8.6	1.6
4288	MKI67	42	0.48	0.49	37	0.32	0.29	42	0.38	0.08	38	0.62	0.11
3326	HSP90AB1	41	39.6	40.4	40	26.1	23.7	39	39	8.6	36	30.2	5.5
3320	HSP90AA1	41	24.4	24.9	40	19.3	17.5	38	27	5.9	36	18.9	3.5
4478	MSN	41	34	34.8	39	21.8	19.8	44	36	7.9	41	25.7	4.7
4798	NFRKB	40	6.3	6.4	41	7.3	6.6	41	8.2	1.8	45	10.2	1.9
4436	MSH2	40	12.9	13.2	39	15.9	14.5	41	17.4	3.8	41	21.9	4
1938	EEF2	40	25.6	26.1	37	17.7	16.1	41	27	5.9	40	20.1	3.7
4000	LMNA	39	9	9.2	37	6.1	5.6	38	8.9	1.9	32	7.8	1.4
3848	KRT1	39	48.5	49.5	37	38.9	35.4	36	40.8	9	44	91.8	16.8
23450	SF3B3	38	8.6	8.8	34	10.6	9.6	40	10.4	2.3	39	11	2
3312	HSPA8	38	90.3	92.2	34	74.3	67.4	35	108	23.7	33	99.6	18.3
2969	GTF2I	37	8.8	9	41	12.3	11.1	42	14.5	3.2	40	9.4	1.7
8467	SMARCA5	37	3.9	4	34	3.2	2.9	38	4.7	1	39	7.1	1.3
11198	SUPT16H	37	8.6	8.8	33	9.9	9	37	8.6	1.9	34	7.6	1.4
6421	SFPQ	37	40.9	41.8	31	39.1	35.5	35	57.6	12.7	29	41.5	7.6
3192	HNRNPU	36	111	113	35	114	103	35	121	26.6	40	173	31.7
7037	TFRC	35	17.2	17.6	40	17.9	16.2	42	21.2	4.7	33	13.2	2.4
4437	MSH3	35	5.1	5.2	40	5.6	5	36	6.3	1.4	44	9.9	1.8
7343	UBTF	35	19.9	20.4	33	12.7	11.5	30	16.1	3.5	40	34.1	6.3
3181	HNRNPA2B1	34	457	466	36	457	415	31	326	71.7	35	331	60.7
9879	DDX46	34	6	6.1	34	9.1	8.2	41	10.3	2.3	30	5.7	1.1
3178	HNRNPA1	34	290	297	32	232	210	31	152	33.4	26	155	28.5
2956	MSH6	34	3.8	3.9	31	4.8	4.3	32	5.2	1.1	41	6.3	1.1
9219	MTA2	34	12.6	12.8	31	7.9	7.2	30	11.2	2.5	33	13.6	2.5
3054	HCFC1	34	3.6	3.7	30	4.4	4	37	5.3	1.2	36	5.8	1.1
9793	CKAP5	33	1.1	1.1	37	1.2	1.1	34	0.79	0.17	31	0.95	0.17
7431	VIM	33	12.2	12.4	35	15.3	13.9	36	13.3	2.9	41	26.7	4.9
8570	KHSRP	33	21.9	22.4	32	14.7	13.4	33	23.7	5.2	31	21.3	3.9
4670	HNRNPM	33	12.9	13.2	31	8.5	7.7	35	11.1	2.4	34	12.9	2.4
9343	EFTUD2	33	5.4	5.5	31	7.4	6.7	33	8.9	2	37	4.8	0.88
4691	NCL	33	15.9	16.2	28	17.2	15.6	34	22.8	5	31	15.7	2.9
302	ANXA2	33	183	187	27	187	170	29	164	36	29	82.4	15.1
31	ACACA	32	0.6	0.62	41	1.3	1.2	26	0.45	0.1	48	1.6	0.3
4627	MYH9	32	0.65	0.67	32	0.88	0.8	36	0.74	0.16	31	0.68	0.12
5230	PGK1	32	77.7	79.4	32	82.8	75.2	30	65.5	14.4	29	51.8	9.5
11177	BAZ1A	32	2.4	2.4	25	2.2	2	29	2.4	0.53	33	3.6	0.67
2194	FASN	31	0.63	0.65	40	0.95	0.87	35	0.73	0.16	28	0.52	0.1
47	ACLY	31	4.2	4.3	38	6.5	5.9	35	6.6	1.4	31	4.3	0.78
6239	RREB1	31	3.5	3.6	36	3.7	3.4	32	2.7	0.6	37	5.9	1.1
4841	NONO	31	78.1	79.7	30	60.7	55.1	29	73.5	16.2	31	72.4	13.3
23524	SRRM2	31	1.7	1.7	29	1.2	1.1	31	1.9	0.41	24	0.99	0.18
1107	CHD3	31	0.68	0.69	28	0.67	0.6	31	0.5	0.11	32	0.92	0.17
7112	TMPO	31	10.3	10.6	26	7.8	7.1	25	9	2	30	10.9	2
23451	SF3B1	30	8.4	8.6	44	11.2	10.1	48	17.8	3.9	39	9.9	1.8
8826	IQGAP1	30	1.3	1.4	41	2	1.8	43	2	0.45	40	1.7	0.32
54617	INO80	30	3.1	3.2	36	3.3	3	41	2.5	0.54	40	5.7	1
57673	BEND3	30	9.6	9.8	31	8.5	7.7	28	9.7	2.1	34	11.1	2
5315	PKM	30	26.2	26.8	30	30.5	27.7	31	34.1	7.5	30	31.2	5.7
87	ACTN1	30	2.3	2.3	29	2.4	2.1	35	4.3	0.94	30	2.5	0.45
10856	RUVBL2	30	50.9	52	29	37.5	34	30	42.4	9.3	31	65.1	11.9
8880	FUBP1	30	32.1	32.8	28	27	24.5	31	34.2	7.5	27	26.6	4.9
3849	KRT2	30	5.9	6	22	2.2	2	27	3.2	0.69	30	5	0.92
641	BLM	29	2.7	2.7	33	3.3	3	32	3.3	0.73	30	3.9	0.71
1642	DDB1	29	4.7	4.8	28	5.4	4.9	34	6.1	1.3	34	6.9	1.3
6117	RPA1	29	25.5	26.1	24	14.6	13.3	27	20.1	4.4	30	39.4	7.2
55127	HEATR1	28	0.56	0.58	31	0.85	0.77	27	0.47	0.1	31	0.78	0.14
1786	DNMT1	28	2.2	2.2	29	2.1	1.9	36	3.1	0.68	30	1.9	0.36
10992	SF3B2	28	7.1	7.2	28	8.1	7.4	37	10.8	2.4	30	5.7	1.1
3190	HNRNPK	28	106	108	28	109	99.4	29	104	22.9	24	136	24.9
5962	RDX	28	4.1	4.2	27	2.9	2.6	32	3.6	0.8	27	3.9	0.72
5430	POLR2A	28	0.87	0.89	26	0.98	0.89	27	0.84	0.18	31	1.2	0.21
3857	KRT9	28	23.9	24.4	25	22.3	20.2	26	25.6	5.6	32	51.9	9.5
8243	SMC1A	27	1.9	2	38	2.7	2.4	40	2.6	0.56	30	3.5	0.63
7184	HSP90B1	27	5.5	5.6	30	4.3	3.9	35	7.4	1.6	25	4.5	0.82
2023	ENO1	27	112	114	29	105	95.4	27	137	30.2	26	122	22.4
7430	EZR	27	9	9.2	28	7.2	6.6	33	12.1	2.7	30	8.6	1.6
1314	COPA	27	2.6	2.7	26	2.9	2.6	34	4.1	0.9	28	2.5	0.46
3858	KRT10	27	24.7	25.2	26	14	12.7	27	15.3	3.4	26	26.1	4.8
8607	RUVBL1	27	44.8	45.8	26	47.4	43	22	46.2	10.2	27	63	11.6
988	CDC5L	27	2.8	2.9	19	2	1.8	29	4.3	0.94	21	2.1	0.39
9782	MATR3	26	11.4	11.7	28	15.2	13.8	25	16.6	3.7	27	12.6	2.3
1654	DDX3X	26	5.2	5.4	26	4.9	4.4	27	7.5	1.7	27	5.8	1.1
226	ALDOA	26	166	170	26	198	180	27	159	35.1	25	92.9	17
10492	SYNCRIP	26	12.9	13.2	26	11.2	10.2	26	14	3.1	24	14.2	2.6
1915	EEF1A1	26	286	292	26	257	233	26	298	65.6	23	267	48.9
203068	TUBB	26	132	135	25	125	113	26	133	29.2	24	142	26.1
3184	HNRNPD	26	223	227	24	218	198	23	172	37.8	26	270	49.6
27044	SND1	25	3	3.1	27	3	2.7	30	5	1.1	27	3.7	0.67
10521	DDX17	25	10	10.2	26	7.9	7.2	28	9.2	2	23	9.5	1.7
91748	ELMSAN1	25	2.4	2.4	22	2.1	1.9	26	4	0.88	35	5.6	1
11083	DIDO1	25	0.74	0.76	21	0.68	0.62	23	0.57	0.13	25	0.75	0.14
1373	CPS1	24	1.4	1.4	33	2.1	1.9	39	3.2	0.7	34	1.9	0.35
9126	SMC3	24	1.7	1.8	32	2.7	2.4	37	3	0.65	28	1.9	0.34
58525	WIZ	24	4.8	4.9	30	8.2	7.5	26	6.4	1.4	30	7.9	1.4
10592	SMC2	24	1.8	1.9	27	2.6	2.4	28	2.8	0.61	23	1.2	0.22
1665	DHX15	24	3.1	3.1	26	2.4	2.1	30	3.7	0.82	25	2.5	0.47
8939	FUBP3	24	11.6	11.8	26	10.9	9.9	20	11.3	2.5	25	16.2	3
1655	DDX5	24	17.1	17.5	25	14.6	13.2	29	15.8	3.5	26	13.8	2.5
57680	CHD8	24	0.48	0.49	25	0.53	0.48	25	0.35	0.08	26	0.65	0.12
10236	HNRNPR	24	17.5	17.9	24	14.5	13.2	25	20.5	4.5	23	18.5	3.4
10383	TUBB4B	24	25.2	25.7	24	2.2	2	25	30.1	6.6	23	30.9	5.7
7415	VCP	24	6.9	7	23	3.7	3.3	28	7.1	1.6	26	6.1	1.1
2923	PDIA3	24	12.5	12.7	23	12.4	11.3	26	15.3	3.4	23	13.7	2.5
3835	KIF22	24	4.8	4.9	22	2.6	2.4	23	4.7	1	25	6.2	1.1
4361	MRE11A	24	3.3	3.3	21	2.4	2.2	23	3.4	0.75	21	3.9	0.72
10015	PDCD6IP	24	1.5	1.5	18	1.2	1.1	20	1.2	0.27	18	0.87	0.16
7086	TKT	23	26	26.6	25	23.3	21.2	29	30.3	6.7	27	21.5	3.9
57634	EP400	23	0.15	0.16	25	0.14	0.13	27	0.18	0.04	15	0.09	0.02
6749	SSRP1	23	10.8	11	23	8.3	7.5	23	12.7	2.8	24	10.4	1.9
23244	PDS5A	23	1.9	2	23	1.7	1.6	18	1.5	0.32	22	1.2	0.22
1973	EIF4A1	23	32.8	33.5	22	35.5	32.3	21	35.8	7.9	23	24.3	4.4
11284	PNKP	23	12.5	12.8	22	12.2	11.1	20	11.4	2.5	24	22.8	4.2
10432	RBM14	23	25.2	25.8	21	16.1	14.6	21	19.9	4.4	24	30.4	5.6
5903	RANBP2	23	0.14	0.14	20	0.1	0.09	21	0.13	0.03	14	0.08	0.01
1832	DSP	23	0.14	0.14	12	0.09	0.08	19	0.11	0.02	18	0.17	0.03
23193	GANAB	22	2.8	2.8	26	4.7	4.3	32	5.7	1.3	26	4.2	0.77
2597	GAPDH	22	326	333	26	365	332	23	380	83.4	21	186	34.1
54815	GATAD2A	22	3.2	3.3	24	2.5	2.3	25	3.6	0.8	23	4.4	0.81
7508	XPC	22	7.4	7.6	22	8.3	7.5	25	6.1	1.3	27	11	2
22827	PUF60	22	18.7	19.1	21	15	13.6	24	17.3	3.8	22	15.9	2.9
7156	TOP3A	22	3.3	3.4	21	4.7	4.3	23	5.2	1.1	26	7	1.3
5034	P4HB	22	3.4	3.4	21	3.9	3.6	23	3.8	0.84	23	4	0.74
2821	GPI	22	14.7	15	20	12.3	11.2	25	14.7	3.2	22	11.9	2.2
83481	EPPK1	22	0.11	0.12	19	0.07	0.06	29	0.09	0.02	12	0.05	0.009
3329	HSPD1	22	8.5	8.7	19	7.7	6.9	26	8.2	1.8	19	8.3	1.5
2071	ERCC3	22	2.7	2.7	19	2.1	1.9	20	2.7	0.59	23	4.1	0.76
1434	CSE1L	22	1.8	1.9	16	1.1	0.98	19	1.5	0.32	16	1.1	0.2
9276	COPB2	22	2.2	2.2	14	1.6	1.4	22	2.2	0.48	22	1.8	0.34
10111	RAD50	21	0.85	0.87	27	1.9	1.7	26	2	0.44	33	2.1	0.39
6238	RRBP1	21	0.53	0.54	27	1.1	1	12	0.19	0.04	27	1.8	0.33
6597	SMARCA4	21	0.98	1	26	1.6	1.5	25	1.2	0.27	17	1	0.18
9416	DDX23	21	3.2	3.3	23	2.6	2.3	27	4.4	0.96	18	2.4	0.45
23517	SKIV2L2	21	1.1	1.1	23	1.8	1.7	25	2	0.43	20	1.1	0.2
27316	RBMX	21	11.2	11.5	22	16.9	15.4	21	16	3.5	20	15.5	2.8
55737	VPS35	21	3.7	3.8	21	3	2.7	22	4.8	1.1	21	3.8	0.7
7182	NR2C2	21	5	5.1	20	4	3.6	19	1.9	0.41	21	7.7	1.4
7203	CCT3	21	5.9	6	20	4.2	3.8	19	5.7	1.2	21	5.3	0.98
7515	XRCC1	21	34.4	35.2	20	28.8	26.1	19	32.4	7.1	20	48.5	8.9
79913	ACTR5	21	8.9	9.1	20	5.8	5.3	19	6	1.3	18	10.9	2
9775	EIF4A3	21	12.9	13.2	19	11.9	10.8	22	14.3	3.1	19	9	1.6
9601	PDIA4	21	1.6	1.7	18	1.2	1.1	19	1.6	0.34	15	1.3	0.24
1653	DDX1	21	3.4	3.5	16	1.9	1.8	22	3.6	0.8	17	2.7	0.49
9656	MDC1	20	0.59	0.61	25	0.76	0.69	21	0.62	0.14	21	0.74	0.14
10576	CCT2	20	4.2	4.3	23	4.7	4.3	26	4.7	1	24	5.3	0.97
23028	KDM1A	20	8.7	8.9	23	9.3	8.5	23	9.5	2.1	27	12.8	2.3
10915	TCERG1	20	2.5	2.6	21	3.8	3.4	29	6.7	1.5	21	3.1	0.57
220988	HNRNPA3	20	49.5	50.6	21	35.3	32	19	23.3	5.1	16	24.3	4.5
10694	CCT8	20	4	4.1	19	5.1	4.7	25	5	1.1	18	3.9	0.71
93973	ACTR8	20	5.1	5.2	17	3.7	3.4	21	4.4	0.96	18	6.9	1.3
5725	PTBP1	20	38.8	39.6	17	41.6	37.8	20	43.7	9.6	20	44.9	8.2
8539	API5	20	7.1	7.2	17	5.8	5.2	15	8.6	1.9	16	5.7	1.1
10938	EHD1	20	1.7	1.7	16	1.2	1.1	18	2.3	0.5	15	2	0.36
1315	COPB1	20	2.7	2.8	16	1.6	1.5	14	1.6	0.35	12	1.4	0.25
23152	CIC	20	0.44	0.45	14	0.26	0.24	16	0.28	0.06	19	0.99	0.18
10963	STIP1	20	2.2	2.3	10	2.2	2	13	2.1	0.47	14	2.1	0.38
25942	SIN3A	19	1.2	1.2	24	2.1	1.9	27	2.1	0.46	30	2.3	0.43
3069	HDLBP	19	1.1	1.2	24	1.6	1.5	26	1.8	0.4	22	1.1	0.2
5981	RFC1	19	1.8	1.8	23	2	1.9	20	2.7	0.59	24	2.9	0.54
55832	CAND1	19	2.3	2.4	22	3.3	3	23	3.7	0.81	25	2.8	0.52
10291	SF3A1	19	4.5	4.6	22	5.9	5.4	22	6.3	1.4	24	5.5	1
10051	SMC4	19	0.93	0.95	21	1.6	1.4	28	1.8	0.4	20	1.1	0.2
9716	AQR	19	0.83	0.84	21	0.88	0.8	27	1.3	0.28	21	0.75	0.14
1981	EIF4G1	19	0.84	0.86	20	0.92	0.84	24	1.2	0.26	15	0.66	0.12
3609	ILF3	19	3.6	3.7	20	2.9	2.6	23	4.3	0.95	19	2.7	0.5
4522	MTHFD1	19	1.3	1.3	19	1.6	1.4	26	2.8	0.61	22	1.5	0.27
5214	PFKP	19	2.4	2.5	19	2.1	1.9	19	2.4	0.52	18	2.2	0.4
3182	HNRNPAB	19	90.6	92.5	19	79.4	72.1	17	62.9	13.8	19	75.1	13.8
5036	PA2G4	19	7.6	7.7	19	8.7	7.9	17	8.9	1.9	17	5	0.91
9689	BZW1	19	5.7	5.9	18	5.7	5.2	23	6.9	1.5	14	3.5	0.65
10801	SEPT9	19	4.9	5	17	3.5	3.1	21	5.3	1.2	16	3.6	0.67
3868	KRT16	19	1.6	1.6	17	2.8	2.5	20	1.4	0.32	22	4.6	0.85
6188	RPS3	19	9.1	9.3	17	8.9	8.1	14	7.7	1.7	12	3.7	0.68
3837	KPNB1	19	1.6	1.7	14	1.3	1.2	19	2.1	0.46	15	1.6	0.3
3853	KRT6A	19	1.1	1.1	14	1.9	1.7	18	1.6	0.35	24	3.8	0.7
5091	PC	19	0.71	0.73	14	0.6	0.55	17	0.87	0.19	24	1.1	0.21
54880	BCOR	19	0.43	0.44	14	0.43	0.39	14	0.26	0.06	18	0.45	0.08
26986	PABPC1	18	4	4.1	22	3.6	3.3	26	7	1.5	22	4.5	0.82
9221	NOLC1	18	12.1	12.3	22	12.5	11.4	20	15.8	3.5	23	17	3.1
9282	MED14	18	0.53	0.54	21	0.8	0.73	23	0.91	0.2	22	1.1	0.21
5469	MED1	18	0.45	0.46	21	0.66	0.6	23	0.56	0.12	20	0.73	0.13
3305	HSPA1L	18	25.4	26	19	22.4	20.3	17	32.3	7.1	16	40.2	7.4
1660	DHX9	18	1	1	18	1.3	1.2	24	1.8	0.4	18	1	0.19
5431	POLR2B	18	0.76	0.77	17	0.92	0.83	22	1.2	0.26	22	1.3	0.24
7919	DDX39B	18	23.1	23.6	17	26.4	24	22	27.1	5.9	18	19.3	3.5
7073	TIAL1	18	15.9	16.2	17	12.3	11.2	14	9.9	2.2	14	13	2.4
79577	CDC73	18	1.5	1.6	16	1.5	1.4	17	1.9	0.42	12	1.5	0.27
4174	MCM5	18	1.6	1.7	16	1.2	1.1	16	1.9	0.43	13	1.5	0.27
5965	RECQL	18	2.6	2.6	15	2.2	2	21	3.8	0.83	20	2.7	0.49
4176	MCM7	18	1.9	1.9	15	1.8	1.6	17	2.4	0.53	16	2	0.36
3854	KRT6B	18	0.47	0.48	14	1.1	1	16	0.37	0.08	24	3.5	0.65
23347	SMCHD1	17	0.3	0.31	20	0.42	0.38	23	0.43	0.09	15	0.28	0.05
7317	UBA1	17	1.5	1.6	19	1.7	1.6	23	3	0.67	17	1.4	0.25
24148	PRPF6	17	1.2	1.3	19	1.6	1.5	21	2.2	0.49	17	1.5	0.27
57459	GATAD2B	17	4.3	4.4	18	4	3.6	18	5.2	1.1	20	5.6	1
9757	KMT2B	17	0.38	0.39	18	0.19	0.17	17	0.25	0.05	27	0.62	0.11
7277	TUBA4A	17	59	60.3	18	62.2	56.4	17	66.6	14.6	19	77.9	14.3
129831	RBM45	17	3.6	3.6	17	4.7	4.3	17	4.1	0.89	18	7.7	1.4
3313	HSPA9	17	3.4	3.4	16	2	1.8	24	7.8	1.7	23	8.1	1.5
1937	EEF1G	17	21	21.5	16	17	15.5	17	18.3	4	15	23.8	4.4
11016	ATF7	17	15.6	16	15	12.4	11.2	15	10.5	2.3	18	19.7	3.6
4172	MCM3	17	0.73	0.75	15	0.45	0.41	15	0.64	0.14	15	0.4	0.07
7023	TFAP4	17	14.9	15.3	14	15.9	14.5	13	11.8	2.6	17	15.8	2.9
11168	PSIP1	17	4.5	4.6	14	3.4	3.1	12	14.7	3.2	16	6.9	1.3
4904	YBX1	17	11.3	11.5	14	5.8	5.3	12	7.1	1.6	15	12.1	2.2
26173	INTS1	17	0.24	0.24	12	0.3	0.27	19	0.32	0.07	17	0.29	0.05
7158	TP53BP1	17	1.3	1.3	12	0.9	0.82	18	1	0.23	14	0.27	0.05
56949	XAB2	17	0.73	0.75	12	0.4	0.36	18	0.73	0.16	13	0.58	0.11
3856	KRT8	17	0.84	0.86	9	0.28	0.25	14	1.2	0.27	16	3	0.54
9968	MED12	16	0.15	0.15	21	0.34	0.31	20	0.22	0.05	21	0.34	0.06
24137	KIF4A	16	0.92	0.94	20	1.3	1.2	23	1.3	0.28	27	1.3	0.24
23019	CNOT1	16	0.13	0.13	20	0.18	0.17	19	0.19	0.04	17	0.15	0.03
55920	RCC2	16	11.1	11.3	19	9.5	8.6	16	11.8	2.6	14	6.3	1.2
23186	RCOR1	16	8	8.2	18	6.8	6.2	20	7	1.5	18	10.6	1.9
22820	COPG1	16	1.7	1.7	18	1.5	1.3	17	1.6	0.36	14	1.9	0.34
3191	HNRNPL	16	32.5	33.2	18	31.5	28.6	16	36.6	8	16	31.3	5.7
51377	UCHL5	16	9.7	9.9	18	12.1	11	16	8.2	1.8	15	6.8	1.2
5859	QARS	16	0.8	0.82	18	0.7	0.64	14	0.69	0.15	16	0.97	0.18
7874	USP7	16	0.86	0.88	17	1.1	0.96	19	1.7	0.38	14	1	0.19
2068	ERCC2	16	3	3.1	17	2.2	2	18	4.2	0.93	18	6.3	1.2
163	AP2B1	16	1.2	1.2	17	0.73	0.66	18	1.1	0.24	11	0.78	0.14
10155	TRIM28	16	2.8	2.8	17	2.9	2.7	17	3.3	0.74	17	2.5	0.47
55308	DDX19A	16	1.6	1.6	16	1.8	1.6	16	1.7	0.37	15	2.2	0.4
989	SEPT7	16	8.7	8.9	15	4.5	4.1	16	6.5	1.4	14	7.1	1.3
10643	IGF2BP3	16	3	3.1	15	1.7	1.5	13	3.2	0.7	16	3.1	0.57
5984	RFC4	16	7.2	7.3	15	7.6	6.9	12	5.1	1.1	9	4.2	0.77
22919	MAPRE1	16	9.6	9.8	14	12.1	11	15	10.1	2.2	8	2.9	0.53
5982	RFC2	16	5.9	6.1	14	5.9	5.4	13	4.1	0.91	14	4.2	0.76
6878	TAF6	16	1.6	1.7	13	0.6	0.54	18	1.8	0.4	16	2	0.36
5358	PLS3	16	1.9	2	13	1.2	1.1	14	2.1	0.47	11	1.8	0.33
51593	SRRT	16	1.3	1.3	12	1.6	1.4	17	1.8	0.4	18	1.6	0.3
6897	TARS	16	1.4	1.5	12	0.78	0.71	16	1.6	0.36	14	0.91	0.17
5394	EXOSC10	16	0.81	0.82	12	0.44	0.4	14	0.59	0.13	13	0.49	0.09
4782	NFIC	16	7	7.2	12	5.2	4.7	13	6.1	1.3	18	13.2	2.4
9112	MTA1	16	2.5	2.6	10	1.2	1.1	16	2.8	0.62	18	2.3	0.43
10844	TUBGCP2	16	0.42	0.43	9	0.22	0.2	11	0.43	0.09	11	0.34	0.06
7094	TLN1	15	0.13	0.13	21	0.2	0.18	20	0.18	0.04	15	0.11	0.02
23195	MDN1	15	0.05	0.05	20	0.05	0.04	22	0.08	0.02	14	0.04	0.007
170506	DHX36	15	1.1	1.2	19	1.6	1.4	19	2.5	0.56	20	2.1	0.38
10574	CCT7	15	2.5	2.6	19	3.4	3.1	18	3.1	0.69	17	3.1	0.56
8454	CUL1	15	1.1	1.2	18	0.81	0.74	21	1.1	0.25	20	0.97	0.18
2965	GTF2H1	15	2	2.1	18	1.6	1.5	17	1.8	0.41	19	4	0.74
2058	EPRS	15	0.54	0.55	16	0.62	0.56	21	0.8	0.18	17	0.81	0.15
3939	LDHA	15	53.6	54.8	16	75	68.1	20	59.1	13	13	35.5	6.5
7531	YWHAE	15	23	23.5	16	18.9	17.2	18	18	4	14	9.9	1.8
84617	TUBB6	15	2	2.1	16	5	4.5	15	0.9	0.2	13	6	1.1
10212	DDX39A	15	5.2	5.3	15	6.5	5.9	18	10.4	2.3	14	5.6	1
80010	RMI1	15	3	3.1	15	1.7	1.6	14	3.1	0.67	17	4.6	0.84
6625	SNRNP70	15	9.5	9.7	15	9.4	8.6	14	8.2	1.8	15	8.7	1.6
10146	G3BP1	15	4.2	4.3	15	4	3.6	13	4.3	0.94	12	4.1	0.76
506	ATP5B	15	2.5	2.6	14	2.3	2.1	16	3.3	0.73	17	3.6	0.67
5708	PSMD2	15	0.53	0.54	14	0.48	0.44	15	0.85	0.19	14	0.58	0.11
3861	KRT14	15	1.5	1.5	14	0.74	0.67	14	0.77	0.17	18	1.9	0.35
3146	HMGB1	15	58.4	59.7	14	61	55.4	14	50.6	11.1	13	27.5	5
399687	MYO18A	15	0.16	0.16	14	0.23	0.21	14	0.12	0.03	11	0.18	0.03
5985	RFC5	15	6.6	6.7	14	7	6.3	14	5.3	1.2	10	3.8	0.7
372	ARCN1	15	3.3	3.4	14	2.3	2.1	13	3	0.66	13	3.4	0.63
908	CCT6A	15	4	4.1	14	3.4	3.1	13	2.7	0.6	13	3.1	0.56
2665	GDI2	15	4.6	4.7	14	3.9	3.5	12	3.6	0.78	14	3.6	0.65
8833	GMPS	15	1.9	2	13	1.5	1.4	18	2.8	0.62	17	1.6	0.29
790	CAD	15	0.19	0.19	13	0.25	0.22	17	0.25	0.05	15	0.24	0.04
301	ANXA1	15	6.7	6.8	13	7.6	6.9	17	9.7	2.1	13	4.4	0.81
7812	CSDE1	15	0.66	0.67	13	0.52	0.47	16	0.84	0.18	15	0.87	0.16
5993	RFX5	15	0.65	0.66	13	0.44	0.4	15	0.69	0.15	16	0.88	0.16
10946	SF3A3	15	5.7	5.8	13	6.5	5.9	14	4.5	0.99	10	4.1	0.75
3608	ILF2	15	12.2	12.4	13	9.9	9	13	11	2.4	11	6.3	1.1
27339	PRPF19	15	15.6	15.9	12	13.3	12.1	13	14.2	3.1	14	11.8	2.2
9129	PRPF3	15	2.1	2.1	12	1.5	1.3	13	2.1	0.47	11	1.5	0.27
5887	RAD23B	15	14.3	14.6	12	10.9	9.9	12	8.8	1.9	13	17.8	3.3
56829	ZC3HAV1	15	0.62	0.63	12	0.39	0.36	10	0.29	0.06	13	0.53	0.1
221937	FOXK1	15	1.5	1.6	11	0.71	0.65	15	1.4	0.3	18	2.3	0.42
7536	SF1	15	10.7	10.9	11	8.2	7.5	14	11.9	2.6	13	10.5	1.9
5213	PFKM	15	0.59	0.61	11	0.39	0.36	13	0.67	0.15	14	0.61	0.11
25885	POLR1A	15	0.18	0.19	11	0.16	0.14	13	0.13	0.03	13	0.25	0.05
1459	CSNK2A2	15	4.4	4.5	11	2.4	2.2	13	4	0.89	6	0.92	0.17
5709	PSMD3	15	1.5	1.6	10	1.3	1.1	11	1.5	0.33	12	1.3	0.24
6426	SRSF1	15	10.2	10.4	9	3.6	3.2	11	10.2	2.2	8	2.4	0.45
6712	SPTBN2	14	0.1	0.1	21	0.13	0.12	21	0.18	0.04	11	0.07	0.01
2975	GTF3C1	14	0.23	0.24	21	0.46	0.42	20	0.32	0.07	25	0.61	0.11
7514	XPO1	14	0.78	0.8	18	1.3	1.2	24	1.8	0.41	17	0.93	0.17
26509	MYOF	14	0.3	0.3	17	0.35	0.32	24	0.32	0.07	14	0.17	0.03
8449	DHX16	14	0.71	0.72	17	0.96	0.88	19	1.2	0.27	14	0.62	0.11
50485	SMARCAL1	14	0.96	0.98	17	2.1	1.9	14	1.1	0.25	25	2.3	0.42
23350	U2SURP	14	1.3	1.3	15	1.7	1.6	23	2.6	0.56	16	1.3	0.24
55749	CCAR1	14	2.2	2.3	15	2.2	2	19	3.5	0.78	18	2	0.37
26052	DNM3	14	1.2	1.2	15	1.3	1.2	17	1.4	0.3	18	1.4	0.25
10575	CCT4	14	7.3	7.5	15	6.9	6.2	16	6.3	1.4	17	7.2	1.3
4735	SEPT2	14	12	12.3	15	9	8.2	15	11.1	2.4	12	5.8	1.1
10484	SEC23A	14	1.2	1.3	15	1.1	0.97	14	1.5	0.33	13	1.3	0.24
800	CALD1	14	2.4	2.4	15	1.5	1.4	11	2.1	0.47	16	2.6	0.47
57805	CCAR2	14	1.3	1.3	14	1.8	1.6	17	1.8	0.39	14	1.3	0.23
9862	MED24	14	0.45	0.46	14	0.32	0.29	14	0.58	0.13	21	1.1	0.21
1917	EEF1A2	14	1.7	1.8	14	1.8	1.6	14	1.2	0.26	15	0.96	0.18
3187	HNRNPH1	14	20	20.5	14	16.4	14.9	14	22.7	5	13	21.3	3.9
197259	MLKL	14	1.8	1.9	14	2.1	1.9	13	1.8	0.39	12	2.2	0.4
6627	SNRPA1	14	14.3	14.6	14	17.9	16.3	13	13	2.8	9	5.9	1.1
5423	POLB	14	8	8.2	14	7.6	6.9	12	3.9	0.86	11	3.7	0.68
23	ABCF1	14	2	2	13	2.1	1.9	19	2.9	0.64	12	1.8	0.32
476	ATP1A1	14	0.8	0.81	13	0.75	0.68	15	1.1	0.23	15	0.88	0.16
498	ATP5A1	14	1.5	1.5	13	1.7	1.5	15	1.7	0.38	13	1.7	0.31
3735	KARS	14	2.1	2.2	13	1.7	1.5	15	2.3	0.5	12	2.3	0.42
29128	UHRF1	14	0.87	0.89	13	0.72	0.66	14	0.82	0.18	13	0.81	0.15
9923	ZBTB40	14	0.85	0.87	13	0.75	0.68	13	1.1	0.23	15	0.9	0.16
4774	NFIA	14	2.9	2.9	13	0.82	0.74	12	1.4	0.32	11	1.4	0.26
1643	DDB2	14	5.5	5.6	13	4.7	4.3	11	2.5	0.54	14	4.1	0.75
309	ANXA6	14	0.88	0.9	12	0.71	0.65	19	1.8	0.4	19	1.5	0.28
3852	KRT5	14	1.5	1.5	12	2.7	2.4	17	2.3	0.52	23	8.6	1.6
3065	HDAC1	14	9.7	9.9	12	10.2	9.2	12	10.3	2.3	15	13.7	2.5
3066	HDAC2	14	21.3	21.8	12	13.1	11.9	12	13.6	3	15	26	4.8
10409	BASP1	14	5	5.2	12	3.3	3	9	4.2	0.92	9	2.4	0.44
5702	PSMC3	14	2	2	11	1.4	1.3	12	2	0.44	14	1.6	0.3
22948	CCT5	14	2.1	2.2	10	1.3	1.1	12	1.9	0.42	9	1.4	0.25
4998	ORC1	14	1.1	1.1	10	0.83	0.75	11	0.92	0.2	17	1.5	0.27
4175	MCM6	14	0.61	0.62	10	0.34	0.31	10	0.83	0.18	6	0.44	0.08
55898	UNC45A	14	0.38	0.39	10	0.69	0.62	9	0.34	0.07	10	0.31	0.06
9320	TRIP12	14	0.16	0.16	9	0.09	0.08	9	0.11	0.02	15	0.23	0.04
51441	YTHDF2	14	2.5	2.5	8	1.4	1.2	9	0.91	0.2	8	3	0.55
8661	EIF3A	13	1	1.1	23	1.5	1.4	22	2.5	0.55	15	0.87	0.16
8473	OGT	13	0.7	0.72	19	1.1	0.97	26	1.9	0.41	20	1.6	0.3
1965	EIF2S1	13	5.4	5.5	18	7.3	6.6	15	6.4	1.4	12	2.6	0.47
9918	NCAPD2	13	0.21	0.21	17	0.5	0.45	19	0.61	0.13	17	0.29	0.05
405	ARNT	13	0.83	0.85	16	0.7	0.64	12	0.51	0.11	15	1.3	0.24
9188	DDX21	13	1.3	1.3	15	0.65	0.59	19	1.9	0.43	19	1.9	0.35
1479	CSTF3	13	5.3	5.4	15	4	3.6	17	5	1.1	10	3.9	0.72
3183	HNRNPC	13	21.3	21.8	15	23.8	21.6	13	14.6	3.2	12	18.5	3.4
5321	PLA2G4A	13	0.71	0.72	14	0.66	0.6	16	0.86	0.19	14	2.3	0.43
10483	SEC23B	13	0.9	0.92	14	0.65	0.59	14	0.91	0.2	9	0.5	0.09
7003	TEAD1	13	4.8	4.9	14	3.9	3.5	13	4	0.88	15	7.6	1.4
9588	PRDX6	13	7.2	7.4	14	12.7	11.5	13	10.8	2.4	10	4	0.74
6730	SRP68	13	1.1	1.1	13	0.79	0.72	18	1.5	0.34	13	0.96	0.18
3607	FOXK2	13	1.8	1.9	13	1.1	1	13	1.5	0.34	17	3	0.55
23435	TARDBP	13	78.1	79.7	13	68.3	62.1	11	65.3	14.4	13	78.6	14.4
292	SLC25A5	13	5.9	6	13	5.7	5.2	11	5.4	1.2	11	5.2	0.95
4686	NCBP1	13	1.3	1.3	13	0.95	0.86	11	1.5	0.34	11	1	0.18
9128	PRPF4	13	2.5	2.6	13	3	2.8	9	2.9	0.63	12	3	0.55
1994	ELAVL1	13	7.3	7.4	13	6.1	5.5	8	2.4	0.52	10	4.2	0.78
7707	ZNF148	13	0.57	0.58	12	0.84	0.76	15	0.92	0.2	16	1.4	0.27
10949	HNRNPA0	13	38.1	38.9	12	34.2	31.1	13	28.4	6.2	13	19.2	3.5
1998	ELF2	13	1.5	1.5	12	1	0.95	12	1.2	0.26	14	2.5	0.46
86	ACTL6A	13	13.6	13.9	12	13.1	11.9	12	13.1	2.9	12	17.8	3.3
55720	TSR1	13	1.5	1.5	12	0.88	0.8	12	1.4	0.31	10	0.9	0.16
8451	CUL4A	13	0.47	0.48	12	0.41	0.37	11	0.39	0.09	9	0.32	0.06
54840	APTX	13	9.6	9.8	12	11.7	10.6	10	6.5	1.4	9	6.9	1.3
5094	PCBP2	13	22	22.4	12	24.3	22.1	9	8.7	1.9	10	12.2	2.2
5917	RARS	13	0.71	0.72	11	0.55	0.5	15	0.87	0.19	13	0.76	0.14
55689	YEATS2	13	0.26	0.27	11	0.29	0.27	13	0.32	0.07	13	0.42	0.08
5518	PPP2R1A	13	0.96	0.98	11	1	0.91	13	0.86	0.19	12	1.3	0.24
6257	RXRB	13	1.9	1.9	11	2.4	2.1	8	0.99	0.22	10	2.8	0.51
57504	MTA3	13	0.44	0.45	9	0.48	0.44	12	0.37	0.08	15	1.7	0.31
10735	STAG2	12	0.55	0.56	16	0.56	0.51	19	0.97	0.21	11	0.68	0.12
9092	SART1	12	0.98	1	16	1.6	1.4	19	1.3	0.28	9	0.94	0.17
6599	SMARCC1	12	0.71	0.73	16	1.6	1.5	16	1.3	0.27	13	0.84	0.15
3843	IPO5	12	0.48	0.49	16	0.8	0.73	12	0.63	0.14	12	0.51	0.09
7529	YWHAB	12	11.1	11.4	15	8.4	7.6	15	11.6	2.6	11	3.5	0.63
29894	CPSF1	12	0.5	0.51	15	0.7	0.63	14	0.63	0.14	15	0.56	0.1
58517	RBM25	12	1.4	1.4	15	1.1	0.99	14	1.3	0.29	12	1.5	0.28
132660	LIN54	12	1.1	1.2	15	0.92	0.83	14	1.3	0.29	12	2.1	0.39
328	APEX1	12	11.5	11.8	15	13.2	12	14	9.9	2.2	11	5.5	1
253943	YTHDF3	12	1.4	1.5	14	2.2	2	15	2.4	0.54	15	3.5	0.64
7020	TFAP2A	12	5.3	5.4	14	4.4	4	14	4.1	0.89	12	4.2	0.77
463	ZFHX3	12	0.08	0.08	14	0.05	0.04	6	0.009	0.002	16	0.13	0.02
9646	CTR9	12	0.77	0.78	13	1	0.91	18	1.2	0.26	11	0.45	0.08
5976	UPF1	12	0.5	0.52	13	0.61	0.56	17	0.92	0.2	12	0.4	0.07
160	AP2A1	12	0.61	0.62	13	0.36	0.33	15	0.53	0.12	12	0.44	0.08
6520	SLC3A2	12	1.7	1.7	13	2.1	1.9	15	1.8	0.39	11	1.5	0.27
125950	RAVER1	12	1.8	1.8	13	1.7	1.5	13	1.9	0.43	8	1.3	0.24
6950	TCP1	12	3.3	3.4	13	2.4	2.1	12	2.5	0.55	10	2.5	0.46
22985	ACIN1	12	0.46	0.47	13	0.68	0.62	12	0.77	0.17	9	0.56	0.1
7072	TIA1	12	3.4	3.5	13	6.6	6	11	5	1.1	9	4.6	0.84
11338	U2AF2	12	7.2	7.3	13	6.6	6	10	6.8	1.5	13	6.1	1.1
1968	EIF2S3	12	7.6	7.8	13	6.1	5.5	10	5.5	1.2	12	6.1	1.1
27238	GPKOW	12	1.6	1.7	12	1.5	1.3	20	2.1	0.46	10	1.5	0.28
9584	RBM39	12	17.4	17.7	12	10.8	9.8	17	13.5	3	13	14.7	2.7
1982	EIF4G2	12	0.56	0.57	12	0.36	0.33	17	0.79	0.17	10	0.28	0.05
51386	EIF3L	12	1.2	1.3	12	1.1	1	17	1.7	0.38	9	1.1	0.21
6602	SMARCD1	12	0.54	0.55	12	0.4	0.37	14	0.62	0.14	9	0.48	0.09
4683	NBN	12	1.7	1.8	12	1.4	1.3	13	1.3	0.29	17	2.2	0.41
3726	JUNB	12	24.8	25.3	12	13.9	12.7	12	20.6	4.5	13	13	2.4
64783	RBM15	12	0.46	0.47	12	0.61	0.56	10	0.61	0.13	13	0.49	0.09
7913	DEK	12	7.7	7.8	12	9.6	8.7	10	7.4	1.6	10	8.1	1.5
7167	TPI1	12	16.2	16.6	11	15.3	13.9	13	17.2	3.8	11	7.1	1.3
23603	CORO1C	12	6.6	6.7	11	7.1	6.4	12	8.1	1.8	12	8.9	1.6
821	CANX	12	3.2	3.2	11	1.9	1.7	11	1.9	0.42	13	2.3	0.43
3315	HSPB1	12	21.7	22.2	11	25	22.7	11	19.6	4.3	10	11.9	2.2
29127	RACGAP1	12	1.1	1.1	11	0.87	0.79	10	1.1	0.24	10	0.96	0.18
5093	PCBP1	12	25.2	25.8	11	26	23.6	10	19.5	4.3	9	14.3	2.6
83939	EIF2A	12	1.8	1.8	10	1.1	1	13	2	0.45	12	1.4	0.25
9184	BUB3	12	14.3	14.6	10	14.2	12.9	12	14.8	3.3	12	6.7	1.2
222229	LRWD1	12	2.2	2.3	10	1.5	1.4	11	0.86	0.19	14	2.4	0.45
54623	PAF1	12	1.9	1.9	10	1.4	1.3	11	2.5	0.56	12	1.4	0.26
51493	RTCB	12	3.1	3.1	9	2.5	2.2	15	3.7	0.82	11	3.1	0.57
10130	PDIA6	12	12.3	12.6	9	6	5.4	10	11.6	2.6	9	8.5	1.6
11051	NUDT21	12	12.2	12.4	8	14.5	13.1	12	14.6	3.2	10	7.5	1.4
6729	SRP54	12	0.59	0.6	7	0.31	0.28	9	0.78	0.17	8	0.59	0.11
4783	NFIL3	12	0.69	0.71	4	0.19	0.17	6	0.36	0.08	11	0.93	0.17
6184	RPN1	11	1.2	1.2	18	1.2	1.1	18	1.3	0.28	17	1.5	0.27
10514	MYBBP1A	11	0.27	0.28	16	0.94	0.85	15	0.44	0.1	21	0.83	0.15
8458	TTF2	11	0.32	0.33	16	0.76	0.69	11	0.28	0.06	13	0.67	0.12
4869	NPM1	11	44.3	45.2	15	45.8	41.6	16	53.5	11.8	13	26.5	4.9
9439	MED23	11	0.33	0.34	15	0.61	0.55	13	0.48	0.11	15	0.59	0.11
65123	INTS3	11	0.37	0.37	15	0.72	0.66	13	0.9	0.2	11	0.41	0.07
58508	KMT2C	11	0.04	0.04	14	0.03	0.03	19	0.1	0.02	12	0.18	0.03
57187	THOC2	11	0.43	0.44	14	0.63	0.57	17	0.86	0.19	10	0.52	0.1
57674	RNF213	11	0.06	0.06	14	0.04	0.04	16	0.08	0.02	6	0.02	0.004
2237	FEN1	11	10.3	10.5	14	10.7	9.7	15	11.6	2.5	11	7.4	1.4
983	CDK1	11	16.4	16.7	14	32.3	29.4	14	22.3	4.9	12	12.7	2.3
4781	NFIB	11	4	4.1	13	3.5	3.2	12	3.1	0.68	13	6.8	1.2
80155	NAA15	11	0.27	0.28	12	0.23	0.21	17	0.63	0.14	11	0.49	0.09
9632	SEC24C	11	0.65	0.66	12	0.73	0.66	16	1.8	0.4	12	0.78	0.14
22894	DIS3	11	0.58	0.6	12	0.95	0.86	15	1.4	0.31	9	0.41	0.08
6626	SNRPA	11	24.4	24.9	12	48.5	44.1	12	40.3	8.9	12	13.5	2.5
3006	HIST1H1C	11	67.7	69.2	12	82.9	75.3	12	37	8.1	11	41.5	7.6
5901	RAN	11	89.6	91.6	12	98.4	89.3	12	97.3	21.4	11	49.7	9.1
4350	MPG	11	17.4	17.8	12	20.1	18.3	12	15.2	3.3	10	13.1	2.4
11171	STRAP	11	3.3	3.4	12	3.9	3.5	12	3.8	0.83	7	0.94	0.17
7296	TXNRD1	11	2.4	2.4	12	2.1	1.9	11	3.1	0.68	5	0.81	0.15
11100	HNRNPUL1	11	1.3	1.4	12	1.5	1.4	10	1.7	0.38	13	2.9	0.53
2521	FUS	11	12.5	12.8	12	10.9	9.9	10	36.8	8.1	11	28.2	5.2
4204	MECP2	11	1	1	12	0.92	0.83	9	0.73	0.16	13	1.9	0.34
22872	SEC31A	11	0.41	0.42	11	0.77	0.69	18	1.2	0.27	10	0.41	0.08
51340	CRNKL1	11	0.27	0.27	11	0.16	0.15	14	0.32	0.07	10	0.22	0.04
11004	KIF2C	11	1.1	1.2	11	0.96	0.87	14	2.1	0.46	9	0.77	0.14
28969	BZW2	11	0.93	0.96	11	1.7	1.6	13	2	0.44	9	0.92	0.17
23476	BRD4	11	0.47	0.48	11	0.73	0.66	13	0.8	0.18	8	0.48	0.09
3185	HNRNPF	11	5.3	5.4	11	3.2	2.9	12	8.1	1.8	11	4.5	0.82
3945	LDHB	11	7.8	8	11	10.5	9.5	12	10	2.2	7	3.3	0.61
7486	WRN	11	0.42	0.43	11	0.35	0.32	11	0.8	0.18	22	1.1	0.21
26121	PRPF31	11	1.9	1.9	11	1.6	1.4	10	1.7	0.38	7	1	0.19
2175	FANCA	11	0.41	0.42	11	0.37	0.34	9	0.32	0.07	13	0.5	0.09
57697	FANCM	11	0.19	0.19	11	0.2	0.19	5	0.08	0.02	12	0.26	0.05
1104	RCC1	11	8.7	8.9	10	8.2	7.4	13	8.8	1.9	10	4.9	0.89
51585	PCF11	11	0.18	0.18	10	0.19	0.18	13	0.23	0.05	5	0.08	0.01
55193	PBRM1	11	0.2	0.21	10	0.19	0.17	13	0.22	0.05	3	0.05	0.009
6601	SMARCC2	11	0.46	0.47	10	0.48	0.44	12	0.94	0.21	13	0.92	0.17
55660	PRPF40A	11	2.1	2.2	10	1.2	1.1	12	1.5	0.32	11	1.8	0.33
308	ANXA5	11	2.3	2.3	10	2.3	2.1	12	2.7	0.59	6	0.65	0.12
4221	MEN1	11	1.6	1.6	10	0.96	0.87	11	0.88	0.19	15	2.2	0.4
5931	RBBP7	11	13	13.3	10	7.7	7	11	15.7	3.5	11	18.3	3.4
3008	HIST1H1E	11	47.1	48.1	10	33.4	30.4	11	25.1	5.5	10	20.6	3.8
4141	MARS	11	0.64	0.66	10	0.45	0.4	11	0.89	0.2	8	0.39	0.07
9589	WTAP	11	1.6	1.7	10	1.6	1.4	10	2.1	0.47	10	2.1	0.39
3927	LASP1	11	7.9	8.1	10	6.7	6.1	10	6.9	1.5	8	2.6	0.47
7014	TERF2	11	3.1	3.2	10	2.1	1.9	9	2.3	0.52	11	4.2	0.77
5928	RBBP4	11	14.2	14.5	10	14.1	12.8	9	10.2	2.2	10	24.2	4.4
9070	ASH2L	11	0.94	0.96	10	0.63	0.57	9	1.3	0.29	10	1.4	0.25
54888	NSUN2	11	0.97	0.99	10	0.65	0.59	9	1.2	0.26	10	0.89	0.16
4628	MYH10	11	0.03	0.04	10	0.07	0.06	8	0.07	0.02	10	0.07	0.01
9410	SNRNP40	11	4.8	4.9	10	4.7	4.3	8	3.1	0.67	7	1.8	0.33
5905	RANGAP1	11	1	1	9	0.74	0.68	15	1.3	0.29	11	1.3	0.24
10979	FERMT2	11	1.4	1.4	9	0.52	0.48	14	1.4	0.32	12	0.99	0.18
8301	PICALM	11	0.8	0.82	9	0.6	0.55	13	0.77	0.17	9	0.69	0.13
25926	NOL11	11	0.84	0.86	9	0.71	0.65	12	0.9	0.2	11	1.2	0.22
5719	PSMD13	11	1.4	1.4	9	1.5	1.4	11	1.2	0.27	7	0.34	0.06
54915	YTHDF1	11	0.77	0.79	9	0.44	0.4	9	0.35	0.08	9	1.4	0.25
488	ATP2A2	11	1.1	1.1	9	0.32	0.29	9	0.43	0.1	8	0.64	0.12
1022	CDK7	11	3.5	3.6	9	4.2	3.8	7	2.6	0.57	8	2.3	0.42
8697	CDC23	11	0.49	0.5	8	0.33	0.3	9	0.5	0.11	6	0.26	0.05
5499	PPP1CA	11	6.5	6.6	8	6.8	6.2	8	5.6	1.2	8	3.7	0.68
10131	TRAP1	11	7.8	8	7	6.2	5.6	12	8.6	1.9	11	7	1.3
3875	KRT18	11	0.94	0.96	7	0.63	0.57	9	0.61	0.13	13	1.1	0.2
7916	PRRC2A	11	0.21	0.22	7	0.14	0.13	9	0.14	0.03	11	0.25	0.05
53615	MBD3	11	3.5	3.6	7	1.9	1.7	8	1.5	0.33	7	1	0.19
3099	HK2	11	0.27	0.28	6	0.21	0.19	10	0.44	0.1	6	0.18	0.03
23392	KIAA0368	10	0.15	0.16	19	0.31	0.28	14	0.16	0.03	9	0.16	0.03
10973	ASCC3	10	0.15	0.15	19	0.63	0.57	10	0.16	0.04	14	0.29	0.05
11128	POLR3A	10	0.2	0.21	19	0.7	0.64	9	0.18	0.04	18	0.5	0.09
11169	WDHD1	10	0.29	0.3	18	0.47	0.42	15	1.4	0.31	10	0.32	0.06
8189	SYMPK	10	0.36	0.36	17	0.59	0.53	21	0.91	0.2	15	0.53	0.1
56254	RNF20	10	0.49	0.5	15	0.79	0.72	17	0.96	0.21	12	0.66	0.12
10919	EHMT2	10	0.53	0.54	15	0.95	0.86	16	1.1	0.24	16	1.4	0.26
3148	HMGB2	10	13.8	14.1	15	26.5	24.1	13	30.7	6.8	10	12.2	2.2
23513	SCRIB	10	0.14	0.15	15	0.24	0.22	11	0.16	0.03	10	0.13	0.02
4134	MAP4	10	0.51	0.52	14	0.67	0.61	16	0.64	0.14	11	0.48	0.09
545	ATR	10	0.11	0.11	14	0.15	0.14	14	0.12	0.03	11	0.12	0.02
54881	TEX10	10	0.56	0.57	14	0.8	0.73	14	0.66	0.15	10	0.44	0.08
10075	HUWE1	10	0.04	0.04	13	0.03	0.03	14	0.05	0.01	7	0.02	0.004
23022	PALLD	10	0.4	0.41	13	0.56	0.51	12	1.1	0.23	11	0.6	0.11
26958	COPG2	10	0.47	0.48	13	0.4	0.36	12	0.56	0.12	9	0.29	0.05
7706	TRIM25	10	0.96	0.98	13	0.94	0.85	11	1.2	0.26	13	0.93	0.17
60412	EXOC4	10	0.2	0.2	13	0.31	0.28	10	0.3	0.07	13	0.29	0.05
25836	NIPBL	10	0.08	0.08	13	0.14	0.13	7	0.08	0.02	10	0.08	0.01
11325	DDX42	10	0.8	0.82	12	1.3	1.2	23	3.6	0.8	20	1.9	0.35
9984	THOC1	10	1.1	1.1	12	0.79	0.72	15	1.6	0.34	10	1.2	0.21
7019	TFAM	10	5.7	5.8	12	10.1	9.2	14	10.5	2.3	14	10.9	2
9631	NUP155	10	0.39	0.4	12	0.48	0.43	13	0.66	0.14	11	0.41	0.08
4173	MCM4	10	0.6	0.61	12	0.59	0.54	13	0.83	0.18	9	0.58	0.11
7534	YWHAZ	10	21.6	22.1	12	25.5	23.2	11	21.6	4.7	9	7.6	1.4
7026	NR2F2	10	5.2	5.4	12	5.4	4.9	10	4.1	0.9	11	6.5	1.2
10413	YAP1	10	4	4.1	12	3.7	3.3	9	2.1	0.46	15	4.6	0.84
54892	NCAPG2	10	0.3	0.3	11	0.4	0.37	13	0.57	0.13	11	0.3	0.05
5211	PFKL	10	0.6	0.61	11	0.54	0.49	13	0.93	0.2	10	0.66	0.12
5589	PRKCSH	10	2.4	2.5	11	2.4	2.1	12	3.1	0.68	11	2.5	0.45
3310	HSPA6	10	25.1	25.6	11	20.6	18.7	12	20.4	4.5	10	35.5	6.5
8662	EIF3B	10	0.98	1	11	1.2	1.1	12	1.7	0.37	7	0.51	0.09
23277	CLUH	10	0.21	0.22	11	0.36	0.33	12	0.28	0.06	7	0.11	0.02
113146	AHNAK2	10	0.03	0.03	11	0.02	0.02	12	0.02	0.005	4	0.01	0.002
6240	RRM1	10	0.55	0.56	11	0.35	0.32	11	0.59	0.13	9	0.49	0.09
5700	PSMC1	10	1.8	1.8	11	1.5	1.3	11	2.2	0.47	7	1.1	0.2
54971	BANP	10	3.7	3.8	11	2.8	2.5	9	2.2	0.48	12	5.6	1
9810	RNF40	10	0.31	0.31	11	0.34	0.31	8	0.33	0.07	13	1.7	0.31
9044	BTAF1	10	0.17	0.18	10	0.15	0.14	16	0.27	0.06	10	0.15	0.03
5514	PPP1R10	10	0.46	0.47	10	0.51	0.47	13	0.75	0.17	15	0.97	0.18
5885	RAD21	10	0.86	0.88	10	1.6	1.5	13	1.8	0.4	10	1.5	0.27
64087	MCCC2	10	1.6	1.6	10	1.6	1.5	11	1.5	0.33	15	5	0.92
3070	HELLS	10	0.71	0.73	10	0.73	0.66	10	0.36	0.08	10	0.73	0.13
7532	YWHAG	10	8.2	8.3	10	8	7.3	10	9.1	2	10	4.6	0.85
3838	KPNA2	10	3.5	3.5	10	2.4	2.2	9	3.3	0.72	9	3.5	0.64
55602	CDKN2AIP	10	0.26	0.26	10	0.27	0.24	9	0.44	0.1	8	0.44	0.08
80335	WDR82	10	2.1	2.2	10	3.9	3.6	8	3	0.66	9	1.3	0.24
30844	EHD4	10	0.75	0.76	9	0.64	0.58	14	1.6	0.34	12	1.2	0.22
2186	BPTF	10	0.05	0.05	9	0.03	0.03	14	0.06	0.01	8	0.05	0.009
5586	PKN2	10	0.3	0.31	9	0.29	0.27	13	0.61	0.14	12	0.23	0.04
871	SERPINH1	10	2.9	2.9	9	2.6	2.4	13	3.9	0.85	8	2.5	0.46
1477	CSTF1	10	2.8	2.9	9	1.8	1.6	11	3	0.66	9	2.5	0.46
6629	SNRPB2	10	9.7	9.9	9	7.3	6.7	10	7	1.5	7	3.2	0.58
8907	AP1M1	10	0.53	0.55	9	1.1	0.99	10	1.8	0.39	6	0.52	0.1
25920	NELFB	10	0.64	0.66	9	0.45	0.41	10	0.77	0.17	5	0.35	0.06
311	ANXA11	10	3	3.1	9	2.5	2.3	8	2.1	0.47	13	4.9	0.9
2193	FARSA	10	0.79	0.8	9	0.71	0.65	8	0.87	0.19	9	0.82	0.15
2303	FOXC2	10	1.9	1.9	9	1.3	1.2	8	1.2	0.27	9	2.6	0.47
51631	LUC7L2	10	3.1	3.2	9	2.7	2.5	8	2.7	0.59	9	2.2	0.4
3188	HNRNPH2	10	2.2	2.3	9	2.7	2.5	8	2.7	0.6	8	2.9	0.53
22938	SNW1	10	1.3	1.3	9	0.63	0.57	8	2.2	0.48	7	0.93	0.17
6624	FSCN1	10	1.8	1.9	9	1.8	1.6	7	0.6	0.13	10	0.96	0.18
3727	JUND	10	7.9	8.1	9	7.5	6.8	7	8.6	1.9	8	8.5	1.6
3872	KRT17	10	0.17	0.17	8	0.16	0.14	11	0.22	0.05	14	0.7	0.13
7407	VARS	10	0.26	0.27	8	0.23	0.21	11	0.4	0.09	10	0.27	0.05
1173	AP2M1	10	1	1.1	8	0.72	0.65	10	0.82	0.18	7	0.76	0.14
84456	L3MBTL3	10	1.1	1.1	8	0.55	0.5	9	0.8	0.17	11	1.7	0.31
2962	GTF2F1	10	1.9	1.9	8	0.9	0.81	9	1.5	0.33	10	2.1	0.38
6874	TAF4	10	0.69	0.7	8	0.69	0.63	9	0.87	0.19	10	0.98	0.18
51729	WBP11	10	1	1.1	8	0.75	0.68	9	0.89	0.2	8	0.67	0.12
151011	SEPT10	10	2.2	2.2	8	1.9	1.7	9	2.4	0.53	8	1.9	0.34
4905	NSF	10	0.35	0.36	8	0.2	0.18	9	0.34	0.08	7	0.31	0.06
83759	RBM4B	10	2.3	2.3	8	1.9	1.7	9	1.6	0.36	7	1.2	0.22
8289	ARID1A	10	0.12	0.12	8	0.39	0.36	9	0.11	0.02	6	0.09	0.02
79709	COLGALT1	10	0.53	0.55	8	0.37	0.34	7	0.46	0.1	4	0.23	0.04
25896	INTS7	10	0.19	0.2	8	0.15	0.14	6	0.18	0.04	9	0.2	0.04
6877	TAF5	10	0.8	0.82	7	0.32	0.29	10	0.37	0.08	15	1.1	0.21
55234	SMU1	10	1.2	1.2	7	1.1	1	10	1.8	0.4	10	1.2	0.23
996	CDC27	10	0.45	0.46	7	0.27	0.25	9	0.43	0.09	7	0.31	0.06
7342	UBP1	10	2.7	2.8	7	2.5	2.3	8	3.2	0.71	9	4.5	0.83
3189	HNRNPH3	10	8.7	8.8	7	8.4	7.6	8	6.4	1.4	7	3.5	0.64
3796	KIF2A	10	0.35	0.36	6	0.29	0.26	8	0.35	0.08	10	0.29	0.05
445	ASS1	10	2.8	2.9	6	1.6	1.4	8	1.9	0.43	7	1.9	0.34
55671	PPP4R3A	10	0.42	0.43	4	0.14	0.12	8	0.32	0.07	6	0.26	0.05
4643	MYO1E	10	0.28	0.28	3	0.13	0.12	10	0.31	0.07	12	0.31	0.06
51138	COPS4	10	1.1	1.1	3	0.32	0.29	5	0.37	0.08	7	0.37	0.07
51366	UBR5	9	0.1	0.1	18	0.18	0.16	20	0.13	0.03	23	0.23	0.04
8761	PABPC4	9	2.5	2.6	17	1.8	1.6	14	2.1	0.45	13	2.7	0.5
55133	SRBD1	9	1.1	1.1	15	1.7	1.5	17	1.5	0.33	19	2.3	0.41
7170	TPM3	9	1.4	1.4	15	6.4	5.8	10	5.2	1.1	5	0.77	0.14
1615	DARS	9	0.67	0.68	14	1	0.93	12	0.77	0.17	12	0.73	0.13
27101	CACYBP	9	6.5	6.7	14	11.6	10.6	12	9	2	7	4.1	0.75
22992	KDM2A	9	0.59	0.6	13	1.1	1	14	1.1	0.24	16	1.9	0.35
1387	CREBBP	9	0.11	0.11	13	0.23	0.21	12	0.17	0.04	13	0.19	0.03
9669	EIF5B	9	1.3	1.3	12	1.1	0.99	16	1.9	0.42	14	1.5	0.28
9611	NCOR1	9	0.08	0.08	12	0.14	0.13	15	0.18	0.04	15	0.22	0.04
10445	MCRS1	9	1.9	1.9	12	1.9	1.7	14	2	0.45	10	3.1	0.57
9785	DHX38	9	0.43	0.44	12	0.58	0.52	13	0.38	0.08	8	0.28	0.05
90378	SAMD1	9	2.8	2.8	12	2.9	2.6	12	3.9	0.86	12	6.3	1.2
5705	PSMC5	9	1.1	1.1	12	2.1	1.9	12	1.6	0.36	7	0.73	0.13
5000	ORC4	9	0.88	0.9	12	1.4	1.3	9	0.91	0.2	11	1.2	0.22
7025	NR2F1	9	5.1	5.2	12	4.8	4.4	9	3.9	0.86	11	8.7	1.6
5717	PSMD11	9	1.2	1.2	11	1.3	1.2	14	1.9	0.42	12	1.2	0.22
55100	WDR70	9	0.75	0.77	11	0.66	0.6	13	1.2	0.27	10	0.77	0.14
64855	FAM129B	9	1.3	1.3	11	1.4	1.3	12	2	0.44	14	2	0.37
10971	YWHAQ	9	3.4	3.5	11	5	4.6	12	6.2	1.4	7	2.2	0.41
11052	CPSF6	9	5.2	5.3	11	4.2	3.8	11	7.5	1.7	8	5	0.91
8241	RBM10	9	0.54	0.55	11	1.3	1.2	10	0.93	0.2	12	0.73	0.13
10527	IPO7	9	0.38	0.39	11	0.6	0.54	9	0.61	0.13	6	0.23	0.04
57175	CORO1B	9	2.6	2.7	11	2.9	2.6	8	2.5	0.54	11	3.8	0.69
2120	ETV6	9	1.3	1.3	11	1.7	1.6	8	1.3	0.29	10	3.5	0.65
9559	VPS26A	9	2.8	2.9	11	2.5	2.3	7	1.6	0.36	8	1.2	0.21
5236	PGM1	9	0.46	0.47	10	0.44	0.4	12	0.59	0.13	10	0.41	0.08
5111	PCNA	9	7.8	7.9	10	6.3	5.7	11	7.2	1.6	7	2.6	0.48
57473	ZNF512B	9	0.52	0.53	10	0.46	0.42	9	0.55	0.12	8	1.1	0.21
286826	LIN9	9	1.5	1.5	10	1	0.95	9	1.1	0.25	8	2.1	0.39
84364	ARFGAP2	9	0.87	0.89	10	0.77	0.7	9	0.55	0.12	6	0.69	0.13
3855	KRT7	9	0.33	0.33	10	0.29	0.26	8	0.31	0.07	10	2.5	0.45
9739	SETD1A	9	0.1	0.1	10	0.14	0.12	8	0.08	0.02	8	0.11	0.02
1639	DCTN1	9	0.27	0.28	10	0.19	0.18	7	0.19	0.04	8	0.22	0.04
24144	TFIP11	9	0.43	0.44	10	0.24	0.22	6	0.25	0.05	10	0.36	0.07
8379	MAD1L1	9	0.34	0.35	9	0.25	0.23	14	0.28	0.06	8	0.27	0.05
27336	HTATSF1	9	0.94	0.96	9	1.1	1	13	1.8	0.4	10	1.1	0.2
6191	RPS4X	9	3.3	3.4	9	3.3	3	11	4.6	1	7	1.9	0.35
4150	MAZ	9	6.9	7	9	3.9	3.5	10	4.5	1	11	6.1	1.1
84324	SARNP	9	12.2	12.5	9	9.3	8.5	10	12	2.6	9	6.9	1.3
54386	TERF2IP	9	2.2	2.2	9	2.6	2.3	9	1.9	0.41	10	3.5	0.65
10096	ACTR3	9	3.4	3.4	9	3.1	2.8	9	4.2	0.93	9	2.6	0.48
5500	PPP1CB	9	2.6	2.7	9	2.7	2.4	9	2.9	0.63	6	0.81	0.15
10629	TAF6L	9	0.75	0.76	9	0.62	0.56	7	0.6	0.13	11	1.4	0.26
9440	MED17	9	0.74	0.76	8	0.74	0.67	12	1.7	0.38	10	1.9	0.34
3646	EIF3E	9	1	1	8	1.3	1.2	12	1.6	0.36	5	0.54	0.1
10713	USP39	9	1.7	1.7	8	1.7	1.6	10	2.3	0.5	9	1.5	0.28
230	ALDOC	9	13.8	14.1	8	13	11.8	10	9.9	2.2	8	5.6	1
2968	GTF2H4	9	3.8	3.9	8	2.9	2.6	9	2.8	0.61	11	4.7	0.87
164	AP1G1	9	0.7	0.71	8	0.49	0.44	9	0.74	0.16	8	0.74	0.14
5836	PYGL	9	0.2	0.2	8	0.18	0.17	9	0.31	0.07	8	0.25	0.05
8665	EIF3F	9	1.7	1.8	8	2	1.8	9	2	0.45	8	1.3	0.23
55226	NAT10	9	0.29	0.3	8	0.27	0.24	8	0.3	0.07	11	0.56	0.1
51434	ANAPC7	9	0.68	0.69	8	0.57	0.51	8	0.49	0.11	8	0.47	0.09
23398	PPWD1	9	0.45	0.46	8	0.33	0.3	8	0.52	0.11	7	0.47	0.09
1975	EIF4B	9	1.4	1.4	8	1	0.95	7	1.4	0.31	10	0.87	0.16
3206	HOXA10	9	3.8	3.9	8	3.6	3.3	7	2.9	0.63	9	6.5	1.2
7528	YY1	9	3.2	3.3	8	1.9	1.7	7	1.3	0.28	8	3.9	0.72
5781	PTPN11	9	0.2	0.21	8	0.14	0.12	7	0.21	0.05	5	0.12	0.02
10399	GNB2L1	9	4.1	4.2	7	3.4	3.1	10	5.9	1.3	9	2	0.36
9475	ROCK2	9	0.18	0.18	7	0.12	0.11	9	0.19	0.04	8	0.15	0.03
51637	C14orf166	9	3.7	3.8	7	4.7	4.3	9	3	0.66	8	1.8	0.33
5983	RFC3	9	2.5	2.5	7	2.1	1.9	9	1.8	0.39	6	1.4	0.27
1936	EEF1D	9	7.6	7.8	7	10.8	9.8	8	3.9	0.86	7	3.8	0.69
53981	CPSF2	9	0.45	0.46	7	0.24	0.21	8	0.38	0.08	7	0.28	0.05
2806	GOT2	9	1.4	1.4	7	1.8	1.6	8	1.3	0.29	6	0.64	0.12
8932	MBD2	9	2.9	2.9	7	3.1	2.8	7	2.6	0.57	10	3.7	0.68
58490	RPRD1B	9	1.2	1.2	7	0.98	0.89	6	0.59	0.13	5	0.41	0.07
259282	BOD1L1	9	0.05	0.05	7	0.04	0.03	6	0.04	0.009	5	0.02	0.003
84256	FLYWCH1	9	0.58	0.59	7	0.28	0.25	5	0.1	0.02	13	0.67	0.12
471	ATIC	9	0.64	0.66	6	0.49	0.44	8	0.47	0.1	7	0.44	0.08
4292	MLH1	9	0.33	0.34	5	0.1	0.09	8	0.31	0.07	6	0.2	0.04
5610	EIF2AK2	9	0.4	0.41	5	0.15	0.14	6	0.34	0.07	6	0.26	0.05
5331	PLCB3	9	0.22	0.23	4	0.17	0.16	12	0.29	0.06	4	0.16	0.03
27097	TAF5L	9	0.89	0.91	4	0.26	0.24	3	0.18	0.04	10	2	0.36
22824	HSPA4L	9	0.2	0.2	4	0.09	0.08	3	0.11	0.02	1	0.03	0.006
10128	LRPPRC	9	0.11	0.11	3	0.08	0.07	11	0.26	0.06	3	0.07	0.01
3895	KTN1	8	0.13	0.14	26	0.87	0.79	15	0.33	0.07	24	1	0.19
23344	ESYT1	8	0.43	0.44	13	0.62	0.56	11	0.68	0.15	10	0.42	0.08
3615	IMPDH2	8	2.3	2.4	12	3.6	3.3	12	3.7	0.81	12	3.9	0.72
55758	RCOR3	8	0.48	0.49	12	0.7	0.63	11	0.46	0.1	10	0.66	0.12
8894	EIF2S2	8	2.2	2.2	12	1.9	1.8	10	2.5	0.54	6	2.5	0.45
7414	VCL	8	0.28	0.29	11	0.35	0.32	12	0.5	0.11	9	0.23	0.04
23013	SPEN	8	0.03	0.03	11	0.06	0.05	11	0.07	0.02	13	0.12	0.02
359948	IRF2BP2	8	1.1	1.1	11	1	0.92	11	1.3	0.29	11	1.3	0.24
9733	SART3	8	0.25	0.26	11	0.66	0.6	10	0.72	0.16	10	0.44	0.08
3308	HSPA4	8	0.53	0.55	10	0.76	0.69	16	1.1	0.23	14	0.61	0.11
25962	KIAA1429	8	0.08	0.09	10	0.3	0.27	12	0.35	0.08	10	0.22	0.04
1017	CDK2	8	2.1	2.2	10	2	1.9	10	2.3	0.51	9	1.1	0.2
4191	MDH2	8	3.4	3.5	10	3.7	3.3	10	3.8	0.83	7	10.9	2
5814	PURB	8	10.1	10.4	10	6.1	5.5	9	5.6	1.2	10	6.3	1.1
79869	CPSF7	8	1.9	2	10	3.6	3.3	7	4.4	0.96	11	5.1	0.94
23160	WDR43	8	0.47	0.48	10	0.74	0.67	7	0.41	0.09	10	1.2	0.22
1386	ATF2	8	0.89	0.91	10	0.55	0.5	6	0.55	0.12	6	0.68	0.12
5701	PSMC2	8	1.1	1.1	9	1.8	1.6	17	2.2	0.48	6	1.2	0.22
191	AHCY	8	0.77	0.79	9	0.89	0.81	14	3.4	0.76	7	0.78	0.14
1495	CTNNA1	8	0.44	0.45	9	0.23	0.2	13	0.47	0.1	6	0.16	0.03
9688	NUP93	8	0.29	0.3	9	0.21	0.19	12	0.34	0.07	8	0.24	0.04
7936	NELFE	8	0.51	0.52	9	0.92	0.83	11	0.93	0.2	8	0.73	0.13
3068	HDGF	8	6.2	6.4	9	6.3	5.7	10	2.4	0.53	7	3.1	0.56
8531	YBX3	8	0.43	0.43	9	0.95	0.86	9	0.35	0.08	10	0.8	0.15
1105	CHD1	8	0.11	0.12	9	0.26	0.24	9	0.14	0.03	9	0.24	0.04
5813	PURA	8	10.8	11	9	7.2	6.6	9	9.5	2.1	6	8	1.5
546	ATRX	8	0.03	0.03	9	0.05	0.04	9	0.03	0.006	5	0.02	0.004
2063	NR2F6	8	3.9	4	9	2.4	2.2	8	3.2	0.7	7	4.2	0.76
10961	ERP29	8	8.5	8.7	9	14.2	12.9	7	5.4	1.2	7	5.5	1
8175	SF3A2	8	5.8	6	9	5.8	5.2	7	6.1	1.4	6	3.4	0.63
6124	RPL4	8	1.4	1.5	9	3.7	3.3	6	3.5	0.77	10	3.2	0.59
23070	CMTR1	8	0.16	0.16	9	0.18	0.16	6	0.21	0.05	6	0.14	0.02
55929	DMAP1	8	1	1	9	0.82	0.74	5	0.54	0.12	9	1.2	0.22
84916	CIRH1A	8	0.85	0.86	9	0.72	0.65	5	0.41	0.09	8	1.2	0.22
10540	DCTN2	8	1.6	1.7	8	1.7	1.6	11	1.7	0.37	9	1.6	0.29
9328	GTF3C5	8	0.53	0.54	8	0.53	0.48	10	0.65	0.14	11	1.2	0.22
5832	ALDH18A1	8	0.21	0.21	8	0.12	0.1	10	0.23	0.05	7	0.13	0.02
3295	HSD17B4	8	0.23	0.24	8	0.26	0.23	10	0.46	0.1	6	0.2	0.04
4076	CAPRIN1	8	1.1	1.1	8	1.2	1.1	10	2.2	0.49	6	1.3	0.23
1997	ELF1	8	2.5	2.6	8	1.8	1.6	9	3.5	0.77	12	4.3	0.78
79813	EHMT1	8	0.37	0.38	8	0.41	0.37	8	0.51	0.11	14	0.92	0.17
9987	HNRNPDL	8	6	6.1	8	6	5.4	8	5.3	1.2	9	5	0.91
30001	ERO1A	8	0.92	0.94	8	0.97	0.88	8	1.1	0.23	9	0.95	0.17
4673	NAP1L1	8	2.7	2.7	8	2	1.8	8	2.8	0.62	8	2.6	0.47
81608	FIP1L1	8	1.4	1.5	8	1.5	1.4	8	2.3	0.51	7	2	0.37
2040	STOM	8	4.8	4.9	8	4.4	4	8	4.8	1.1	6	1.4	0.26
6122	RPL3	8	1.9	1.9	8	2	1.8	8	1.8	0.39	4	0.25	0.05
2810	SFN	8	6.4	6.6	8	6	5.4	7	6.9	1.5	8	3.5	0.64
91607	SLFN11	8	0.24	0.24	8	0.2	0.18	6	0.19	0.04	8	0.36	0.07
213	ALB	8	5.4	5.5	8	11.5	10.4	6	4.2	0.91	7	6.3	1.1
10549	PRDX4	8	2.9	3	8	2.8	2.6	6	1.7	0.38	7	1.6	0.29
7030	TFE3	8	0.59	0.6	8	0.88	0.8	5	0.43	0.1	10	1.1	0.2
5929	RBBP5	8	0.85	0.87	7	0.78	0.71	11	2.3	0.5	14	3.2	0.59
79718	TBL1XR1	8	0.89	0.91	7	0.88	0.8	9	1.4	0.31	8	1.7	0.31
7284	TUFM	8	1.2	1.2	7	0.84	0.76	9	1.5	0.32	5	0.73	0.13
10914	PAPOLA	8	0.37	0.38	7	0.16	0.15	8	0.29	0.06	9	0.3	0.06
64207	IRF2BPL	8	0.52	0.53	7	0.15	0.13	8	0.42	0.09	7	0.41	0.07
5954	RCN1	8	3.7	3.8	7	2	1.8	8	2.6	0.58	4	1	0.19
84135	UTP15	8	0.83	0.85	7	0.48	0.43	7	0.3	0.07	10	1.1	0.2
1871	E2F3	8	1.1	1.1	7	0.77	0.7	6	0.56	0.12	12	1.9	0.34
9943	OXSR1	8	0.44	0.45	7	0.36	0.33	6	0.35	0.08	10	0.49	0.09
6185	RPN2	8	0.53	0.54	7	0.73	0.66	6	0.25	0.06	8	0.59	0.11
7690	ZNF131	8	0.32	0.32	7	0.24	0.21	6	0.19	0.04	7	0.31	0.06
84991	RBM17	8	0.51	0.52	7	0.5	0.45	6	0.71	0.16	7	0.78	0.14
7518	XRCC4	8	1.3	1.4	7	1.3	1.2	6	0.94	0.21	6	0.88	0.16
5269	SERPINB6	8	0.89	0.91	7	0.77	0.7	6	1.1	0.24	5	0.47	0.09
5428	POLG	8	0.16	0.17	6	0.22	0.2	11	0.3	0.07	13	0.48	0.09
9330	GTF3C3	8	0.4	0.41	6	0.21	0.19	9	0.41	0.09	10	0.55	0.1
3833	KIFC1	8	0.19	0.19	6	0.26	0.23	8	0.35	0.08	7	0.21	0.04
23099	ZBTB43	8	1.7	1.7	6	1.5	1.4	8	1.8	0.39	6	3	0.56
6774	STAT3	8	0.27	0.28	6	0.14	0.13	8	0.33	0.07	4	0.17	0.03
7181	NR2C1	8	1.5	1.5	6	0.77	0.7	7	0.59	0.13	11	1.9	0.34
4048	LTA4H	8	0.35	0.36	6	0.21	0.19	7	0.28	0.06	7	0.28	0.05
6125	RPL5	8	3.1	3.2	6	2.8	2.5	7	2.5	0.55	4	0.79	0.15
10480	EIF3M	8	1.4	1.4	6	0.8	0.72	7	1.1	0.24	3	0.16	0.03
10362	HMG20B	8	1.5	1.6	6	0.7	0.63	6	0.88	0.19	6	0.76	0.14
3921	RPSA	8	8.1	8.3	6	10.2	9.2	5	5.7	1.3	7	3.5	0.63
902	CCNH	8	1.5	1.5	6	1.4	1.3	5	0.97	0.21	6	0.98	0.18
3981	LIG4	8	0.22	0.23	6	0.11	0.1	4	0.07	0.02	7	0.16	0.03
5001	ORC5	8	1	1	5	1.1	1	9	1.4	0.3	11	1.6	0.29
1659	DHX8	8	0.13	0.13	5	0.14	0.13	8	0.27	0.06	5	0.06	0.01
2539	G6PD	8	0.6	0.61	5	0.52	0.47	7	0.58	0.13	8	0.59	0.11
2017	CTTN	8	0.39	0.4	5	0.24	0.22	7	0.34	0.07	6	0.17	0.03
6741	SSB	8	0.73	0.74	5	0.35	0.32	7	0.38	0.08	5	0.53	0.1
10606	PAICS	8	1.7	1.7	5	1.6	1.4	7	1.9	0.41	4	0.73	0.13
116092	DNTTIP1	8	2.4	2.4	5	1.6	1.5	7	2.2	0.49	4	0.34	0.06
4209	MEF2D	8	1.4	1.5	5	0.54	0.49	6	1.1	0.24	10	2.9	0.54
9908	G3BP2	8	0.97	0.99	5	0.59	0.54	6	0.42	0.09	6	0.32	0.06
11336	EXOC3	8	0.24	0.24	5	0.08	0.07	6	0.16	0.04	5	0.11	0.02
10286	BCAS2	8	2.4	2.5	5	1.9	1.7	6	1.8	0.39	4	0.53	0.1
79968	WDR76	8	0.91	0.93	5	0.59	0.53	5	0.48	0.11	6	0.93	0.17
55692	LUC7L	8	0.21	0.22	5	0.26	0.24	4	0.03	0.006	5	0.02	0.003
306	ANXA3	8	0.52	0.53	5	0.55	0.5	4	0.33	0.07	3	0.07	0.01
55324	ABCF3	8	0.33	0.34	4	0.11	0.1	9	0.4	0.09	8	0.23	0.04
84128	WDR75	8	0.32	0.33	4	0.15	0.14	5	0.14	0.03	9	0.49	0.09
9442	MED27	8	1.7	1.7	4	0.97	0.88	3	0.55	0.12	7	0.7	0.13
3267	AGFG1	8	0.75	0.77	3	0.49	0.45	7	0.62	0.14	4	0.39	0.07
3376	IARS	7	0.14	0.14	12	0.46	0.42	13	0.37	0.08	7	0.14	0.03
23047	PDS5B	7	0.27	0.28	12	0.48	0.44	11	0.39	0.09	10	0.26	0.05
811	CALR	7	3.5	3.6	11	2	1.8	12	3.3	0.72	9	2.3	0.42
23234	DNAJC9	7	4.9	5	11	3.6	3.2	10	4.7	1	6	2.4	0.44
9612	NCOR2	7	0.08	0.08	11	0.1	0.09	8	0.05	0.01	5	0.05	0.01
64062	RBM26	7	0.36	0.37	10	0.64	0.58	14	0.92	0.2	10	0.51	0.09
6731	SRP72	7	0.63	0.65	10	0.48	0.44	10	0.55	0.12	13	0.96	0.18
11091	WDR5	7	5.9	6	10	7.6	6.9	8	6.2	1.4	8	5.7	1.1
22974	TPX2	7	0.19	0.2	10	0.43	0.39	7	0.55	0.12	7	0.3	0.05
8019	BRD3	7	0.21	0.22	9	0.6	0.55	10	0.51	0.11	8	0.6	0.11
27043	PELP1	7	0.31	0.31	9	0.63	0.57	10	0.73	0.16	8	0.56	0.1
26145	IRF2BP1	7	0.93	0.95	9	0.74	0.67	9	1.3	0.29	6	1	0.19
10056	FARSB	7	0.62	0.63	9	0.71	0.65	8	0.72	0.16	10	0.54	0.1
23523	CABIN1	7	0.05	0.05	9	0.07	0.06	7	0.05	0.01	16	0.18	0.03
27086	FOXP1	7	0.68	0.7	9	0.62	0.56	7	0.66	0.14	8	0.85	0.16
7408	VASP	7	1.7	1.7	9	1.9	1.7	7	2.1	0.46	5	1.3	0.23
6189	RPS3A	7	2.1	2.1	9	2.9	2.6	7	3.2	0.71	3	0.68	0.12
1025	CDK9	7	1.3	1.3	9	2.2	2	6	1.2	0.26	5	0.82	0.15
2189	FANCG	7	0.33	0.34	9	0.25	0.22	5	0.12	0.03	6	0.35	0.06
54443	ANLN	7	0.3	0.3	8	0.31	0.28	16	0.68	0.15	9	0.36	0.07
10642	IGF2BP1	7	0.59	0.6	8	0.45	0.4	10	0.51	0.11	10	0.69	0.13
7022	TFAP2C	7	0.43	0.44	8	0.47	0.43	10	0.62	0.14	8	0.79	0.14
29763	PACSIN3	7	1.3	1.3	8	1.2	1.1	9	1.5	0.33	7	1.1	0.19
23307	FKBP15	7	0.13	0.13	8	0.16	0.14	9	0.33	0.07	6	0.09	0.02
54919	DNAAF5	7	0.14	0.14	8	0.28	0.25	9	0.32	0.07	6	0.15	0.03
2618	GART	7	0.36	0.36	8	0.32	0.29	8	0.3	0.07	5	0.15	0.03
3149	HMGB3	7	21.9	22.4	8	20.3	18.4	8	25	5.5	5	6	1.1
5226	PGD	7	0.77	0.78	8	1	0.94	8	1.3	0.28	5	0.49	0.09
3226	HOXC10	7	0.59	0.6	8	0.81	0.74	7	0.62	0.14	6	1.2	0.23
51765	STK26	7	0.81	0.82	8	1.7	1.6	7	0.73	0.16	6	0.62	0.11
56922	MCCC1	7	0.77	0.78	8	0.61	0.55	6	0.56	0.12	14	2.9	0.54
8664	EIF3D	7	0.56	0.57	8	0.72	0.65	6	0.79	0.17	6	0.76	0.14
8942	KYNU	7	1.2	1.2	8	1.3	1.2	6	1.2	0.26	4	1.1	0.21
3958	LGALS3	7	53.1	54.2	8	60.8	55.2	5	33.6	7.4	6	24	4.4
51520	LARS	7	0.14	0.15	7	0.22	0.2	12	0.43	0.09	9	0.24	0.04
22803	XRN2	7	0.3	0.3	7	0.18	0.17	11	0.61	0.13	3	0.16	0.03
23157	SEPT6	7	1.7	1.8	7	2	1.8	10	1.5	0.33	5	1.5	0.28
5089	PBX2	7	0.56	0.57	7	0.65	0.59	9	1.3	0.29	9	1.1	0.21
4860	PNP	7	1	1	7	1.3	1.2	9	2.4	0.53	5	0.27	0.05
25980	AAR2	7	0.73	0.74	7	0.63	0.57	9	0.85	0.19	3	0.23	0.04
29915	HCFC2	7	0.14	0.14	7	0.1	0.09	8	0.15	0.03	10	0.27	0.05
2296	FOXC1	7	9.7	10	7	4.2	3.8	8	3.9	0.85	9	9.3	1.7
1192	CLIC1	7	7.6	7.7	7	7.8	7.1	8	7.2	1.6	8	2	0.37
9295	SRSF11	7	7.9	8.1	7	4.6	4.2	8	9.1	2	7	6.8	1.2
644	BLVRA	7	1.1	1.1	7	1.2	1.1	8	1.2	0.27	3	0.31	0.06
51341	ZBTB7A	7	5.7	5.8	7	4.3	3.9	7	4.3	0.95	9	6.1	1.1
2967	GTF2H3	7	4.3	4.4	7	5.4	4.9	7	2.9	0.63	7	3.1	0.57
23397	NCAPH	7	0.34	0.35	7	0.17	0.15	7	0.24	0.05	4	0.08	0.01
7290	HIRA	7	0.48	0.49	7	0.57	0.51	6	0.56	0.12	13	0.94	0.17
283489	CHAMP1	7	0.25	0.25	7	0.31	0.28	5	0.39	0.09	9	0.27	0.05
57488	ESYT2	7	0.23	0.23	7	0.19	0.18	5	0.15	0.03	6	0.22	0.04
7533	YWHAH	7	0.54	0.56	7	0.29	0.27	4	0.08	0.02	5	0.05	0.008
51574	LARP7	7	0.61	0.62	6	0.51	0.46	9	0.74	0.16	6	0.66	0.12
9373	PLAA	7	0.18	0.18	6	0.14	0.12	8	0.25	0.06	9	0.28	0.05
2070	EYA4	7	0.68	0.69	6	0.45	0.41	8	0.58	0.13	8	0.69	0.13
10250	SRRM1	7	0.42	0.43	6	0.37	0.33	8	0.73	0.16	6	0.35	0.06
2101	ESRRA	7	4.5	4.6	6	4.1	3.7	7	5.1	1.1	9	11.3	2.1
10135	NAMPT	7	0.49	0.5	6	0.93	0.84	7	1.1	0.24	9	0.62	0.11
22826	DNAJC8	7	4.1	4.1	6	4.2	3.8	7	4.6	1	8	1.7	0.32
6059	ABCE1	7	0.64	0.65	6	0.46	0.41	7	0.66	0.15	7	0.52	0.1
26227	PHGDH	7	1.3	1.3	6	1.1	1	7	1.2	0.26	7	1.1	0.21
3337	DNAJB1	7	1.3	1.3	6	1.1	1	7	1.4	0.3	5	0.33	0.06
55119	PRPF38B	7	2	2	6	1.4	1.2	7	2.5	0.55	5	1	0.19
2287	FKBP3	7	3.2	3.3	6	2.6	2.4	7	4.3	0.95	3	0.86	0.16
80895	ILKAP	7	2.1	2.1	6	1.2	1	6	1.8	0.4	7	0.69	0.13
9260	PDLIM7	7	1.3	1.3	6	1.1	0.97	6	1.3	0.28	6	1.2	0.23
6427	SRSF2	7	33.2	33.9	6	38.2	34.7	6	32.3	7.1	5	15.5	2.8
7572	ZNF24	7	0.78	0.8	6	0.67	0.6	6	0.64	0.14	4	0.57	0.1
11331	PHB2	7	0.85	0.87	6	1.3	1.2	5	1.1	0.24	5	0.42	0.08
23595	ORC3	7	1.1	1.2	6	0.65	0.59	5	0.56	0.12	3	0.19	0.03
11244	ZHX1	7	0.26	0.26	5	0.18	0.16	8	0.36	0.08	9	0.46	0.08
829	CAPZA1	7	5.6	5.8	5	2.9	2.7	7	3.3	0.72	5	2.3	0.42
28952	CCDC22	7	0.27	0.28	5	0.3	0.27	7	0.38	0.08	5	0.32	0.06
9441	MED26	7	0.64	0.66	5	0.35	0.32	6	0.62	0.14	10	1.2	0.22
4999	ORC2	7	1	1.1	5	0.43	0.39	6	0.85	0.19	8	1.2	0.22
23223	RRP12	7	0.07	0.07	5	0.15	0.13	6	0.13	0.03	7	0.09	0.02
5713	PSMD7	7	1.4	1.4	5	1.5	1.4	6	0.78	0.17	4	0.55	0.1
6128	RPL6	7	1.9	1.9	5	1.4	1.3	6	2.7	0.6	3	0.62	0.11
5447	POR	7	0.22	0.23	5	0.13	0.12	5	0.25	0.05	7	0.26	0.05
3611	ILK	7	0.53	0.54	5	0.46	0.41	4	0.28	0.06	7	0.59	0.11
10189	ALYREF	7	13.1	13.3	5	12.5	11.4	4	11.1	2.4	5	5.6	1
2773	GNAI3	7	1.5	1.5	5	1.2	1.1	4	0.85	0.19	4	0.65	0.12
5711	PSMD5	7	0.34	0.35	5	0.22	0.2	4	0.29	0.06	4	0.2	0.04
10109	ARPC2	7	1.5	1.5	5	0.91	0.83	4	0.35	0.08	4	0.61	0.11
9329	GTF3C4	7	0.48	0.49	4	0.25	0.23	12	0.95	0.21	11	0.96	0.18
23265	EXOC7	7	0.26	0.26	4	0.08	0.08	10	4.4	0.98	8	0.28	0.05
6873	TAF2	7	0.2	0.2	4	0.12	0.11	9	0.28	0.06	13	0.35	0.06
6738	TROVE2	7	0.44	0.45	4	0.37	0.34	7	0.65	0.14	6	0.4	0.07
5706	PSMC6	7	1.6	1.6	4	0.5	0.45	7	0.87	0.19	4	0.33	0.06
25923	ATL3	7	0.25	0.26	4	0.21	0.19	6	0.34	0.07	5	0.24	0.04
124540	MSI2	7	3.3	3.4	4	2.3	2.1	5	2.1	0.45	5	1.3	0.24
6879	TAF7	7	0.64	0.66	4	0.35	0.31	5	0.3	0.07	4	0.55	0.1
8668	EIF3I	7	1.1	1.1	3	0.69	0.62	5	1.1	0.24	5	0.46	0.09
10059	DNM1L	7	0.18	0.19	3	0.03	0.02	5	0.09	0.02	4	0.06	0.01
2963	GTF2F2	7	1.3	1.3	3	1.2	1.1	2	0.87	0.19	2	0.51	0.09
54475	NLE1	7	0.51	0.52	2	0.15	0.14	3	0.26	0.06	3	0.24	0.04
7082	TJP1	6	0.15	0.16	13	0.24	0.22	17	0.49	0.11	10	0.25	0.05
5052	PRDX1	6	2	2	13	16.2	14.7	11	14.7	3.2	9	5.7	1
2976	GTF3C2	6	0.46	0.47	12	0.78	0.71	9	0.8	0.18	10	0.82	0.15
5792	PTPRF	6	0.14	0.14	11	0.14	0.13	11	0.14	0.03	6	0.07	0.01
1500	CTNND1	6	0.4	0.41	11	0.37	0.33	8	0.59	0.13	12	0.53	0.1
5426	POLE	6	0.05	0.05	11	0.13	0.12	8	0.09	0.02	5	0.05	0.01
6830	SUPT6H	6	0.11	0.11	11	0.14	0.13	8	0.11	0.03	3	0.06	0.01
23054	NCOA6	6	0.17	0.17	10	0.36	0.33	14	0.61	0.13	12	0.78	0.14
10419	PRMT5	6	0.5	0.51	10	0.59	0.54	8	0.8	0.18	4	0.24	0.04
9569	GTF2IRD1	6	0.39	0.4	9	0.52	0.47	12	0.86	0.19	13	0.71	0.13
9898	UBAP2L	6	0.74	0.75	9	1.1	1	12	1.2	0.27	9	0.82	0.15
6605	SMARCE1	6	1.3	1.4	9	1.8	1.6	10	1.9	0.43	9	4.5	0.83
5707	PSMD1	6	0.25	0.26	9	0.34	0.31	8	0.56	0.12	7	0.23	0.04
81887	LAS1L	6	0.44	0.45	9	0.53	0.48	8	0.53	0.12	7	0.33	0.06
873	CBR1	6	1.1	1.1	9	1.4	1.2	8	1.4	0.32	5	0.33	0.06
63922	CHTF18	6	0.09	0.09	9	0.14	0.13	8	0.25	0.06	5	0.09	0.02
5704	PSMC4	6	0.36	0.37	8	0.58	0.53	7	0.64	0.14	8	0.64	0.12
51692	CPSF3	6	0.37	0.38	8	0.57	0.52	7	0.79	0.17	8	0.74	0.14
1488	CTBP2	6	1.2	1.2	8	2	1.8	7	2.2	0.48	7	1.8	0.33
4641	MYO1C	6	0.15	0.15	8	0.18	0.16	7	0.29	0.06	7	0.11	0.02
125476	INO80C	6	6.4	6.6	8	11.5	10.5	7	7.4	1.6	7	9.7	1.8
7266	DNAJC7	6	0.29	0.29	8	0.25	0.23	6	0.29	0.06	8	1.5	0.28
2108	ETFA	6	1.4	1.4	8	1.5	1.4	6	1.4	0.31	7	0.62	0.11
22913	RALY	6	1.6	1.6	8	2.1	1.9	6	0.57	0.13	3	0.56	0.1
9533	POLR1C	6	1.5	1.5	8	3.9	3.5	6	0.99	0.22	2	0.57	0.1
26528	DAZAP1	6	24.3	24.8	8	23.9	21.7	5	18.3	4	10	33.1	6.1
6118	RPA2	6	11.9	12.2	8	6.3	5.7	5	4.7	1	6	3.9	0.72
51203	NUSAP1	6	0.77	0.79	8	0.87	0.79	5	0.73	0.16	6	1.3	0.24
55215	FANCI	6	0.06	0.06	7	0.11	0.1	17	0.33	0.07	10	0.1	0.02
64151	NCAPG	6	0.24	0.25	7	0.37	0.34	12	0.71	0.16	8	0.24	0.04
4836	NMT1	6	0.66	0.67	7	0.68	0.62	11	0.73	0.16	6	0.77	0.14
6197	RPS6KA3	6	0.09	0.09	7	0.07	0.06	9	0.19	0.04	5	0.08	0.01
57470	LRRC47	6	0.42	0.43	7	0.28	0.26	9	0.4	0.09	5	0.17	0.03
7024	TFCP2	6	6.6	6.8	7	7.4	6.7	8	4.2	0.93	11	13.7	2.5
56259	CTNNBL1	6	0.74	0.76	7	0.53	0.48	8	1.2	0.27	8	0.51	0.09
283899	INO80E	6	20.8	21.3	7	20.7	18.8	8	18.9	4.2	7	16.4	3
11073	TOPBP1	6	0.1	0.1	7	0.12	0.11	7	0.09	0.02	9	0.12	0.02
51804	SIX4	6	0.32	0.33	7	0.34	0.31	7	0.46	0.1	9	0.77	0.14
88	ACTN2	6	0.3	0.31	7	0.26	0.24	7	0.57	0.12	5	0.23	0.04
6202	RPS8	6	9.1	9.3	7	8.6	7.8	7	11	2.4	4	3.6	0.67
8861	LDB1	6	1.6	1.6	7	1.7	1.5	7	1.5	0.33	2	1.8	0.33
9878	TOX4	6	1.7	1.8	7	1.8	1.6	6	2.1	0.47	9	2.6	0.47
3933	LCN1	6	6	6.1	7	6.8	6.2	6	10.3	2.3	8	24.4	4.5
5451	POU2F1	6	1.7	1.7	7	1.2	1.1	6	2	0.44	7	2.3	0.42
5268	SERPINB5	6	1.3	1.3	7	1.3	1.2	6	0.92	0.2	4	0.45	0.08
54520	CCDC93	6	0.12	0.13	7	0.12	0.11	6	0.16	0.04	4	0.11	0.02
92105	INTS4	6	0.13	0.13	7	0.23	0.21	6	0.25	0.06	4	0.13	0.02
146050	ZSCAN29	6	0.19	0.2	7	0.16	0.14	5	0.21	0.05	10	0.4	0.07
7709	ZBTB17	6	0.19	0.19	7	0.39	0.35	5	0.35	0.08	6	0.47	0.09
79618	HMBOX1	6	0.99	1	7	1	0.94	5	0.5	0.11	6	1.4	0.26
2010	EMD	6	1.1	1.1	7	1.1	0.97	4	0.49	0.11	4	0.51	0.09
25796	PGLS	6	1.5	1.6	7	1.8	1.6	2	0.41	0.09	4	0.42	0.08
7917	BAG6	6	0.28	0.29	6	0.36	0.33	15	1	0.22	9	0.42	0.08
5688	PSMA7	6	5.4	5.6	6	4.2	3.8	10	6.6	1.5	4	1.5	0.28
55775	TDP1	6	0.45	0.46	6	0.36	0.32	9	0.91	0.2	8	1.1	0.2
2288	FKBP4	6	0.52	0.53	6	0.57	0.52	9	0.67	0.15	7	0.6	0.11
9318	COPS2	6	0.81	0.82	6	1.5	1.4	9	1.9	0.42	6	0.59	0.11
55907	CMAS	6	0.71	0.73	6	0.65	0.59	9	1	0.22	6	0.75	0.14
79180	EFHD2	6	1.8	1.8	6	2	1.8	9	2.1	0.47	6	0.95	0.17
5351	PLOD1	6	0.28	0.29	6	0.16	0.15	8	0.37	0.08	4	0.2	0.04
3836	KPNA1	6	0.78	0.79	6	0.69	0.63	7	0.8	0.18	8	1.3	0.24
83444	INO80B	6	2.6	2.7	6	1.6	1.5	7	1.6	0.36	7	2.5	0.46
10657	KHDRBS1	6	10.2	10.5	6	6.6	6	7	6.9	1.5	6	7.7	1.4
4666	NACA	6	8.6	8.8	6	9.7	8.8	7	10	2.2	4	2.5	0.46
6472	SHMT2	6	0.44	0.45	6	0.5	0.46	7	0.65	0.14	4	0.32	0.06
57794	SUGP1	6	0.28	0.29	6	0.2	0.18	7	0.3	0.07	4	0.24	0.04
221656	KDM1B	6	0.27	0.27	6	0.21	0.19	6	0.43	0.1	7	0.53	0.1
204	AK2	6	4	4.1	6	5	4.6	6	4.5	0.99	6	2.2	0.41
7392	USF2	6	4.1	4.2	6	3.5	3.1	6	1.6	0.34	6	2.1	0.39
10569	SLU7	6	0.24	0.25	6	0.12	0.11	6	0.25	0.05	6	0.22	0.04
1431	CS	6	0.65	0.66	6	0.76	0.69	6	0.77	0.17	5	0.73	0.13
9532	BAG2	6	1.2	1.2	6	2.9	2.6	6	1.8	0.4	5	1.4	0.25
29079	MED4	6	1.8	1.8	6	1.6	1.4	6	1.5	0.34	5	1.4	0.25
54891	INO80D	6	0.48	0.49	6	0.6	0.55	6	0.65	0.14	5	0.45	0.08
103	ADAR	6	0.11	0.12	6	0.18	0.17	6	0.13	0.03	4	0.1	0.02
6187	RPS2	6	2.7	2.8	6	4.9	4.4	6	3.2	0.69	4	0.95	0.18
5687	PSMA6	6	3.3	3.4	6	2	1.8	6	2	0.45	2	0.44	0.08
466	ATF1	6	36.6	37.4	6	28.1	25.5	5	23.2	5.1	6	24.7	4.5
9097	USP14	6	0.41	0.42	6	0.57	0.52	5	0.53	0.12	6	0.39	0.07
10522	DEAF1	6	1.7	1.7	6	1.4	1.3	5	1.3	0.28	6	2.2	0.4
57142	RTN4	6	2.1	2.1	6	1.7	1.5	5	2.8	0.62	6	1.9	0.35
6934	TCF7L2	6	0.53	0.54	6	0.52	0.48	5	0.41	0.09	5	0.98	0.18
682	BSG	6	3.9	4	6	2.9	2.7	5	3.2	0.71	4	2.1	0.38
94104	PAXBP1	6	0.31	0.31	6	0.39	0.35	5	0.44	0.1	4	0.21	0.04
688	KLF5	6	9.8	10	6	8.9	8	4	7.1	1.6	6	10	1.8
55770	EXOC2	6	0.15	0.15	6	0.08	0.07	4	0.13	0.03	3	0.07	0.01
10197	PSME3	6	1.7	1.8	6	2.1	1.9	4	1	0.23	2	0.38	0.07
1728	NQO1	6	3.5	3.5	6	3.4	3.1	1	2.5	0.55	3	1.3	0.25
9414	TJP2	6	0.14	0.15	5	0.21	0.19	11	0.38	0.08	5	0.05	0.009
8453	CUL2	6	0.12	0.13	5	0.09	0.08	10	0.36	0.08	9	0.14	0.03
8565	YARS	6	0.33	0.34	5	0.31	0.28	10	0.47	0.1	5	0.28	0.05
84678	KDM2B	6	0.19	0.19	5	0.25	0.23	9	0.33	0.07	11	0.59	0.11
10611	PDLIM5	6	0.32	0.33	5	0.29	0.26	9	1	0.22	6	0.38	0.07
200081	TXLNA	6	0.15	0.15	5	0.12	0.11	7	0.24	0.05	8	0.18	0.03
7791	ZYX	6	1.9	1.9	5	1.2	1.1	7	2.1	0.47	6	1.6	0.3
310	ANXA7	6	0.65	0.66	5	0.6	0.55	7	0.74	0.16	5	0.9	0.17
6924	TCEB3	6	0.13	0.14	5	0.15	0.13	6	0.1	0.02	7	0.22	0.04
5496	PPM1G	6	0.3	0.31	5	0.15	0.14	6	0.32	0.07	5	0.3	0.06
10658	CELF1	6	0.58	0.6	5	0.38	0.34	6	0.77	0.17	5	0.54	0.1
140890	SREK1	6	2.1	2.1	5	2	1.9	6	4	0.89	5	2	0.36
3725	JUN	6	1.5	1.5	5	1.1	1	5	0.96	0.21	6	1.3	0.24
8841	HDAC3	6	0.32	0.32	5	0.32	0.29	5	0.47	0.1	6	0.46	0.08
2130	EWSR1	6	4	4.1	5	3.3	3	5	1.7	0.38	5	3.8	0.71
8533	COPS3	6	0.56	0.57	5	0.33	0.3	5	0.37	0.08	4	0.19	0.03
1656	DDX6	6	0.69	0.7	5	0.52	0.47	4	0.39	0.09	7	0.75	0.14
8553	BHLHE40	6	1.3	1.3	5	1.1	0.98	4	0.86	0.19	5	1.4	0.26
55536	CDCA7L	6	0.72	0.74	5	0.51	0.46	4	0.39	0.09	5	0.85	0.16
9948	WDR1	6	0.6	0.62	5	0.43	0.39	4	0.58	0.13	4	0.58	0.11
10987	COPS5	6	0.52	0.53	5	0.29	0.26	4	0.3	0.07	3	0.16	0.03
4802	NFYC	6	4.5	4.6	5	2.8	2.5	3	3.7	0.81	5	6.2	1.1
8899	PRPF4B	6	0.22	0.22	4	0.22	0.2	11	0.42	0.09	4	0.12	0.02
9520	NPEPPS	6	0.15	0.15	4	0.1	0.09	10	0.16	0.04	4	0.09	0.02
5878	RAB5C	6	1.8	1.8	4	1	0.95	7	2.4	0.53	4	0.82	0.15
79801	SHCBP1	6	0.18	0.19	4	0.13	0.11	7	0.22	0.05	4	0.13	0.02
10226	PLIN3	6	0.45	0.46	4	0.21	0.19	6	0.4	0.09	5	0.31	0.06
22889	KIAA0907	6	0.28	0.29	4	0.21	0.19	6	0.18	0.04	4	0.2	0.04
9425	CDYL	6	0.31	0.32	4	0.16	0.15	4	0.14	0.03	8	0.8	0.15
54504	CPVL	6	0.21	0.22	4	0.16	0.14	4	0.17	0.04	5	0.15	0.03
8452	CUL3	6	0.22	0.22	3	0.06	0.06	6	0.32	0.07	5	0.15	0.03
10528	NOP56	6	0.18	0.18	3	0.16	0.14	5	0.26	0.06	6	0.19	0.03
23404	EXOSC2	6	1.9	2	3	1.2	1.1	5	1.9	0.41	3	0.71	0.13
284695	ZNF326	6	0.42	0.43	3	0.13	0.12	4	0.22	0.05	5	0.41	0.08
10121	ACTR1A	6	1.1	1.1	3	0.49	0.45	4	0.89	0.2	2	0.16	0.03
51202	DDX47	6	0.77	0.79	3	0.15	0.14	3	0.26	0.06	3	0.26	0.05
5347	PLK1	6	0.21	0.21	3	0.09	0.08	2	0.07	0.01	4	0.11	0.02
81609	SNX27	6	0.4	0.41	2	0.07	0.06	7	0.54	0.12	5	0.37	0.07
10523	CHERP	5	0.5	0.52	9	1.1	1	13	1.8	0.4	9	0.96	0.18
23469	PHF3	5	0.08	0.08	9	0.15	0.13	7	0.12	0.03	4	0.03	0.005
8563	THOC5	5	0.34	0.35	9	0.28	0.26	6	0.33	0.07	8	0.36	0.07
51663	ZFR	5	0.1	0.1	8	0.15	0.13	8	0.2	0.04	6	0.12	0.02
6888	TALDO1	5	1	1	8	1.6	1.5	8	1.9	0.41	3	0.37	0.07
8881	CDC16	5	0.13	0.13	8	0.17	0.16	7	0.27	0.06	5	0.13	0.02
254048	UBN2	5	0.1	0.11	8	0.16	0.15	6	0.14	0.03	9	0.31	0.06
1503	CTPS1	5	0.36	0.36	7	0.3	0.28	9	0.73	0.16	7	0.5	0.09
23310	NCAPD3	5	0.14	0.15	7	0.16	0.14	9	0.3	0.07	5	0.11	0.02
51747	LUC7L3	5	0.98	1	7	1.8	1.6	8	1.9	0.42	6	1.4	0.26
23176	SEPT8	5	2	2.1	7	2.1	1.9	8	2	0.44	5	1.6	0.3
11187	PKP3	5	0.15	0.15	7	0.12	0.11	7	0.13	0.03	8	0.22	0.04
1939	EIF2D	5	0.18	0.18	7	0.19	0.18	7	0.29	0.06	7	0.3	0.05
7443	VRK1	5	1.2	1.2	7	1.1	1	7	1.7	0.37	6	1.3	0.24
5720	PSME1	5	0.96	0.98	7	1.2	1.1	7	1.1	0.24	4	0.34	0.06
22929	SEPHS1	5	2.5	2.6	7	1.8	1.6	6	1.9	0.42	4	0.87	0.16
5245	PHB	5	1.3	1.3	7	0.99	0.9	5	0.98	0.21	3	0.58	0.11
6723	SRM	5	0.66	0.68	7	1.1	0.98	4	0.44	0.1	4	0.28	0.05
57510	XPO5	5	0.12	0.12	6	0.11	0.1	9	0.24	0.05	6	0.17	0.03
84193	SETD3	5	0.24	0.24	6	0.13	0.12	8	0.35	0.08	5	0.1	0.02
80789	INTS5	5	0.14	0.14	6	0.23	0.21	7	0.29	0.06	6	0.26	0.05
5464	PPA1	5	2	2	6	1.6	1.5	7	2.1	0.46	5	0.87	0.16
6598	SMARCB1	5	1.3	1.3	6	1.3	1.2	7	0.86	0.19	5	1	0.19
80018	NAA25	5	0.15	0.15	6	0.19	0.17	7	0.24	0.05	5	0.13	0.02
7458	EIF4H	5	5.2	5.3	6	6.3	5.7	7	5.7	1.3	4	1.1	0.2
26512	INTS6	5	0.12	0.12	6	0.21	0.19	7	0.35	0.08	3	0.15	0.03
2107	ETF1	5	1.9	1.9	6	1.7	1.5	6	1.7	0.36	7	1.8	0.32
891	CCNB1	5	0.68	0.7	6	0.89	0.81	6	0.99	0.22	6	0.82	0.15
286257	C9orf142	5	4.1	4.1	6	8.6	7.8	6	5.2	1.1	6	6.6	1.2
79657	RPAP3	5	0.08	0.08	6	0.17	0.15	6	0.17	0.04	3	0.14	0.03
7416	VDAC1	5	0.78	0.79	6	1.2	1.1	5	0.82	0.18	3	0.36	0.07
55573	CDV3	5	2.9	3	6	2.7	2.5	5	2.3	0.51	3	1.5	0.27
16	AARS	5	0.09	0.09	6	0.32	0.29	4	0.19	0.04	5	0.09	0.02
1445	CSK	5	0.27	0.27	6	0.32	0.29	4	0.37	0.08	4	0.29	0.05
2091	FBL	5	0.91	0.93	6	1.2	1.1	4	0.87	0.19	3	0.46	0.08
3225	HOXC9	5	0.78	0.79	6	0.56	0.51	2	0.28	0.06	3	0.32	0.06
51586	MED15	5	0.31	0.32	5	0.56	0.5	8	0.93	0.2	9	0.9	0.16
10787	NCKAP1	5	0.11	0.11	5	0.13	0.12	8	0.21	0.05	6	0.12	0.02
57691	KIAA1586	5	0.16	0.16	5	0.13	0.11	8	0.26	0.06	6	0.3	0.05
162394	SLFN5	5	0.12	0.12	5	0.07	0.06	8	0.19	0.04	6	0.11	0.02
1736	DKC1	5	0.49	0.51	5	0.53	0.48	7	0.66	0.14	7	0.75	0.14
8208	CHAF1B	5	0.28	0.29	5	0.18	0.16	7	0.3	0.07	6	0.39	0.07
51497	NELFCD	5	0.73	0.75	5	0.66	0.6	7	0.93	0.2	6	0.81	0.15
9131	AIFM1	5	0.71	0.72	5	0.72	0.65	6	0.6	0.13	4	0.75	0.14
10274	STAG1	5	0.01	0.02	5	0.03	0.02	6	0.14	0.03	4	0.08	0.02
10607	TBL3	5	1.6	1.6	5	0.17	0.15	6	2.3	0.5	4	0.19	0.03
1781	DYNC1I2	5	0.18	0.19	5	0.15	0.14	6	0.24	0.05	3	0.1	0.02
2771	GNAI2	5	0.75	0.77	5	1.2	1.1	6	0.85	0.19	3	0.46	0.08
27338	UBE2S	5	1.6	1.7	5	1.1	0.97	6	1.5	0.33	3	0.49	0.09
84271	POLDIP3	5	0.43	0.44	5	0.4	0.36	6	0.6	0.13	3	0.3	0.06
55339	WDR33	5	0.28	0.28	5	0.38	0.35	5	0.49	0.11	7	0.38	0.07
1385	CREB1	5	10	10.2	5	10.7	9.7	5	12.2	2.7	5	12.7	2.3
8904	CPNE1	5	0.56	0.58	5	0.59	0.54	5	0.54	0.12	5	0.53	0.1
3550	IK	5	0.33	0.33	5	0.59	0.53	5	0.37	0.08	4	0.35	0.06
7716	VEZF1	5	1.2	1.2	5	0.78	0.71	5	0.52	0.12	4	0.75	0.14
79228	THOC6	5	1.7	1.8	5	1.3	1.2	5	1.4	0.3	4	0.83	0.15
1892	ECHS1	5	0.5	0.51	5	0.31	0.28	5	0.58	0.13	3	0.11	0.02
3028	HSD17B10	5	1.2	1.2	5	1.2	1.1	5	0.59	0.13	3	0.28	0.05
25913	POT1	5	0.34	0.34	5	0.21	0.19	4	0.19	0.04	7	0.58	0.11
7391	USF1	5	0.83	0.85	5	1.3	1.2	4	1.6	0.35	5	0.75	0.14
85313	PPIL4	5	0.84	0.86	5	0.64	0.58	4	0.79	0.17	5	0.32	0.06
5710	PSMD4	5	1.7	1.7	5	1.9	1.8	4	1.6	0.36	4	1.4	0.25
10211	FLOT1	5	1.1	1.2	5	0.24	0.22	4	0.25	0.05	4	0.15	0.03
832	CAPZB	5	1.6	1.6	5	1.6	1.5	4	1.8	0.39	3	0.64	0.12
5977	DPF2	5	0.15	0.15	5	0.28	0.25	3	0.21	0.05	5	0.26	0.05
653121	ZBTB8A	5	0.8	0.82	5	0.45	0.41	3	0.14	0.03	4	0.52	0.1
1756	DMD	5	0.2	0.21	4	0.02	0.01	8	0.17	0.04	5	0.2	0.04
6652	SORD	5	1.5	1.5	4	1.6	1.5	7	1.9	0.41	2	0.72	0.13
1983	EIF5	5	0.87	0.89	4	0.9	0.82	6	1.1	0.24	6	1.4	0.25
23376	UFL1	5	0.19	0.19	4	0.1	0.09	6	0.2	0.04	5	0.12	0.02
28988	DBNL	5	0.26	0.26	4	0.27	0.25	6	0.51	0.11	5	0.4	0.07
9960	USP3	5	0.14	0.14	4	0.27	0.25	6	0.32	0.07	3	0.12	0.02
10808	HSPH1	5	0.25	0.25	4	0.23	0.21	5	0.34	0.07	6	0.24	0.04
51143	DYNC1LI1	5	0.14	0.15	4	0.11	0.1	5	0.15	0.03	6	0.27	0.05
51317	PHF21A	5	0.24	0.24	4	0.19	0.17	5	0.33	0.07	5	0.3	0.05
1265	CNN2	5	1.6	1.6	4	1.5	1.4	5	1.9	0.41	4	0.69	0.13
23607	CD2AP	5	0.35	0.36	4	0.2	0.18	5	0.36	0.08	4	0.2	0.04
30011	SH3KBP1	5	0.21	0.22	4	0.1	0.09	5	0.23	0.05	3	0.09	0.02
6434	TRA2B	5	2	2	4	1.2	1.1	5	1.3	0.29	2	0.48	0.09
3009	HIST1H1B	5	1.8	1.8	4	0.65	0.59	4	0.92	0.2	6	1.4	0.25
5087	PBX1	5	0.72	0.74	4	0.54	0.49	4	0.54	0.12	4	0.53	0.1
10605	PAIP1	5	1.2	1.2	4	0.85	0.78	4	1.1	0.24	4	1.1	0.2
25937	WWTR1	5	1	1.1	4	0.82	0.75	4	0.74	0.16	4	1.3	0.24
114034	TOE1	5	0.42	0.43	4	0.46	0.42	4	0.38	0.08	3	0.26	0.05
117143	TADA1	5	1.7	1.7	4	1.8	1.6	4	1.5	0.32	3	1.7	0.31
79832	QSER1	5	0.07	0.07	4	0.08	0.08	3	0.05	0.01	4	0.04	0.008
2353	FOS	5	1.4	1.4	4	2.9	2.6	3	1.2	0.27	3	1.9	0.34
5520	PPP2R2A	5	0.39	0.39	4	0.25	0.23	3	0.16	0.04	3	0.13	0.02
5434	POLR2E	5	0.59	0.6	4	1.6	1.5	3	0.99	0.22	2	0.96	0.18
92140	MTDH	5	0.18	0.18	4	0.07	0.06	2	0.04	0.009	6	0.42	0.08
7090	TLE3	5	0.17	0.17	4	0.11	0.1	2	0.12	0.03	4	0.1	0.02
84619	ZGPAT	5	0.06	0.06	4	0.07	0.06	2	0.03	0.007	4	0.06	0.01
5756	TWF1	5	0.26	0.26	4	0.4	0.36	2	0.15	0.03	2	0.09	0.02
6051	RNPEP	5	0.14	0.15	3	0.08	0.07	7	0.18	0.04	5	0.09	0.02
5033	P4HA1	5	0.17	0.18	3	0.1	0.09	6	0.26	0.06	3	0.14	0.02
50809	HP1BP3	5	0.29	0.3	3	0.17	0.15	5	0.24	0.05	5	0.37	0.07
55174	INTS10	5	0.15	0.16	3	0.13	0.12	5	0.27	0.06	5	0.25	0.04
1211	CLTA	5	3.4	3.4	3	2.5	2.3	5	2.2	0.48	2	1.2	0.23
54555	DDX49	5	0.59	0.6	3	0.27	0.25	4	0.43	0.09	6	0.65	0.12
6926	TBX3	5	0.19	0.19	3	0.1	0.09	4	0.14	0.03	5	0.27	0.05
54973	CPSF3L	5	0.33	0.33	3	0.21	0.19	4	0.16	0.03	4	0.33	0.06
404281	YY2	5	3.1	3.1	3	1.9	1.7	4	1.2	0.27	4	4	0.73
5684	PSMA3	5	2.1	2.2	3	2.1	1.9	4	2.8	0.62	3	0.98	0.18
10095	ARPC1B	5	1.2	1.2	3	0.4	0.36	4	0.48	0.11	3	0.25	0.05
38	ACAT1	5	0.3	0.31	3	0.1	0.09	4	0.19	0.04	2	0.04	0.008
904	CCNT1	5	0.91	0.93	3	0.51	0.46	3	0.46	0.1	3	0.41	0.08
5411	PNN	5	0.36	0.37	3	0.5	0.45	2	0.07	0.01	5	0.39	0.07
501	ALDH7A1	5	0.33	0.34	2	0.16	0.14	6	0.5	0.11	3	0.15	0.03
8731	RNMT	5	0.55	0.56	2	0.16	0.14	3	0.38	0.08	3	0.34	0.06
8971	H1FX	5	1.7	1.7	2	0.16	0.15	2	0.16	0.03	1	0.66	0.12
29855	UBN1	5	0.1	0.1	1	0.06	0.05	5	0.22	0.05	4	0.14	0.03
55703	POLR3B	4	0.08	0.08	10	0.39	0.36	6	0.1	0.02	10	0.31	0.06
4171	MCM2	4	0.11	0.12	9	0.6	0.55	15	1.2	0.26	10	0.58	0.11
84196	USP48	4	0.16	0.17	9	0.51	0.46	10	0.71	0.16	6	0.23	0.04
9969	MED13	4	0.04	0.04	9	0.13	0.12	8	0.12	0.03	4	0.09	0.02
49854	ZBTB21	4	0.09	0.1	8	0.24	0.21	8	0.18	0.04	5	0.2	0.04
10097	ACTR2	4	3	3.1	8	4.9	4.4	6	4.1	0.9	5	1.8	0.33
6829	SUPT5H	4	0.15	0.15	7	0.26	0.23	9	0.47	0.1	5	0.16	0.03
55252	ASXL2	4	0.08	0.09	7	0.12	0.11	8	0.12	0.03	11	0.24	0.04
6917	TCEA1	4	0.73	0.74	7	2	1.8	8	2.3	0.5	4	0.65	0.12
85456	TNKS1BP1	4	0.05	0.05	7	0.12	0.11	7	0.06	0.01	5	0.06	0.01
2355	FOSL2	4	1.7	1.7	7	3.2	2.9	6	1.9	0.42	5	2.5	0.46
51592	TRIM33	4	0.09	0.09	7	0.17	0.16	6	0.16	0.04	3	0.07	0.01
8402	SLC25A11	4	0.5	0.51	7	0.67	0.61	5	0.48	0.1	3	0.34	0.06
3688	ITGB1	4	0.59	0.61	7	1	0.91	4	0.76	0.17	5	0.34	0.06
29781	NCAPH2	4	0.23	0.23	6	0.46	0.42	9	0.64	0.14	3	0.12	0.02
6046	BRD2	4	0.23	0.23	6	0.16	0.15	8	0.29	0.06	9	0.52	0.09
9493	KIF23	4	0.14	0.15	6	0.21	0.19	8	0.46	0.1	6	0.28	0.05
7453	WARS	4	0.18	0.18	6	0.35	0.32	7	0.63	0.14	7	0.47	0.09
4297	KMT2A	4	0.03	0.03	6	0.05	0.04	6	0.04	0.009	13	0.12	0.02
9730	VPRBP	4	0.09	0.09	6	0.08	0.07	6	0.14	0.03	5	0.07	0.01
10421	CD2BP2	4	1.9	2	6	2.1	1.9	6	2.8	0.63	5	2	0.36
51602	NOP58	4	0.28	0.29	6	0.52	0.47	6	0.42	0.09	5	0.59	0.11
57418	WDR18	4	0.26	0.26	6	0.24	0.22	6	0.4	0.09	5	0.48	0.09
523	ATP6V1A	4	0.36	0.37	6	0.25	0.23	6	0.4	0.09	3	0.13	0.02
1627	DBN1	4	0.47	0.48	6	0.76	0.69	5	0.69	0.15	7	0.79	0.15
55139	ANKZF1	4	0.12	0.12	6	0.12	0.1	5	0.18	0.04	5	0.17	0.03
8161	COIL	4	0.17	0.17	6	0.18	0.16	5	0.24	0.05	4	0.21	0.04
5685	PSMA4	4	2.9	3	6	5	4.5	5	3.4	0.74	3	1.7	0.31
11333	PDAP1	4	2.1	2.1	6	2.3	2.1	5	1.8	0.39	2	0.72	0.13
5689	PSMB1	4	0.49	0.5	6	1.9	1.7	3	1.1	0.23	5	0.68	0.13
23648	SSBP3	4	1.1	1.2	6	1.4	1.3	3	0.79	0.17	5	1.1	0.2
221092	HNRNPUL2	4	0.91	0.93	5	1.1	0.97	10	1.5	0.33	9	1.3	0.24
4924	NUCB1	4	0.19	0.19	5	0.21	0.19	7	0.28	0.06	6	0.24	0.04
8450	CUL4B	4	0.02	0.02	5	0.03	0.03	7	0.04	0.009	5	0.03	0.005
9368	SLC9A3R1	4	0.81	0.83	5	0.99	0.9	7	1.8	0.39	5	0.89	0.16
26135	SERBP1	4	0.33	0.33	5	0.47	0.42	7	0.45	0.1	5	0.23	0.04
11140	CDC37	4	0.88	0.9	5	0.72	0.66	7	0.89	0.2	4	0.58	0.11
9181	ARHGEF2	4	0.13	0.13	5	0.17	0.15	6	0.18	0.04	5	0.15	0.03
22950	SLC4A1AP	4	0.25	0.26	5	0.34	0.31	6	0.28	0.06	5	0.26	0.05
23168	RTF1	4	0.19	0.2	5	0.1	0.09	6	0.15	0.03	5	0.17	0.03
5686	PSMA5	4	4.2	4.3	5	6.4	5.8	6	6.1	1.3	2	0.74	0.14
10960	LMAN2	4	0.53	0.54	5	0.57	0.52	6	0.73	0.16	2	0.02	0.004
6432	SRSF7	4	8.7	8.9	5	4.7	4.2	5	7.4	1.6	6	4.8	0.87
4676	NAP1L4	4	0.09	0.09	5	0.49	0.45	5	0.14	0.03	5	0.47	0.09
6137	RPL13	4	2.9	3	5	6.9	6.2	5	4.9	1.1	4	1.8	0.33
10067	SCAMP3	4	0.84	0.86	5	0.83	0.76	5	1	0.22	3	0.3	0.06
29945	ANAPC4	4	0.08	0.08	5	0.1	0.09	5	0.19	0.04	3	0.07	0.01
92906	HNRNPLL	4	0.23	0.24	5	0.31	0.28	5	0.22	0.05	3	0.14	0.03
64175	P3H1	4	0.1	0.1	5	0.07	0.06	5	0.1	0.02	2	0.05	0.009
80349	WDR61	4	1.2	1.2	5	1.1	1	4	1.5	0.33	5	0.68	0.13
51603	METTL13	4	0.11	0.11	5	0.09	0.09	4	0.1	0.02	4	0.11	0.02
5250	SLC25A3	4	1	1	5	0.99	0.9	4	0.39	0.09	3	0.72	0.13
5902	RANBP1	4	3.2	3.2	5	4	3.7	4	6	1.3	3	2.6	0.47
57092	PCNP	4	0.97	0.99	5	1.2	1.1	4	0.98	0.22	2	0.35	0.06
10482	NXF1	4	0.18	0.19	5	0.2	0.19	4	0.23	0.05	1	0.07	0.01
158405	KIAA1958	4	0.16	0.17	5	0.14	0.13	3	0.09	0.02	5	0.19	0.04
54536	EXOC6	4	0.12	0.12	5	0.1	0.09	3	0.11	0.02	4	0.13	0.02
112869	SGF29	4	1.2	1.2	5	1.7	1.6	3	1	0.22	3	0.93	0.17
7272	TTK	4	0.02	0.02	5	0.03	0.02	3	0.02	0.004	1	0.01	0.002
9991	PTBP3	4	0.2	0.2	4	0.26	0.24	7	0.23	0.05	5	0.18	0.03
9554	SEC22B	4	0.23	0.23	4	0.6	0.54	7	0.98	0.21	4	0.24	0.04
6175	RPLP0	4	2.9	3	4	2.2	2	7	2.7	0.6	2	0.2	0.04
81570	CLPB	4	0.2	0.2	4	0.26	0.23	6	0.64	0.14	6	0.43	0.08
1487	CTBP1	4	0.86	0.88	4	1	0.93	6	1.3	0.29	5	1.4	0.25
9877	ZC3H11A	4	0.38	0.39	4	0.17	0.15	6	0.5	0.11	4	0.55	0.1
79811	SLTM	4	0.13	0.13	4	0.26	0.23	6	0.18	0.04	3	0.13	0.02
11252	PACSIN2	4	0.36	0.37	4	0.4	0.36	5	0.37	0.08	6	0.4	0.07
23243	ANKRD28	4	0.16	0.17	4	0.26	0.24	5	0.26	0.06	6	0.23	0.04
56916	SMARCAD1	4	0.25	0.26	4	0.34	0.3	5	0.25	0.05	5	0.31	0.06
5682	PSMA1	4	1.9	1.9	4	2.1	1.9	5	1.9	0.43	4	0.72	0.13
6301	SARS	4	0.15	0.15	4	0.12	0.11	5	0.18	0.04	4	0.14	0.03
2181	ACSL3	4	0.17	0.18	4	0.11	0.1	5	0.12	0.03	3	0.08	0.01
3106	HLA-B	4	1.2	1.2	4	0.83	0.75	5	1.2	0.27	3	0.68	0.12
7064	THOP1	4	0.1	0.1	4	0.06	0.05	5	0.14	0.03	1	0.02	0.004
6667	SP1	4	1.5	1.6	4	0.55	0.5	4	1.3	0.29	5	1.9	0.36
51507	RTFDC1	4	0.37	0.37	4	0.45	0.41	4	0.26	0.06	4	0.17	0.03
79047	KCTD15	4	0.18	0.18	4	0.29	0.27	4	0.31	0.07	4	0.19	0.03
1465	CSRP1	4	2.5	2.5	4	6.5	5.9	4	8.8	1.9	3	2.3	0.42
1999	ELF3	4	0.81	0.83	4	1.4	1.3	4	1.1	0.24	3	1.6	0.3
10436	EMG1	4	2.7	2.7	4	2.3	2.1	4	2.1	0.46	3	1.2	0.22
50865	HEBP1	4	0.4	0.41	4	0.92	0.84	4	0.74	0.16	3	0.35	0.07
6510	SLC1A5	4	1	1.1	4	0.63	0.57	4	1	0.23	2	0.4	0.07
79595	SAP130	4	0.1	0.1	4	0.04	0.04	3	0.11	0.02	5	0.13	0.02
8986	RPS6KA4	4	0.12	0.12	4	0.08	0.07	3	0.08	0.02	4	0.16	0.03
39	ACAT2	4	0.32	0.32	4	0.31	0.28	3	0.25	0.06	2	0.05	0.009
51072	MEMO1	4	0.27	0.28	4	0.32	0.29	3	0.22	0.05	1	0.06	0.01
54165	DCUN1D1	4	0.6	0.61	4	0.5	0.45	3	0.37	0.08	1	0.06	0.01
55291	PPP6R3	4	0.08	0.08	4	0.08	0.08	2	0.03	0.006	3	0.11	0.02
55631	LRRC40	4	0.23	0.24	4	0.12	0.11	2	0.08	0.02	3	0.14	0.03
5925	RB1	4	0.11	0.12	3	0.15	0.14	6	0.26	0.06	9	0.39	0.07
6734	SRPR	4	0.07	0.07	3	0.05	0.04	6	0.15	0.03	3	0.18	0.03
10072	DPP3	4	0.11	0.12	3	0.04	0.03	6	0.15	0.03	3	0.07	0.01
847	CAT	4	0.24	0.25	3	0.14	0.13	5	0.23	0.05	4	0.17	0.03
5557	PRIM1	4	0.17	0.17	3	0.09	0.08	5	0.28	0.06	4	0.17	0.03
9525	VPS4B	4	0.23	0.24	3	0.23	0.21	5	0.32	0.07	4	0.26	0.05
117159	DCD	4	6.4	6.6	3	4.2	3.8	5	5.6	1.2	4	6.3	1.2
123169	LEO1	4	0.15	0.15	3	0.34	0.31	5	0.57	0.13	4	0.23	0.04
2153	F5	4	0.08	0.08	3	0.06	0.06	5	0.09	0.02	2	0.03	0.006
10038	PARP2	4	0.69	0.71	3	0.7	0.64	4	0.14	0.03	5	1	0.19
6015	RING1	4	1.5	1.5	3	1.2	1.1	4	1.1	0.24	4	2	0.36
2627	GATA6	4	0.45	0.46	3	0.36	0.33	4	0.43	0.09	3	0.71	0.13
9582	APOBEC3B	4	0.37	0.37	3	0.27	0.24	4	0.24	0.05	3	0.12	0.02
2109	ETFB	4	0.6	0.61	3	0.71	0.65	4	0.38	0.08	2	0.26	0.05
57215	THAP11	4	0.35	0.36	3	0.16	0.15	4	0.38	0.08	2	0.16	0.03
93624	TADA2B	4	0.32	0.33	3	0.42	0.38	3	0.43	0.1	6	1	0.19
4008	LMO7	4	0.05	0.05	3	0.02	0.02	3	0.05	0.01	5	0.07	0.01
4301	MLLT4	4	0.04	0.04	3	0.05	0.05	3	0.03	0.006	5	0.09	0.02
10623	POLR3C	4	0.13	0.14	3	0.12	0.11	3	0.05	0.01	5	0.23	0.04
55795	PCID2	4	0.31	0.32	3	0.51	0.46	3	0.39	0.08	4	0.17	0.03
1390	CREM	4	1.9	1.9	3	1.5	1.4	3	1.5	0.33	3	1.2	0.21
2177	FANCD2	4	0.02	0.02	3	0.04	0.03	3	0.04	0.009	3	0.03	0.006
23598	PATZ1	4	0.12	0.13	3	0.06	0.05	3	0.09	0.02	3	0.13	0.02
26097	CHTOP	4	1	1.1	3	0.83	0.75	3	0.71	0.16	2	0.2	0.04
29893	PSMC3IP	4	0.58	0.59	3	0.51	0.46	3	0.56	0.12	2	0.16	0.03
81556	VWA9	4	0.35	0.36	3	0.21	0.19	2	0.17	0.04	6	0.75	0.14
83743	GRWD1	4	0.5	0.51	3	0.29	0.26	2	0.14	0.03	4	0.44	0.08
81567	TXNDC5	4	0.59	0.6	3	0.51	0.46	2	0.47	0.1	3	0.48	0.09
6430	SRSF5	4	0.68	0.69	3	0.63	0.57	2	1.3	0.28	2	0.45	0.08
23067	SETD1B	4	0.03	0.03	3	0.04	0.04	2	0.02	0.004	2	0.02	0.004
79784	MYH14	4	0.11	0.11	3	0.07	0.07	2	0.1	0.02	2	0.12	0.02
6814	STXBP3	4	0.12	0.12	2	0.08	0.07	6	0.15	0.03	5	0.08	0.02
1783	DYNC1LI2	4	0.15	0.16	2	0.02	0.02	6	0.09	0.02	2	0.14	0.02
64425	POLR1E	4	0.15	0.16	2	0.17	0.15	5	0.23	0.05	5	0.36	0.07
60681	FKBP10	4	0.08	0.08	2	0.04	0.03	5	0.13	0.03	1	0.04	0.008
26058	GIGYF2	4	0.05	0.05	2	0.04	0.04	4	0.06	0.01	4	0.1	0.02
166815	TIGD2	4	0.32	0.33	2	0.13	0.12	4	0.2	0.04	3	0.18	0.03
54517	PUS7	4	0.09	0.09	2	0.05	0.04	4	0.11	0.02	2	0.02	0.004
51433	ANAPC5	4	0.16	0.16	2	0.02	0.02	3	0.17	0.04	4	0.16	0.03
54808	DYM	4	0.14	0.15	2	0.06	0.05	3	0.12	0.03	3	0.09	0.02
708	C1QBP	4	0.49	0.5	2	0.25	0.23	3	0.34	0.08	2	0.15	0.03
90324	CCDC97	4	0.4	0.41	2	0.25	0.23	3	0.65	0.14	2	0.27	0.05
11235	PDCD10	4	1.5	1.6	2	2	1.8	3	1.7	0.38	1	0.65	0.12
26007	TKFC	4	0.09	0.1	2	0.1	0.09	2	0.08	0.02	3	0.12	0.02
960	CD44	4	0.33	0.34	2	0.24	0.22	2	0.44	0.1	2	0.45	0.08
114049	WBSCR22	4	1	1	2	0.62	0.57	2	0.44	0.1	2	0.28	0.05
23528	ZNF281	4	0.09	0.09	1	0.006	0.005	5	0.09	0.02	5	0.11	0.02
84146	ZNF644	4	0.06	0.07	1	0.008	0.007	4	0.09	0.02	6	0.23	0.04
23534	TNPO3	4	0.16	0.17	1	0.008	0.007	4	0.09	0.02	4	0.12	0.02
9658	ZNF516	4	0.06	0.06	1	0.03	0.03	3	0.04	0.008	5	0.13	0.02
2475	MTOR	3	0.03	0.03	12	0.07	0.07	10	0.08	0.02	7	0.04	0.006
8407	TAGLN2	3	0.82	0.84	11	7.4	6.7	13	14.1	3.1	10	4	0.73
6431	SRSF6	3	2.6	2.6	10	4.3	3.9	8	1.9	0.41	6	3.1	0.56
5479	PPIB	3	0.62	0.64	9	5.5	5	11	9	2	5	1.3	0.24
7469	NELFA	3	0.44	0.45	7	0.59	0.54	8	0.9	0.2	6	0.49	0.09
55666	NPLOC4	3	0.2	0.2	7	0.33	0.3	7	0.37	0.08	5	0.18	0.03
7178	TPT1	3	2.1	2.1	7	14.8	13.5	6	18.1	4	5	5	0.92
10025	MED16	3	0.15	0.15	6	0.41	0.37	9	0.41	0.09	11	1.4	0.26
4642	MYO1D	3	0.05	0.05	6	0.08	0.07	6	0.09	0.02	6	0.09	0.02
11316	COPE	3	1.6	1.7	6	1.8	1.7	6	3.3	0.72	4	0.61	0.11
27250	PDCD4	3	0.22	0.23	6	0.69	0.63	6	0.9	0.2	2	0.43	0.08
3091	HIF1A	3	0.15	0.16	6	0.25	0.23	5	0.26	0.06	7	0.7	0.13
4736	RPL10A	3	0.92	0.94	6	2.4	2.2	4	2.2	0.48	1	0.44	0.08
5432	POLR2C	3	0.77	0.79	6	0.84	0.76	3	0.31	0.07	3	0.52	0.1
54862	CC2D1A	3	0.05	0.05	5	0.15	0.13	8	0.2	0.04	6	0.12	0.02
823	CAPN1	3	0.19	0.2	5	0.16	0.15	8	0.46	0.1	3	0.23	0.04
27042	DIEXF	3	0.06	0.06	5	0.09	0.08	7	0.16	0.03	4	0.07	0.01
56252	YLPM1	3	0.02	0.02	5	0.05	0.05	7	0.06	0.01	4	0.01	0.003
4144	MAT2A	3	0.67	0.68	5	1.1	0.96	7	0.96	0.21	2	0.22	0.04
3301	DNAJA1	3	0.44	0.45	5	1.5	1.4	6	2.1	0.47	5	0.71	0.13
10849	CD3EAP	3	0.72	0.73	5	0.61	0.55	6	0.89	0.2	5	1	0.19
5692	PSMB4	3	0.95	0.97	5	3	2.7	6	2.2	0.49	2	0.59	0.11
55269	PSPC1	3	0.71	0.72	5	0.91	0.83	4	1.1	0.24	6	1.1	0.21
51495	HACD3	3	0.31	0.32	5	0.61	0.55	4	0.2	0.04	5	0.48	0.09
10427	SEC24B	3	0.05	0.05	5	0.09	0.08	4	0.2	0.04	4	0.14	0.03
23325	KIAA1033	3	0.03	0.03	5	0.07	0.06	4	0.11	0.02	4	0.05	0.008
57479	PRR12	3	0.01	0.01	5	0.05	0.05	4	0.05	0.01	4	0.04	0.007
79707	NOL9	3	0.3	0.31	5	0.64	0.58	4	0.42	0.09	4	0.33	0.06
5546	PRCC	3	0.69	0.71	5	0.74	0.67	4	0.96	0.21	3	0.5	0.09
29844	TFPT	3	3.2	3.2	5	3.2	2.9	4	2.8	0.62	3	0.8	0.15
10890	RAB10	3	1.8	1.8	5	1.1	1	4	0.71	0.16	2	0.47	0.09
57609	DIP2B	3	0.03	0.03	5	0.07	0.06	4	0.07	0.02	2	0.004	0.0007
4255	MGMT	3	0.32	0.32	5	1.5	1.3	4	2	0.44	1	0.14	0.03
10474	TADA3	3	0.43	0.44	5	0.77	0.7	3	0.5	0.11	6	1.6	0.3
7541	ZBTB14	3	0.31	0.32	5	0.56	0.51	3	0.27	0.06	5	0.73	0.13
8666	EIF3G	3	0.69	0.7	5	0.35	0.32	3	1.3	0.27	3	0.23	0.04
23011	RAB21	3	0.25	0.25	5	0.46	0.42	3	0.12	0.03	3	0.14	0.03
8890	EIF2B4	3	0.12	0.12	4	0.17	0.15	8	0.58	0.13	6	0.39	0.07
1820	ARID3A	3	0.09	0.09	4	0.07	0.07	6	0.11	0.03	6	0.14	0.03
51742	ARID4B	3	0.08	0.08	4	0.09	0.08	6	0.11	0.02	2	0.04	0.008
11232	POLG2	3	0.35	0.36	4	0.43	0.39	5	0.42	0.09	6	0.82	0.15
90861	HN1L	3	1.2	1.3	4	4	3.6	5	3.6	0.8	4	1.7	0.31
29968	PSAT1	3	0.43	0.44	4	0.36	0.33	5	0.26	0.06	2	0.16	0.03
79665	DHX40	3	0.13	0.13	4	0.29	0.26	5	0.97	0.21	2	0.13	0.02
84164	ASCC2	3	0.11	0.11	4	0.15	0.13	4	0.12	0.03	5	0.21	0.04
7417	VDAC2	3	0.68	0.7	4	0.69	0.62	4	1.2	0.26	4	0.7	0.13
10493	VAT1	3	0.36	0.37	4	0.99	0.9	4	0.94	0.21	4	0.57	0.1
23133	PHF8	3	0.05	0.05	4	0.12	0.11	4	0.12	0.03	4	0.13	0.02
26277	TINF2	3	0.18	0.18	4	0.31	0.29	4	0.16	0.03	4	0.21	0.04
3959	LGALS3BP	3	0.2	0.21	4	0.33	0.3	4	0.12	0.03	3	0.06	0.01
10397	NDRG1	3	0.81	0.83	4	0.74	0.67	4	1.2	0.27	2	0.5	0.09
11266	DUSP12	3	0.19	0.2	4	0.41	0.37	4	0.31	0.07	1	0.08	0.02
6935	ZEB1	3	0.02	0.02	4	0.07	0.06	3	0.1	0.02	7	0.23	0.04
23064	SETX	3	0.02	0.02	4	0.03	0.03	3	0.01	0.002	7	0.04	0.008
51043	ZBTB7B	3	4.9	5	4	4	3.6	3	3.8	0.85	6	8.2	1.5
161424	NOP9	3	0.1	0.11	4	0.11	0.1	3	0.11	0.02	4	0.14	0.03
6513	SLC2A1	3	0.31	0.31	4	0.31	0.28	3	0.26	0.06	3	0.66	0.12
54850	FBXL12	3	0.59	0.6	4	0.55	0.5	3	0.31	0.07	3	0.38	0.07
65109	UPF3B	3	0.29	0.29	4	0.32	0.29	3	0.22	0.05	3	0.38	0.07
4659	PPP1R12A	3	0.05	0.05	4	0.08	0.07	3	0.07	0.02	2	0.04	0.006
54980	C2orf42	3	0.13	0.14	4	0.11	0.1	2	0.08	0.02	5	0.28	0.05
55681	SCYL2	3	0.05	0.05	4	0.08	0.08	2	0.07	0.01	4	0.12	0.02
9055	PRC1	3	0.11	0.12	4	0.14	0.13	2	0.03	0.006	3	0.11	0.02
2188	FANCF	3	0.19	0.2	4	0.26	0.24	1	0	0	3	0.09	0.02
28989	NTMT1	3	0.89	0.91	4	1.2	1	1	0.59	0.13	2	0.37	0.07
10802	SEC24A	3	0.09	0.09	3	0.06	0.06	7	0.31	0.07	8	0.47	0.09
6642	SNX1	3	0.14	0.14	3	0.04	0.03	7	0.46	0.1	6	0.23	0.04
4430	MYO1B	3	0.06	0.06	3	0.07	0.06	7	0.12	0.03	2	0.05	0.009
6428	SRSF3	3	1.7	1.7	3	16.9	15.4	6	22.8	5	4	5.7	1.1
10614	HEXIM1	3	0.33	0.33	3	0.28	0.26	5	0.58	0.13	4	0.35	0.06
2271	FH	3	0.24	0.25	3	0.2	0.18	5	0.32	0.07	3	0.22	0.04
7358	UGDH	3	0.1	0.1	3	0.09	0.09	5	0.19	0.04	3	0.09	0.02
79872	CBLL1	3	0.45	0.46	3	0.87	0.79	5	0.74	0.16	3	0.47	0.09
51429	SNX9	3	0.23	0.23	3	0.17	0.15	5	0.43	0.09	2	0.15	0.03
79830	ZMYM1	3	0.08	0.08	3	0.07	0.06	4	0.13	0.03	6	0.22	0.04
149076	ZNF362	3	0.18	0.19	3	0.15	0.14	4	0.25	0.05	5	0.59	0.11
1460	CSNK2B	3	2.1	2.1	3	0.66	0.6	4	3.4	0.74	4	1.7	0.31
26168	SENP3	3	0.14	0.14	3	0.09	0.08	4	0.14	0.03	4	0.12	0.02
8078	USP5	3	0.08	0.08	3	0.04	0.04	4	0.16	0.04	2	0.04	0.008
4335	MNT	3	0.3	0.31	3	0.17	0.15	3	0.3	0.07	7	0.78	0.14
64761	PARP12	3	0.05	0.05	3	0.06	0.05	3	0.06	0.01	6	0.12	0.02
8690	JRKL	3	0.25	0.26	3	0.19	0.17	3	0.16	0.04	5	0.39	0.07
55893	ZNF395	3	0.21	0.21	3	0.17	0.16	3	0.24	0.05	5	0.46	0.08
170463	SSBP4	3	1.1	1.1	3	0.96	0.87	3	1.1	0.25	4	0.79	0.14
1933	EEF1B2	3	7.5	7.7	3	9.6	8.7	3	7.2	1.6	3	4	0.73
5683	PSMA2	3	2.1	2.1	3	2.1	1.9	3	1.1	0.25	3	0.95	0.17
6502	SKP2	3	0.15	0.15	3	0.15	0.14	3	0.22	0.05	3	0.15	0.03
29978	UBQLN2	3	0.19	0.19	3	0.15	0.14	3	0.29	0.06	3	0.79	0.14
55968	NSFL1C	3	0.2	0.2	3	0.19	0.17	3	0.32	0.07	3	0.18	0.03
221184	CPNE2	3	0.08	0.08	3	0.05	0.04	3	0.09	0.02	3	0.06	0.01
830	CAPZA2	3	0.48	0.49	3	0.68	0.62	3	0.68	0.15	2	0.25	0.05
29115	SAP30BP	3	0.34	0.35	3	0.43	0.39	3	0.56	0.12	2	0.22	0.04
10424	PGRMC2	3	0.63	0.65	3	0.68	0.62	3	0.74	0.16	1	0.09	0.02
25940	FAM98A	3	0.11	0.11	3	0.04	0.04	3	0.009	0.002	1	0.02	0.005
29110	TBK1	3	0.08	0.08	3	0.03	0.03	3	0.06	0.01	1	0.01	0.002
6908	TBP	3	0.85	0.87	3	0.31	0.28	2	0.65	0.14	4	0.59	0.11
29789	OLA1	3	0.24	0.25	3	0.22	0.2	2	0.19	0.04	4	0.18	0.03
668	FOXL2	3	1.5	1.5	3	1.5	1.3	2	1.3	0.29	2	2.1	0.39
5537	PPP6C	3	0.55	0.56	3	0.53	0.48	2	0.37	0.08	2	0.32	0.06
5550	PREP	3	0.34	0.35	3	0.15	0.13	2	0.03	0.007	2	0.03	0.005
54758	KLHDC4	3	0.12	0.12	3	0.07	0.06	2	0.06	0.01	2	0.03	0.005
57610	RANBP10	3	0.09	0.09	3	0.09	0.08	2	0.09	0.02	2	0.04	0.006
81569	ACTL8	3	0.48	0.49	3	0.47	0.43	2	0.33	0.07	2	0.03	0.005
283337	ZNF740	3	0.33	0.34	3	0.44	0.4	2	0.56	0.12	2	0.25	0.05
6944	VPS72	3	0.33	0.34	3	0.49	0.45	1	0	0	4	0.84	0.15
10450	PPIE	3	0.48	0.49	3	0.51	0.47	1	0.21	0.05	2	0.16	0.03
54512	EXOSC4	3	1	1.1	3	0.95	0.87	1	0.3	0.07	1	0.19	0.03
25904	CNOT10	3	0.02	0.02	2	0.02	0.02	6	0.11	0.02	3	0.03	0.006
84717	HDGFRP2	3	0.07	0.07	2	0.05	0.04	6	0.27	0.06	3	0.04	0.008
8985	PLOD3	3	0.09	0.09	2	0.07	0.06	6	0.16	0.04	1	0.05	0.009
6668	SP2	3	0.75	0.77	2	0.38	0.34	5	0.87	0.19	4	0.95	0.17
27000	DNAJC2	3	0.13	0.13	2	0.08	0.08	5	0.2	0.04	1	0.07	0.01
8479	HIRIP3	3	0.26	0.27	2	0.14	0.13	4	0.35	0.08	2	0.17	0.03
51035	UBXN1	3	1.1	1.1	2	1.1	1	4	0.54	0.12	2	0.59	0.11
55135	WRAP53	3	0.12	0.12	2	0.07	0.07	4	0.2	0.04	2	0.08	0.02
1852	DUSP9	3	0.11	0.11	2	0.07	0.07	4	0.35	0.08	1	0.03	0.006
133619	PRRC1	3	0.23	0.23	2	0.22	0.2	4	0.35	0.08	1	0.17	0.03
55695	NSUN5	3	0.17	0.17	2	0.12	0.11	3	0.21	0.05	5	0.29	0.05
4790	NFKB1	3	0.75	0.76	2	0.04	0.03	3	0.12	0.03	3	0.2	0.04
5770	PTPN1	3	0.06	0.06	2	0.04	0.03	3	0.08	0.02	2	0.07	0.01
26043	UBXN7	3	0.14	0.14	2	0.05	0.05	3	0.93	0.2	2	0.08	0.01
54890	ALKBH5	3	0.26	0.26	2	0.18	0.16	3	0.3	0.07	2	0.18	0.03
83746	L3MBTL2	3	0.09	0.1	2	0.04	0.03	3	0.09	0.02	2	0.08	0.01
112950	MED8	3	1.2	1.2	2	0.33	0.3	3	1.4	0.3	2	0.28	0.05
55578	SUPT20H	3	0.19	0.19	2	0.09	0.08	2	0.09	0.02	4	0.39	0.07
4440	MSI1	3	0.35	0.36	2	0.15	0.14	2	0.14	0.03	3	0.23	0.04
4899	NRF1	3	1.1	1.1	2	0.61	0.56	2	0.83	0.18	3	1.5	0.27
9123	SLC16A3	3	0.19	0.2	2	0.07	0.06	2	0.09	0.02	3	0.16	0.03
79366	HMGN5	3	1.9	2	2	1.6	1.5	2	1.9	0.41	3	1.9	0.36
3202	HOXA5	3	0.17	0.17	2	0.12	0.11	2	0.11	0.02	2	0.13	0.02
10213	PSMD14	3	0.93	0.95	2	1.1	0.97	2	1	0.23	2	0.46	0.08
11021	RAB35	3	2	2	2	0.14	0.12	2	3.2	0.71	2	0.67	0.12
128866	CHMP4B	3	0.46	0.47	2	0.42	0.39	2	0.42	0.09	2	0.22	0.04
8106	PABPN1	3	1.9	1.9	2	1.5	1.4	2	1.2	0.26	1	0.91	0.17
81542	TMX1	3	0.62	0.64	2	0.3	0.27	2	0.33	0.07	1	0.14	0.03
27332	ZNF638	3	0.02	0.02	2	0.02	0.02	1	0.002	0.0004	4	0.04	0.007
56941	HMCES	3	0.17	0.18	2	0.07	0.06	1	0.02	0.004	2	0.09	0.02
84263	HSDL2	3	1.1	1.1	2	1.8	1.6	1	0.1	0.02	1	0.03	0.006
148362	BROX	3	0.29	0.29	2	0.49	0.45	1	0.22	0.05	1	0.15	0.03
2932	GSK3B	3	0.19	0.2	1	0.06	0.05	3	0.26	0.06	3	0.17	0.03
5080	PAX6	3	0.4	0.4	1	0.14	0.13	2	0.21	0.05	3	0.46	0.08
10980	COPS6	3	0.55	0.56	1	0.29	0.27	2	0.48	0.11	1	0.08	0.01
64426	SUDS3	3	0.32	0.32	1	0.22	0.2	1	0.19	0.04	4	0.31	0.06
10163	WASF2	3	0.28	0.29	1	0.03	0.03	1	0.05	0.01	3	0.27	0.05
65265	C8orf33	3	0.16	0.16	1	0.11	0.1	1	0.13	0.03	1	0.07	0.01
22976	PAXIP1	2	0.1	0.1	10	0.36	0.33	11	1.1	0.24	11	0.65	0.12
5356	PLRG1	2	0.32	0.33	7	0.34	0.31	2	0.34	0.07	5	0.44	0.08
5198	PFAS	2	0.04	0.04	6	0.13	0.12	8	0.2	0.04	4	0.12	0.02
55596	ZCCHC8	2	0.1	0.11	6	0.43	0.39	8	0.78	0.17	3	0.25	0.05
283742	FAM98B	2	0.26	0.26	6	1	0.93	8	1.1	0.25	3	0.26	0.05
4940	OAS3	2	0.07	0.07	6	0.24	0.22	6	0.28	0.06	6	0.11	0.02
124245	ZC3H18	2	0.04	0.04	5	0.09	0.08	8	0.34	0.07	2	0.01	0.002
5062	PAK2	2	0.18	0.18	5	0.32	0.29	7	0.3	0.07	4	0.25	0.05
6130	RPL7A	2	2.6	2.7	5	5.4	4.9	6	6.2	1.4	5	3.1	0.58
7579	ZSCAN20	2	0.03	0.03	5	0.28	0.25	2	0.03	0.008	3	0.06	0.01
5424	POLD1	2	0.03	0.03	4	0.08	0.07	6	0.07	0.02	7	0.12	0.02
8615	USO1	2	0.02	0.02	4	0.02	0.02	6	0.15	0.03	4	0.06	0.01
23394	ADNP	2	0.03	0.03	4	0.1	0.09	6	0.18	0.04	4	0.09	0.02
22998	LIMCH1	2	0.03	0.03	4	0.03	0.03	5	0.13	0.03	3	0.05	0.009
57599	WDR48	2	0.09	0.09	4	0.13	0.11	4	0.19	0.04	4	0.2	0.04
55471	NDUFAF7	2	0.11	0.11	4	0.28	0.25	4	0.25	0.05	3	0.12	0.02
54205	CYCS	2	0.25	0.26	4	0.56	0.51	4	0.64	0.14	1	0.05	0.01
9698	PUM1	2	0.06	0.06	4	0.14	0.13	3	0.12	0.03	3	0.09	0.02
9125	RQCD1	2	0.28	0.29	4	0.39	0.36	3	0.38	0.08	1	0.08	0.02
57713	SFMBT2	2	0.01	0.01	4	0.1	0.09	2	0.04	0.009	2	0.02	0.003
861	RUNX1	2	0.19	0.2	4	0.26	0.24	1	0.04	0.008	4	0.45	0.08
79002	C19orf43	2	0.24	0.25	4	0.76	0.69	1	0.5	0.11	3	0.4	0.07
9913	SUPT7L	2	0.25	0.25	3	0.24	0.22	5	0.53	0.12	5	0.7	0.13
5162	PDHB	2	0.21	0.22	3	0.25	0.23	5	0.4	0.09	3	0.09	0.02
7360	UGP2	2	0.09	0.09	3	0.1	0.09	5	0.17	0.04	3	0.14	0.03
11231	SEC63	2	0.04	0.04	3	0.05	0.05	5	0.16	0.03	3	0.18	0.03
56647	BCCIP	2	0.56	0.57	3	0.7	0.64	5	0.61	0.13	2	0.21	0.04
56886	UGGT1	2	0.009	0.009	3	0.03	0.02	5	0.06	0.01	2	0.02	0.003
10036	CHAF1A	2	0.1	0.11	3	0.05	0.04	4	0.21	0.05	4	0.21	0.04
80347	COASY	2	0.22	0.23	3	0.28	0.26	4	0.36	0.08	4	0.22	0.04
976	ADGRE5	2	0.06	0.06	3	0.05	0.04	4	0.12	0.03	2	0.06	0.01
51362	CDC40	2	0.07	0.07	3	0.06	0.06	4	0.16	0.03	2	0.09	0.02
9053	MAP7	2	0.05	0.06	3	0.22	0.2	3	0.09	0.02	5	0.23	0.04
55588	MED29	2	0.18	0.18	3	0.5	0.45	3	0.2	0.04	3	0.42	0.08
55167	MSL2	2	0.11	0.12	3	0.11	0.1	3	0.13	0.03	2	0.18	0.03
57684	ZBTB26	2	0.08	0.09	3	0.16	0.15	3	0.15	0.03	2	0.08	0.02
874	CBR3	2	0.16	0.16	3	0.31	0.28	2	0.19	0.04	3	0.13	0.02
4069	LYZ	2	1	1	3	1.4	1.2	2	3.8	0.84	3	4.6	0.85
151987	PPP4R2	2	0.12	0.12	3	0.32	0.29	2	0.13	0.03	3	0.11	0.02
11218	DDX20	2	0.14	0.14	3	0.23	0.21	2	0.27	0.06	2	0.09	0.02
9874	TLK1	2	0.04	0.04	3	0.05	0.04	2	0.03	0.006	1	0.01	0.003
10120	ACTR1B	2	0.31	0.31	3	0.49	0.45	2	0.31	0.07	1	0.12	0.02
29089	UBE2T	2	0.66	0.68	3	1.2	1.1	2	0.99	0.22	1	0.25	0.05
7027	TFDP1	2	0.79	0.81	2	0.7	0.63	5	1.4	0.3	4	2	0.36
55833	UBAP2	2	0.06	0.07	2	0.04	0.04	4	0.05	0.01	5	0.14	0.03
5395	PMS2	2	0.03	0.03	2	0.05	0.04	4	0.09	0.02	2	0.05	0.008
58513	EPS15L1	2	0.02	0.02	2	0.02	0.02	4	0.02	0.005	2	0.02	0.004
396	ARHGDIA	2	2.2	2.2	2	2.1	1.9	3	2.7	0.59	3	0.59	0.11
5576	PRKAR2A	2	0.12	0.12	2	0.06	0.05	3	0.15	0.03	3	0.11	0.02
645	BLVRB	2	0.07	0.08	2	0.13	0.12	3	0.94	0.21	2	0.08	0.01
3930	LBR	2	0.16	0.17	2	0.15	0.14	3	0.17	0.04	2	0.16	0.03
6645	SNTB2	2	0.05	0.05	2	0.12	0.11	3	0.07	0.02	2	0.06	0.01
55742	PARVA	2	0.07	0.07	2	0.12	0.11	3	0.25	0.06	2	0.07	0.01
8036	SHOC2	2	0.03	0.03	2	0.16	0.14	3	0.17	0.04	1	0.02	0.004
30827	CXXC1	2	0.04	0.04	2	0.03	0.02	3	0.06	0.01	1	0.01	0.002
51474	LIMA1	2	0.03	0.03	2	0.01	0.01	2	0.03	0.007	4	0.08	0.02
9015	TAF1A	2	0.09	0.09	2	0.09	0.08	2	0.07	0.02	3	0.16	0.03
159	ADSS	2	0.17	0.17	2	0.14	0.12	2	0.2	0.04	2	0.15	0.03
738	VPS51	2	0.06	0.06	2	0.04	0.04	2	0.05	0.01	2	0.007	0.001
768	CA9	2	0.33	0.34	2	0.41	0.37	2	0.38	0.08	2	0.18	0.03
3104	ZBTB48	2	0.04	0.04	2	0.02	0.02	2	0.03	0.007	2	0.06	0.01
3692	EIF6	2	0.56	0.57	2	0.81	0.73	2	0.55	0.12	2	1.8	0.33
6132	RPL8	2	1.6	1.6	2	1.3	1.2	2	1.6	0.35	2	0.79	0.15
10621	POLR3F	2	0.35	0.36	2	0.66	0.6	2	0.31	0.07	2	0.32	0.06
10644	IGF2BP2	2	0.24	0.24	2	0.09	0.08	2	0.68	0.15	2	0.19	0.03
65057	ACD	2	0.36	0.37	2	0.4	0.37	2	0.38	0.08	2	0.54	0.1
3251	HPRT1	2	0.15	0.16	2	0.24	0.22	2	0.23	0.05	1	0.09	0.02
3430	IFI35	2	0.35	0.36	2	0.37	0.34	2	0.36	0.08	1	0.1	0.02
5049	PAFAH1B2	2	0.58	0.59	2	0.63	0.57	2	0.52	0.12	1	0.1	0.02
8520	HAT1	2	0.15	0.16	2	0.13	0.12	2	0.13	0.03	1	0.05	0.009
57606	SLAIN2	2	0.06	0.06	2	0.05	0.04	2	0.07	0.01	1	0.04	0.007
64848	YTHDC2	2	0.03	0.03	2	0.03	0.03	1	0.01	0.002	2	0.02	0.003
81611	ANP32E	2	2.3	2.4	2	1.3	1.1	1	1.1	0.24	2	1.2	0.22
221927	BRAT1	2	0.03	0.03	2	0.02	0.02	1	0.02	0.005	2	0.04	0.007
400506	KNOP1	2	0.08	0.08	2	0.04	0.04	1	0.02	0.004	2	0.08	0.02
126353	MISP	2	0.02	0.02	1	0.01	0.009	4	0.07	0.02	3	0.04	0.007
56339	METTL3	2	0.09	0.09	1	0.07	0.07	3	0.19	0.04	2	0.06	0.01
5893	RAD52	2	0.08	0.08	1	0.02	0.01	2	0.05	0.01	2	0.13	0.02
10885	WDR3	2	0.04	0.04	1	0.02	0.02	2	0.05	0.01	2	0.02	0.003
11272	PRR4	2	1	1.1	1	0.92	0.84	2	2.8	0.61	2	4.8	0.89
51806	CALML5	2	0.47	0.48	1	0.25	0.23	2	0.33	0.07	2	0.59	0.11
58155	PTBP2	2	2.7	2.8	1	3.7	3.3	2	3.9	0.85	2	1.6	0.3
392	ARHGAP1	2	0.12	0.12	1	0.04	0.04	2	0.12	0.03	1	0.07	0.01
5090	PBX3	2	0.17	0.18	1	0.13	0.12	2	0.25	0.06	1	0.17	0.03
10897	YIF1A	2	0.15	0.15	1	0.18	0.16	2	0.26	0.06	1	0.09	0.02
29896	TRA2A	2	0.68	0.69	1	0.06	0.06	2	0.17	0.04	1	0.06	0.01
55361	PI4K2A	2	0.07	0.07	1	0.02	0.02	2	0.04	0.009	1	0.02	0.004
4800	NFYA	2	12.1	12.3	1	7.3	6.6	1	9.9	2.2	2	12.5	2.3
5994	RFXAP	2	0.65	0.67	1	0.33	0.3	1	0.35	0.08	2	0.47	0.09
7260	TSSC1	2	0.14	0.14	1	0.09	0.08	1	0.08	0.02	2	0.11	0.02
63932	CXorf56	2	0.59	0.6	1	0.66	0.6	1	0.5	0.11	2	0.31	0.06
85446	ZFHX2	2	0.06	0.06	1	0.03	0.03	1	0.04	0.01	2	0.09	0.02
6050	RNH1	2	0.03	0.04	1	0.06	0.05	1	0.03	0.008	1	0.03	0.006
8013	NR4A3	2	0.15	0.15	1	0.02	0.02	1	0.02	0.005	1	0.03	0.006
51031	GLOD4	2	0.36	0.37	1	0.28	0.26	1	0.29	0.06	1	0.15	0.03
79892	MCMBP	2	0.04	0.04	1	0.03	0.02	1	0.03	0.006	1	0.02	0.004
114883	OSBPL9	2	0.06	0.06	1	0.02	0.02	1	0.03	0.006	1	0.02	0.004
8085	KMT2D	1	0.002	0.002	10	0.03	0.03	21	0.19	0.04	17	0.07	0.01
55280	CWF19L1	1	0.17	0.18	7	1	0.92	8	0.58	0.13	4	0.24	0.04
51621	KLF13	1	0.24	0.24	6	2.1	1.9	4	1.6	0.34	4	1.8	0.32
6138	RPL15	1	0.13	0.13	6	2.1	1.9	3	0.96	0.21	2	0.25	0.05
56852	RAD18	1	0.02	0.02	5	0.08	0.07	4	0.06	0.01	3	0.05	0.009
10061	ABCF2	1	0.06	0.06	5	0.12	0.11	4	0.2	0.04	2	0.1	0.02
22880	MORC2	1	0.09	0.09	4	0.16	0.15	7	0.28	0.06	3	0.15	0.03
55656	INTS8	1	0.02	0.02	3	0.06	0.06	5	0.13	0.03	2	0.06	0.01
80232	WDR26	1	0	0	3	0.17	0.15	4	0.13	0.03	4	0.13	0.02
254394	MCM9	1	0.03	0.03	3	0.11	0.1	4	0.12	0.03	3	0.11	0.02
5037	PEBP1	1	0.14	0.15	3	2.4	2.2	4	2.6	0.57	2	1.2	0.22
55421	NCBP3	1	0.11	0.11	3	0.1	0.09	4	0.51	0.11	2	0.11	0.02
6152	RPL24	1	0.41	0.42	3	3.3	3	3	2.9	0.64	2	0.8	0.15
6742	SSBP1	1	0.08	0.08	3	0.45	0.41	3	0.45	0.1	2	0.16	0.03
9761	MLEC	1	0.07	0.07	3	0.24	0.22	3	0.16	0.04	1	0.03	0.006
54665	RSBN1	1	0.03	0.03	3	0.04	0.04	2	0.04	0.009	1	0.006	0.001
55917	CTTNBP2NL	1	0.03	0.03	2	0.03	0.03	4	0.06	0.01	1	0.03	0.005
79716	NPEPL1	1	0.02	0.02	2	0.06	0.06	3	0.12	0.03	3	0.1	0.02
5096	PCCB	1	0.009	0.009	2	0.04	0.03	3	0.03	0.008	2	0.1	0.02
114785	MBD6	1	0.04	0.04	2	0.41	0.38	3	0.47	0.1	2	0.17	0.03
1969	EPHA2	1	0.009	0.009	2	0.02	0.02	3	0.05	0.01	1	0.007	0.001
8930	MBD4	1	0.03	0.03	2	0.05	0.04	2	0.08	0.02	4	0.13	0.02
4719	NDUFS1	1	0.01	0.01	2	0.06	0.05	2	0.06	0.01	3	0.07	0.01
5939	RBMS2	1	0.1	0.1	2	0.12	0.11	2	0.11	0.02	3	0.47	0.09
60682	SMAP1	1	0.02	0.02	2	0.6	0.55	2	0.22	0.05	2	0.32	0.06
90780	PYGO2	1	0.16	0.16	2	0.16	0.15	2	0.2	0.04	2	0.17	0.03
1891	ECH1	1	0.16	0.16	2	0.3	0.27	2	0.24	0.05	1	0.08	0.01
4047	LSS	1	0.02	0.02	2	0.03	0.02	2	0.04	0.009	1	0.01	0.002
5558	PRIM2	1	0.07	0.07	2	0.07	0.06	2	0.08	0.02	1	0.06	0.01
6648	SOD2	1	0.08	0.08	2	0.41	0.37	2	0.35	0.08	1	0.1	0.02
8505	PARG	1	0.22	0.23	2	0.32	0.29	2	0.27	0.06	1	0.12	0.02
27430	MAT2B	1	0.12	0.12	2	0.2	0.18	2	0.18	0.04	1	0.09	0.02
50	ACO2	1	0.02	0.02	2	0.02	0.01	1	0.02	0.004	2	0.04	0.007
29117	BRD7	1	0.04	0.04	2	0.05	0.04	1	0.05	0.01	2	0.07	0.01
10857	PGRMC1	1	0.29	0.3	2	0.6	0.55	1	0.61	0.13	1	0.28	0.05
115098	CCDC124	1	0.2	0.2	2	0.21	0.19	1	0.22	0.05	1	0.11	0.02
23262	PPIP5K2	1	0.02	0.02	1	0.02	0.02	5	0.07	0.01	2	0.1	0.02
8027	STAM	1	0.15	0.15	1	0.07	0.06	4	0.27	0.06	1	0.16	0.03
10181	RBM5	1	0.03	0.03	1	0.06	0.05	3	0.08	0.02	2	0.05	0.009
9615	GDA	1	0.08	0.08	1	0.1	0.09	3	0.25	0.05	1	0.09	0.02
1051	CEBPB	1	0.26	0.27	1	0.47	0.42	2	0.11	0.02	2	0.47	0.09
7507	XPA	1	0.45	0.46	1	0.9	0.82	2	0.32	0.07	2	0.45	0.08
57410	SCYL1	1	0.02	0.03	1	0.03	0.02	2	0.04	0.01	2	0.06	0.01
2626	GATA4	1	0.03	0.03	1	0.02	0.02	2	0.04	0.01	1	0.06	0.01
3920	LAMP2	1	0.07	0.08	1	0.01	0.01	2	0.16	0.03	1	0.07	0.01
5715	PSMD9	1	0.09	0.09	1	0.13	0.12	2	0.17	0.04	1	0.06	0.01
7419	VDAC3	1	0.23	0.24	1	0.35	0.32	2	0.42	0.09	1	0.17	0.03
51109	RDH11	1	0.07	0.07	1	0.07	0.06	2	0.06	0.01	1	0.02	0.004
57592	ZNF687	1	0.01	0.01	1	0.01	0.01	2	0.02	0.005	1	0.02	0.003
92609	TIMM50	1	0.02	0.02	1	0.03	0.03	2	0.13	0.03	1	0.02	0.004
92675	DTD1	1	0.04	0.04	1	0.04	0.04	2	0.18	0.04	1	0.02	0.004
256364	EML3	1	0.009	0.009	1	0.004	0.003	2	0.006	0.001	1	0.004	0.0008
2039	DMTN	1	0.02	0.02	1	0.02	0.02	1	0.01	0.003	1	0.02	0.003
4026	LPP	1	0.04	0.04	1	0.02	0.02	1	0.05	0.01	1	0.04	0.007
4074	M6PR	1	0.24	0.25	1	0.23	0.21	1	0.27	0.06	1	0.02	0.003
4179	CD46	1	0.06	0.06	1	0.03	0.02	1	0.04	0.009	1	0.04	0.007
4267	CD99	1	0.33	0.34	1	0.15	0.14	1	0	0	1	0.11	0.02
5013	OTX1	1	0.59	0.6	1	0.1	0.09	1	0.67	0.15	1	0.89	0.16
5595	MAPK3	1	0.04	0.04	1	0.01	0.01	1	0.03	0.007	1	0.02	0.003
7083	TK1	1	0.17	0.18	1	0.29	0.27	1	0.23	0.05	1	0.11	0.02
8140	SLC7A5	1	0.03	0.03	1	0.02	0.02	1	0.03	0.006	1	0.02	0.003
8805	TRIM24	1	0.03	0.03	1	0.03	0.03	1	0.03	0.007	1	0.03	0.005
23548	TTC33	1	0.06	0.06	1	0.05	0.04	1	0.07	0.02	1	0.03	0.006
63929	XPNPEP3	1	1.2	1.3	1	0.94	0.85	1	1.4	0.3	1	1.1	0.2
79939	SLC35E1	1	0.04	0.04	1	0.02	0.02	1	0.03	0.006	1	0.02	0.003
81669	CCNL2	1	0.1	0.11	1	0.07	0.07	1	0.09	0.02	1	0.08	0.01
85416	ZIC5	1	0.13	0.13	1	0.08	0.07	1	0.1	0.02	1	0.16	0.03
91614	DEPDC7	1	0.01	0.01	1	0.02	0.02	1	0.02	0.004	1	0.02	0.004
153090	DAB2IP	1	0.009	0.009	1	0.01	0.01	1	0.02	0.004	1	0.01	0.002
374354	NHLRC2	1	0.03	0.03	1	0.01	0.01	1	0.03	0.007	1	0.03	0.005
6643	SNX2	5	0.29	0.3	7	0.57	0.52	9	0.95	0.21	3	0.39	0.07
1974	EIF4A2	15	0.67	0.69	11	0.6	0.55	11	0.16	0.04	13	5.9	1.1
5223	PGAM1	10	6.3	6.4	10	7.9	7.2	9	7.7	1.7	8	3.5	0.64
6256	RXRA	9	0.66	0.67	9	0.65	0.59	7	0.56	0.12	10	0.96	0.18
10768	AHCYL1	8	0.83	0.85	4	0.57	0.52	8	0.77	0.17	4	0.62	0.11
1106	CHD2	7	0.06	0.06	5	0.02	0.02	6	0.05	0.01	4	0.04	0.008
2782	GNB1	5	1.9	2	5	2	1.8	8	3.7	0.82	5	1	0.18
3851	KRT4	5	0.1	0.1	3	0.27	0.24	7	0.45	0.1	3	0.19	0.04
25932	CLIC4	4	1.1	1.1	4	1.4	1.2	5	1.1	0.24	7	0.85	0.16
5868	RAB5A	4	0.45	0.46	3	0.59	0.54	4	0.42	0.09	2	0.2	0.04
102723897	LOC102723897	2	?	?	4	?	?	2	?	?	2	?	?
2182	ACSL4	2	0.02	0.02	2	0.02	0.02	4	0.1	0.02	2	0.03	0.006
162	AP1B1	15	0.35	0.35	13	0.16	0.14	13	0.18	0.04	6	0.01	0.003
293	SLC25A6	13	3.5	3.6	12	2.4	2.2	10	1.6	0.35	10	0.51	0.09
6880	TAF9	8	0.8	0.82	10	1.4	1.3	8	0.85	0.19	5	0.12	0.02
23215	PRRC2C	6	0.03	0.03	7	0.04	0.04	7	0.05	0.01	4	0.02	0.003
55612	FERMT1	5	0.09	0.09	3	0.04	0.04	5	0.07	0.01	4	0.07	0.01
161	AP2A2	8	0.17	0.18	8	0.12	0.11	8	0.12	0.03	6	0.08	0.02
2778	GNAS	4	0.23	0.24	7	0.89	0.81	5	0.5	0.11	2	0.08	0.02
10672	GNA13	3	0.52	0.53	3	1.3	1.2	2	0.74	0.16	3	0.59	0.11
9643	MORF4L2	7	0.56	0.57	8	1.5	1.4	3	0.41	0.09	5	0.37	0.07
80205	CHD9	11	0.01	0.01	12	0.01	0.01	14	0.05	0.01	14	0.07	0.01
4087	SMAD2	5	0.69	0.71	3	0.2	0.18	3	0.51	0.11	4	0.84	0.15
6045	RNF2	3	0.28	0.28	2	0.05	0.04	2	0.24	0.05	2	0.06	0.01
6603	SMARCD2	10	0.54	0.55	8	0.43	0.39	10	0.56	0.12	10	0.56	0.1
144402	CPNE8	9	1	1.1	7	0.9	0.81	8	1.1	0.25	6	0.91	0.17
7004	TEAD4	8	0.47	0.48	10	0.32	0.29	11	0.35	0.08	10	1.8	0.33
5501	PPP1CC	7	0.62	0.64	6	0.06	0.06	5	0.56	0.12	5	0.25	0.05
5519	PPP2R1B	5	0.09	0.1	4	0.05	0.05	4	0.06	0.01	4	0.14	0.03
57466	SCAF4	4	0.26	0.27	3	0.18	0.16	6	0.45	0.1	3	0.29	0.05
22828	SCAF8	3	0.09	0.09	5	0.29	0.26	5	0.33	0.07	3	0.03	0.006
818	CAMK2G	3	0.24	0.24	2	0.12	0.11	3	0.2	0.04	2	0.13	0.02
1759	DNM1	13	0.74	0.75	13	0.6	0.55	14	0.6	0.13	12	0.76	0.14
10772	SRSF10	4	1.7	1.7	3	1.9	1.7	3	1.7	0.38	1	0.6	0.11
3799	KIF5B	3	0.06	0.06	4	0.07	0.06	4	0.09	0.02	5	0.09	0.02
6418	SET	5	10.9	11.1	6	8.6	7.8	6	9.2	2	5	4.4	0.81
10382	TUBB4A	19	10.1	10.3	19	17.6	16	20	3.6	0.78	18	2.8	0.51
23367	LARP1	8	0.26	0.27	9	0.37	0.34	12	0.46	0.1	8	0.24	0.04
1478	CSTF2	8	2.2	2.3	9	1.7	1.5	11	4.1	0.9	8	1.3	0.23
23283	CSTF2T	6	0.18	0.18	7	0.1	0.09	8	0.24	0.05	7	0.43	0.08
23633	KPNA6	6	0.29	0.3	7	0.28	0.26	7	0.35	0.08	7	0.36	0.07
3842	TNPO1	5	0.32	0.33	6	0.17	0.15	8	0.51	0.11	8	0.45	0.08
156	ADRBK1	2	0.04	0.04	4	0.06	0.06	8	0.18	0.04	2	0.05	0.009
51616	TAF9B	8	2.1	2.1	11	2.6	2.4	9	1.8	0.39	8	1.1	0.21
4001	LMNB1	5	0.12	0.12	6	0.14	0.13	6	0.11	0.02	5	0.42	0.08
345651	ACTBL2	7	85.9	87.8	9	144	131	7	74	16.3	7	136	25
55342	STRBP	7	0.13	0.13	6	0.09	0.08	9	0.19	0.04	3	0.03	0.006
11335	CBX3	2	0.3	0.31	3	1.3	1.2	3	1.4	0.31	2	0.31	0.06
5630	PRPH	9	0.29	0.29	6	0.16	0.14	7	0.23	0.05	13	0.59	0.11
2033	EP300	5	0.02	0.02	7	0.03	0.02	8	0.1	0.02	12	0.08	0.01
2746	GLUD1	5	0.39	0.4	5	0.34	0.31	8	0.55	0.12	8	0.57	0.1
27161	AGO2	4	0.06	0.06	5	0.02	0.01	5	0.06	0.01	5	0.08	0.02
5870	RAB6A	3	1.3	1.4	5	2.9	2.7	4	3.6	0.79	2	0.11	0.02
10620	ARID3B	2	0.15	0.16	4	0.21	0.19	4	0.31	0.07	6	1	0.19
10933	MORF4L1	4	0.79	0.81	4	0.66	0.6	5	0.65	0.14	5	0.41	0.08
9130	FAM50A	5	1.2	1.3	6	1	0.91	7	0.8	0.18	4	0.44	0.08
9355	LHX2	3	0.4	0.41	4	0.39	0.36	3	0.39	0.09	5	0.98	0.18
8148	TAF15	3	0.53	0.55	3	0.43	0.39	3	0.55	0.12	3	0.51	0.09
23191	CYFIP1	6	0.13	0.13	7	0.23	0.21	11	0.35	0.08	9	20.1	3.7
55206	SBNO1	2	0.02	0.02	3	0.03	0.03	4	0.04	0.008	1	0.007	0.001
2318	FLNC	9	0.003	0.004	10	0.01	0.009	7	0.003	0.0008	6	0.004	0.0008
8895	CPNE3	3	0.6	0.61	3	0.16	0.15	4	0.72	0.16	3	0.65	0.12
116447	TOP1MT	7	0.79	0.81	6	0.73	0.66	7	0.98	0.22	7	0.06	0.01
2935	GSPT1	5	0.12	0.12	6	0.52	0.48	7	0.32	0.07	9	0.57	0.1
6907	TBL1X	4	0.11	0.12	5	0.43	0.39	5	0.34	0.08	4	0.58	0.11
4205	MEF2A	3	0.08	0.08	3	0.11	0.1	3	0.1	0.02	4	0.12	0.02
4218	RAB8A	3	1.7	1.7	4	1.8	1.6	5	0.55	0.12	3	0.27	0.05
1457	CSNK2A1	12	4.9	5	10	3	2.8	10	5.4	1.2	10	2.3	0.42
3306	HSPA2	13	0.07	0.07	13	0.04	0.03	13	0.06	0.01	13	0.14	0.03
7005	TEAD3	7	0.04	0.04	9	0.14	0.13	8	0.1	0.02	10	0.15	0.03
6129	RPL7	10	4.6	4.7	7	2.9	2.6	10	4.1	0.89	4	0.74	0.14
5718	PSMD12	9	0.78	0.8	10	0.85	0.77	10	1	0.22	8	0.58	0.11
2873	GPS1	8	0.82	0.84	5	0.66	0.6	7	0.89	0.2	7	0.85	0.16
1452	CSNK1A1	7	0.57	0.58	7	0.57	0.51	7	0.56	0.12	4	0.23	0.04
10640	EXOC5	7	0.29	0.3	5	0.14	0.13	6	0.3	0.07	2	0.06	0.01
37	ACADVL	6	0.29	0.29	5	0.13	0.12	10	0.39	0.09	4	0.17	0.03
5989	RFX1	6	0.31	0.32	5	0.24	0.22	5	0.3	0.07	6	0.35	0.06
7353	UFD1L	6	2.2	2.3	5	2.4	2.1	5	1.9	0.43	2	0.44	0.08
84950	PRPF38A	6	1.3	1.3	3	0.57	0.51	2	0.45	0.1	3	0.33	0.06
6464	SHC1	6	0.12	0.12	1	0.009	0.009	3	0.1	0.02	2	0.08	0.01
10953	TOMM34	5	0.77	0.78	6	0.75	0.68	5	0.78	0.17	2	0.14	0.03
9861	PSMD6	5	0.69	0.7	5	0.67	0.61	7	0.77	0.17	4	0.52	0.1
23063	WAPL	5	0.21	0.21	5	0.2	0.18	7	0.33	0.07	4	0.12	0.02
2885	GRB2	5	1	1	5	1.6	1.5	6	1.7	0.38	4	0.58	0.11
9100	USP10	5	0.36	0.36	5	0.32	0.29	6	0.51	0.11	2	0.13	0.02
10921	RNPS1	5	2	2.1	5	2	1.8	5	1.8	0.4	4	1.2	0.22
6194	RPS6	5	4	4.1	5	5.2	4.7	3	3.2	0.69	4	1.9	0.34
1992	SERPINB1	5	0.35	0.36	4	0.19	0.17	5	0.29	0.06	3	0.08	0.01
8667	EIF3H	5	0.34	0.35	4	0.26	0.24	3	0.48	0.11	2	0.13	0.02
9880	ZBTB39	4	0.24	0.25	7	0.3	0.28	4	0.21	0.05	3	0.27	0.05
10541	ANP32B	4	2.7	2.8	6	7.7	7	8	3.6	0.79	6	1.8	0.33
307	ANXA4	4	0.25	0.26	6	0.34	0.31	5	0.31	0.07	1	0.03	0.006
3276	PRMT1	4	0.88	0.89	6	1.5	1.4	4	0.89	0.2	2	0.15	0.03
118460	EXOSC6	4	1	1.1	5	1.4	1.3	5	1	0.22	2	0.36	0.07
1152	CKB	4	0.72	0.73	4	0.48	0.44	6	0.74	0.16	2	0.11	0.02
9026	HIP1R	4	0.08	0.08	4	0.13	0.11	4	0.1	0.02	1	0.03	0.005
4677	NARS	4	0.3	0.3	4	0.15	0.13	3	0.27	0.06	3	0.17	0.03
25814	ATXN10	4	0.08	0.08	4	0.07	0.06	3	0.06	0.01	3	0.04	0.007
3983	ABLIM1	4	0.07	0.07	3	0.04	0.04	4	0.02	0.005	2	0.02	0.004
4089	SMAD4	4	0.4	0.41	3	0.17	0.16	3	0.51	0.11	3	0.23	0.04
8669	EIF3J	4	1.5	1.5	3	0.85	0.77	3	1.5	0.33	2	0.57	0.11
11315	PARK7	4	1.2	1.2	3	2.3	2.1	3	2	0.45	2	0.19	0.04
826	CAPNS1	4	0.66	0.67	2	0.47	0.43	3	0.22	0.05	2	0.15	0.03
3035	HARS	4	0.15	0.15	1	0.07	0.06	4	0.87	0.19	3	0.11	0.02
55726	ASUN	3	0.3	0.31	9	0.23	0.21	10	0.43	0.09	6	0.28	0.05
5511	PPP1R8	3	0.33	0.34	5	1.2	1.1	7	1.9	0.41	3	0.38	0.07
6732	SRPK1	3	0.12	0.13	4	0.13	0.12	6	0.19	0.04	1	0.11	0.02
4236	MFAP1	3	0.34	0.35	4	0.22	0.2	5	0.38	0.08	5	0.43	0.08
149371	EXOC8	3	0.1	0.11	4	0.1	0.09	5	0.19	0.04	4	0.08	0.02
9967	THRAP3	3	0.28	0.29	4	0.32	0.29	5	0.32	0.07	3	0.16	0.03
157769	FAM91A1	3	0.05	0.05	4	0.07	0.06	4	0.1	0.02	3	0.07	0.01
6133	RPL9	3	0.23	0.23	4	0.81	0.74	4	1.7	0.36	2	0.21	0.04
55922	NKRF	3	0.06	0.06	4	0.06	0.06	4	0.09	0.02	2	0.02	0.004
10342	TFG	3	0.5	0.51	3	0.54	0.49	4	0.65	0.14	4	1.8	0.33
3033	HADH	3	0.42	0.43	3	0.32	0.29	4	0.35	0.08	1	0.07	0.01
56061	UBFD1	3	0.37	0.38	3	0.86	0.78	4	0.74	0.16	1	0.18	0.03
55697	VAC14	3	0.09	0.09	3	0.06	0.06	3	0.11	0.02	2	0.05	0.01
54870	QRICH1	3	0.13	0.14	2	0.03	0.03	5	0.19	0.04	2	0.03	0.005
7372	UMPS	3	0.2	0.21	2	0.13	0.12	4	0.28	0.06	3	0.1	0.02
7298	TYMS	3	1.2	1.2	2	1.6	1.5	4	0.4	0.09	1	0.06	0.01
129685	TAF8	3	0.71	0.72	2	0.1	0.09	3	0.45	0.1	1	0.23	0.04
51329	ARL6IP4	3	0.26	0.27	2	0.25	0.23	2	0.2	0.04	4	0.26	0.05
11047	ADRM1	3	0.32	0.33	2	0.19	0.18	2	0.22	0.05	2	0.11	0.02
79902	NUP85	3	0.1	0.1	2	0.04	0.03	2	0.05	0.01	1	0.02	0.004
6396	SEC13	3	0.79	0.8	2	0.8	0.73	1	0.34	0.07	1	0.05	0.01
9278	ZBTB22	3	0.09	0.09	1	0.02	0.02	1	0.02	0.005	1	0.02	0.004
51726	DNAJB11	3	0.4	0.41	1	0.2	0.19	1	0.18	0.04	1	0.1	0.02
3636	INPPL1	2	0.03	0.03	4	0.06	0.05	8	0.17	0.04	2	0.002	0.0004
8562	DENR	2	3.1	3.2	4	3.8	3.4	5	3.6	0.79	1	0.76	0.14
2739	GLO1	2	0.28	0.28	3	0.95	0.86	4	0.39	0.09	1	0.14	0.03
51068	NMD3	2	0.12	0.12	2	0.04	0.04	3	0.04	0.01	3	0.11	0.02
64746	ACBD3	2	0.04	0.04	2	0.03	0.03	3	0.04	0.008	1	0.007	0.001
23165	NUP205	2	0.007	0.007	2	0.009	0.008	2	0.006	0.001	1	0.002	0.0003
55957	LIN37	2	0.16	0.17	1	0.03	0.03	2	0.13	0.03	2	0.11	0.02
7127	TNFAIP2	1	0.02	0.02	4	0.13	0.12	2	0.03	0.006	3	0.11	0.02
23075	SWAP70	1	0.01	0.01	2	0.04	0.03	4	0.06	0.01	1	0.02	0.003
1737	DLAT	1	0.03	0.03	2	0.03	0.03	3	0.09	0.02	2	0.04	0.008
84811	BUD13	1	0.02	0.02	2	0.01	0.01	2	0.01	0.003	1	0.009	0.002
55683	KANSL3	1	0.03	0.03	1	0.04	0.04	2	0.07	0.02	2	0.06	0.01
23594	ORC6	1	0.22	0.22	1	0.17	0.15	1	0.21	0.05	1	0.03	0.006
26608	TBL2	1	0.007	0.008	1	0.02	0.02	1	0.01	0.003	1	0.01	0.002
79023	NUP37	1	0.07	0.07	1	0.06	0.06	1	0.08	0.02	1	0.03	0.005
7171	TPM4	8	2.2	2.2	8	2.9	2.6	6	1.6	0.36	2	0.61	0.11
51460	SFMBT1	2	0.03	0.03	2	0.02	0.02	2	0.07	0.01	4	0.14	0.03
51755	CDK12	4	0.09	0.09	7	0.27	0.25	11	0.26	0.06	3	0.05	0.008
7001	PRDX2	6	1.1	1.1	8	3.6	3.3	9	6.4	1.4	6	1.8	0.34
1977	EIF4E	4	0.27	0.28	4	0.4	0.36	3	0.31	0.07	2	0.11	0.02
6872	TAF1	7	0.11	0.11	7	0.14	0.13	6	0.03	0.006	8	0.15	0.03
6455	SH3GL1	3	0.74	0.75	5	0.98	0.89	4	0.88	0.19	3	0.41	0.07
51552	RAB14	3	1	1.1	5	0.61	0.55	4	0.99	0.22	3	0.18	0.03
10988	METAP2	6	0.37	0.38	8	0.51	0.46	7	0.76	0.17	4	0.31	0.06
83479	DDX59	6	0.15	0.16	4	0.11	0.1	5	0.17	0.04	3	0.05	0.009
51154	MRTO4	5	0.58	0.6	5	0.29	0.27	5	0.83	0.18	1	0.04	0.006
8774	NAPG	4	0.12	0.13	3	0.12	0.11	1	0.08	0.02	1	0.04	0.007
8813	DPM1	4	0.39	0.4	2	0.25	0.22	3	0.19	0.04	1	0.08	0.01
56926	NCLN	4	0.1	0.1	1	0.03	0.03	3	0.07	0.02	2	0.05	0.008
54625	PARP14	3	0.02	0.02	7	0.06	0.06	6	0.05	0.01	1	0.008	0.001
23521	RPL13A	3	1.1	1.1	5	2	1.8	5	0.96	0.21	1	0.06	0.01
79882	ZC3H14	3	0.06	0.06	5	0.08	0.07	2	0.03	0.006	1	0.01	0.003
5425	POLD2	3	0.23	0.24	3	0.32	0.29	4	0.35	0.08	3	0.11	0.02
23360	FNBP4	3	0.07	0.08	3	0.05	0.05	4	0.25	0.06	1	0.03	0.006
23527	ACAP2	3	0.05	0.05	3	0.05	0.04	3	0.06	0.01	1	0.02	0.003
9218	VAPA	3	0.99	1	3	1.7	1.5	2	1.4	0.3	1	0.45	0.08
84305	PYM1	3	0.23	0.24	3	0.28	0.26	2	0.12	0.03	1	0.02	0.004
5531	PPP4C	3	0.61	0.62	2	0.6	0.54	3	0.57	0.13	1	0.15	0.03
6241	RRM2	3	0.17	0.18	2	0.1	0.09	3	0.17	0.04	1	0.05	0.008
550	AUP1	3	0.14	0.15	1	0.06	0.05	1	0.05	0.01	1	0.04	0.008
6201	RPS7	2	0.44	0.45	4	1.8	1.7	5	3.2	0.7	2	0.39	0.07
5074	PAWR	2	0.23	0.23	4	0.41	0.37	4	0.46	0.1	1	0.04	0.007
57532	NUFIP2	2	0.02	0.03	4	0.05	0.05	4	0.08	0.02	1	0.03	0.006
25930	PTPN23	2	0.02	0.02	2	0.02	0.02	7	0.09	0.02	2	0.007	0.001
10006	ABI1	2	0.17	0.17	2	0.15	0.13	3	0.21	0.05	1	0.03	0.005
10311	DSCR3	2	0.13	0.13	2	0.11	0.1	2	0.13	0.03	1	0.03	0.006
51026	GOLT1B	2	0.34	0.35	2	0.25	0.22	2	0.28	0.06	1	0.07	0.01
79837	PIP4K2C	2	0.05	0.05	2	0.05	0.04	2	0.04	0.009	1	0.03	0.006
56288	PARD3	1	0.008	0.008	2	0.09	0.08	3	0.04	0.009	1	0.006	0.001
2273	FHL1	1	0.17	0.18	1	0.11	0.1	1	0.15	0.03	1	0.08	0.02
8672	EIF4G3	5	0.005	0.005	5	0.05	0.05	6	0.04	0.009	3	0.05	0.009
10556	RPP30	7	0.94	0.96	5	1	0.93	4	0.64	0.14	2	0.11	0.02
5721	PSME2	2	0.13	0.13	4	0.41	0.37	4	0.57	0.13	1	0.07	0.01
10389	SCML2	2	0.04	0.04	2	0.03	0.03	3	0.05	0.01	1	0.02	0.004
10557	RPP38	1	0.06	0.06	1	0.09	0.08	2	0.11	0.02	1	0	0
58477	SRPRB	3	0.2	0.2	4	0.23	0.21	4	0.29	0.06	1	0.08	0.02
54464	XRN1	2	0.01	0.01	2	0.008	0.007	1	0.005	0.001	1	0.005	0.001
58509	CACTIN	2	0.07	0.08	1	0.01	0.01	1	0.02	0.004	1	0.05	0.01
3897	L1CAM	1	0.02	0.02	2	0.05	0.05	1	0.03	0.006	1	0.02	0.003
29886	SNX8	1	0.03	0.03	1	0.03	0.03	2	0.1	0.02	1	0.04	0.008
27243	CHMP2A	3	0.94	0.96	2	0.37	0.33	2	0.09	0.02	1	0.15	0.03
53918	PELO	3	0.15	0.15	1	0.09	0.09	2	0.14	0.03	1	0.01	0.002
10102	TSFM	2	0.28	0.28	1	0.1	0.09	1	0.08	0.02	1	0.28	0.05
6141	RPL18	1	0.4	0.4	3	1.6	1.5	2	1.9	0.41	1	0.08	0.02
22909	FAN1	1	0	0	1	0.01	0.009	1	0.008	0.002	1	0.009	0.002
23211	ZC3H4	8	0.21	0.22	8	0.18	0.16	4	0.08	0.02	6	0.09	0.02
8314	BAP1	7	0.4	0.41	9	0.17	0.16	10	0.5	0.11	12	1.4	0.26
112939	NACC1	5	0.26	0.26	4	0.22	0.2	2	0.04	0.008	3	0.14	0.03
10970	CKAP4	4	0.05	0.06	8	0.26	0.23	3	0.08	0.02	8	0.21	0.04
57727	NCOA5	4	0.32	0.32	2	0.11	0.1	4	0.36	0.08	5	0.22	0.04
60686	C14orf93	4	0.14	0.14	1	0.05	0.04	1	0.06	0.01	4	0.29	0.05
5714	PSMD8	3	0.44	0.45	3	0.46	0.42	4	0.43	0.09	2	0.16	0.03
9319	TRIP13	3	0.21	0.21	3	0.32	0.29	3	0.16	0.03	4	0.33	0.06
80233	FAAP100	3	0.12	0.12	2	0.07	0.06	3	0.06	0.01	3	0.14	0.03
51010	EXOSC3	3	0.97	0.99	2	1.4	1.3	2	0.08	0.02	1	0.61	0.11
342371	ATXN1L	2	0.08	0.08	3	0.16	0.14	2	0.03	0.007	4	0.2	0.04
57136	APMAP	2	0.08	0.09	3	0.16	0.14	2	0.15	0.03	1	0.05	0.01
10489	LRRC41	2	0.06	0.06	3	0.05	0.04	1	0.03	0.007	2	0.06	0.01
7227	TRPS1	2	0.05	0.05	2	0.02	0.02	3	0.05	0.01	5	0.18	0.03
6389	SDHA	1	0.04	0.04	3	0.04	0.03	2	0.04	0.008	1	0.03	0.005
705	BYSL	1	0.04	0.04	3	0.08	0.07	1	0.04	0.009	1	0.04	0.008
80700	UBXN6	1	0.04	0.04	2	0.09	0.08	1	0.02	0.004	2	0.08	0.01
5644	PRSS1	1	3	3.1	1	2.7	2.5	1	1.3	0.28	1	3.2	0.59
3840	KPNA4	4	0.28	0.29	6	0.51	0.46	3	0.11	0.02	5	0.28	0.05
3516	RBPJ	5	0.59	0.6	4	0.37	0.34	4	0.44	0.1	3	0.5	0.09
55210	ATAD3A	3	0.19	0.19	4	0.19	0.17	4	0.2	0.04	3	0.11	0.02
54969	C4orf27	5	0.44	0.45	5	0.61	0.55	5	0.49	0.11	2	0.1	0.02
51503	CWC15	5	4.4	4.5	4	1.6	1.4	1	1.1	0.24	4	0.75	0.14
10084	PQBP1	3	5.5	5.6	3	5.7	5.2	5	1.1	0.24	2	0.3	0.05
10552	ARPC1A	3	0.37	0.38	3	0.22	0.2	3	0.18	0.04	3	0.12	0.02
10327	AKR1A1	3	0.4	0.41	2	0.25	0.23	4	0.17	0.04	2	0.06	0.01
6498	SKIL	3	0.04	0.04	2	0.02	0.02	2	0.02	0.004	3	0.03	0.006
51571	FAM49B	3	0.43	0.44	1	0.06	0.05	1	0.21	0.05	1	0.1	0.02
3614	IMPDH1	2	0.1	0.1	2	0.03	0.03	4	0.15	0.03	2	0.02	0.003
22949	PTGR1	2	0.27	0.28	2	0.33	0.3	4	0.37	0.08	1	0.05	0.01
155061	ZNF746	1	0.06	0.06	2	0.06	0.05	3	0.03	0.006	1	0.1	0.02
5373	PMM2	1	0.03	0.03	2	0.08	0.07	2	0.05	0.01	1	0.01	0.002
10799	RPP40	1	0.07	0.08	2	0.21	0.19	2	0.23	0.05	1	0	0
9675	TTI1	1	0.03	0.03	1	0.03	0.03	1	0.03	0.006	1	0.03	0.005
23636	NUP62	1	0.08	0.09	1	0.06	0.05	1	0.09	0.02	1	0.1	0.02
3235	HOXD9	2	0.27	0.27	3	0.36	0.32	1	0.11	0.03	2	0.23	0.04
3163	HMOX2	2	0.12	0.12	2	0.11	0.1	2	0.11	0.02	1	0.03	0.006
11080	DNAJB4	2	0.1	0.11	1	0.05	0.05	2	0.47	0.1	1	0.03	0.006
231	AKR1B1	1	0.17	0.17	2	0.39	0.36	3	0.32	0.07	1	0.07	0.01
9217	VAPB	2	0.28	0.29	3	0.43	0.39	1	0.17	0.04	1	0	0
580	BARD1	2	0.03	0.03	2	0.01	0.01	2	0.04	0.008	1	0.02	0.003
84948	TIGD5	4	0.06	0.06	5	0.05	0.04	2	0.02	0.005	2	0.03	0.006
4733	DRG1	6	0.94	0.96	6	0.61	0.56	2	0.11	0.02	3	0.35	0.06
2805	GOT1	6	0.48	0.5	4	0.22	0.2	1	0.04	0.009	3	0.04	0.007
84864	MINA	5	0.28	0.29	2	0.28	0.25	4	0.35	0.08	3	0.29	0.05
2178	FANCE	4	0.14	0.15	5	0.05	0.05	1	0.003	0.0006	9	0.34	0.06
9146	HGS	3	0.08	0.09	5	0.12	0.11	2	0.07	0.01	3	0.09	0.02
444	ASPH	3	0.26	0.26	3	0.53	0.48	1	0.33	0.07	4	0.91	0.17
10898	CPSF4	3	0.5	0.51	2	0.12	0.11	1	0.37	0.08	1	0	0
83855	KLF16	2	1.4	1.5	2	1.2	1.1	3	0.51	0.11	3	1.2	0.22
3164	NR4A1	2	0.74	0.76	2	0.51	0.46	2	0.31	0.07	2	0.93	0.17
892	CCNC	2	0.18	0.18	2	0.36	0.33	1	0.16	0.03	1	0.06	0.01
55075	UACA	1	0.007	0.007	2	0.02	0.02	1	0.006	0.001	1	0.007	0.001
1374	CPT1A	1	0.007	0.007	1	0.007	0.006	1	0.004	0.001	2	0.02	0.004
890	CCNA2	1	0.1	0.1	2	0.07	0.07	1	0.07	0.02	2	0.11	0.02
22882	ZHX2	4	0.05	0.05	1	0.05	0.05	1	0.02	0.004	3	0.09	0.02
28992	MACROD1	1	0.68	0.7	1	0.76	0.69	1	1.8	0.4	1	0.38	0.07
3613	IMPA2	1	0.18	0.18	2	0.34	0.31	1	0.03	0.007	1	0.11	0.02
10426	TUBGCP3	10	0.24	0.24	6	0.09	0.08	7	0.17	0.04	6	0.16	0.03
9013	TAF1C	8	0.47	0.48	5	0.1	0.1	5	0.13	0.03	7	0.36	0.07
3073	HEXA	8	0.4	0.41	3	0.06	0.06	3	0.09	0.02	5	0.22	0.04
3728	JUP	8	0.21	0.21	2	0.03	0.03	8	0.15	0.03	7	0.21	0.04
55854	ZC3H15	6	0.29	0.3	4	0.38	0.34	4	0.59	0.13	6	0.47	0.09
55740	ENAH	5	0.26	0.27	6	0.18	0.16	10	0.59	0.13	7	0.11	0.02
4605	MYBL2	5	0.35	0.36	5	0.12	0.11	8	0.41	0.09	8	0.39	0.07
10916	MAGED2	5	0.08	0.09	5	0.06	0.06	6	0.14	0.03	1	0.01	0.002
84172	POLR1B	5	0.11	0.11	5	0.16	0.14	5	0.11	0.02	6	0.2	0.04
80153	EDC3	5	0.26	0.27	5	0.21	0.19	3	0.1	0.02	3	0.09	0.02
63916	ELMO2	5	0.1	0.1	3	0.04	0.03	6	0.12	0.03	3	0.06	0.01
55696	RBM22	5	0.31	0.31	2	0.15	0.14	6	0.37	0.08	5	0.41	0.07
3998	LMAN1	4	0.21	0.22	5	0.44	0.4	6	0.37	0.08	4	0.22	0.04
55787	TXLNG	4	0.2	0.2	4	0.2	0.18	6	0.4	0.09	3	0.17	0.03
64225	ATL2	4	0.16	0.17	3	0.11	0.1	4	0.18	0.04	3	0.09	0.02
9667	SAFB2	4	0.18	0.18	2	0.09	0.08	7	0.24	0.05	1	0.07	0.01
9189	ZBED1	4	0.09	0.1	2	0.02	0.02	4	0.11	0.02	2	0.05	0.008
10314	LANCL1	4	0.88	0.9	2	0.64	0.58	2	0.23	0.05	2	0.39	0.07
9889	ZBED4	4	0.13	0.13	1	0.005	0.004	3	0.03	0.006	2	0.28	0.05
339287	MSL1	4	0.81	0.83	1	0.03	0.03	2	0.65	0.14	4	0.55	0.1
6294	SAFB	3	0.5	0.51	5	0.33	0.3	7	0.99	0.22	2	0.48	0.09
3030	HADHA	3	0.04	0.04	4	0.03	0.03	3	0.04	0.009	5	0.08	0.01
9480	ONECUT2	3	0.23	0.24	3	0.15	0.14	4	0.21	0.05	4	0.22	0.04
6097	RORC	3	0.08	0.08	2	0.02	0.02	4	0.04	0.009	3	0.1	0.02
8629	JRK	3	0.12	0.12	2	0.08	0.08	3	0.13	0.03	6	0.35	0.06
288	ANK3	3	0.04	0.04	1	0.01	0.01	4	0.09	0.02	3	0.02	0.004
11180	WDR6	3	0.03	0.03	1	0.01	0.01	2	0.02	0.005	2	0.03	0.005
6195	RPS6KA1	2	0.02	0.02	3	0.009	0.008	4	0.03	0.007	1	0.01	0.002
9101	USP8	2	0.05	0.05	3	0.07	0.06	3	0.07	0.01	1	0.01	0.003
25870	SUMF2	2	0.15	0.16	2	0.1	0.09	3	0.26	0.06	1	0.06	0.01
51070	NOSIP	2	0.98	1	2	0.44	0.4	2	0.33	0.07	2	0.47	0.09
10363	HMG20A	2	0.53	0.54	1	0.06	0.05	2	0.53	0.12	3	0.6	0.11
1727	CYB5R3	2	0.18	0.18	1	0.15	0.14	2	0.4	0.09	2	0.11	0.02
55623	THUMPD1	2	0.03	0.03	1	0.008	0.007	2	0.03	0.007	2	0.03	0.006
6314	ATXN7	2	0.007	0.008	1	0.006	0.005	1	0.009	0.002	2	0.02	0.004
85360	SYDE1	2	0.02	0.02	1	0.004	0.003	1	0.005	0.001	2	0.02	0.003
26122	EPC2	1	0.009	0.01	2	0.03	0.03	1	0.01	0.002	1	0.01	0.002
1267	CNP	1	0.08	0.09	1	0.03	0.03	3	0.14	0.03	1	0.02	0.003
51222	ZNF219	1	0.05	0.06	1	0.04	0.03	2	0.06	0.01	2	0.1	0.02
3954	LETM1	1	0.01	0.02	1	0.01	0.01	1	0.02	0.004	1	0.02	0.003
3205	HOXA9	3	0.27	0.28	4	0.39	0.36	2	0.16	0.04	3	0.22	0.04
51322	WAC	4	0.45	0.46	1	0.26	0.23	4	0.14	0.03	3	0.33	0.06
822	CAPG	7	1.3	1.3	3	0.58	0.52	2	0.38	0.08	2	0.33	0.06
26354	GNL3	6	0.25	0.25	4	0.12	0.11	5	0.32	0.07	2	0.13	0.02
23317	DNAJC13	5	0.02	0.02	2	0.02	0.01	2	0.03	0.006	3	0.01	0.002
26128	KIF1BP	4	0.15	0.15	3	0.06	0.05	5	0.25	0.06	2	0.09	0.02
10726	NUDC	4	0.42	0.43	1	0.22	0.2	3	0.42	0.09	2	0.11	0.02
79171	RBM42	3	0.62	0.64	3	0.71	0.65	4	0.73	0.16	4	0.67	0.12
2000	ELF4	3	0.53	0.54	2	0.05	0.05	6	0.61	0.13	5	0.94	0.17
949	SCARB1	2	0.23	0.24	6	0.26	0.23	4	0.37	0.08	2	0.23	0.04
7385	UQCRC2	2	0.1	0.1	2	0.1	0.09	2	0.07	0.02	2	0.1	0.02
55915	LANCL2	2	0.03	0.03	2	0.14	0.13	2	0.15	0.03	2	0.08	0.01
51479	ANKFY1	2	0.03	0.03	2	0.03	0.03	1	0.04	0.009	1	0.03	0.005
29888	STRN4	1	0.03	0.03	1	0.02	0.02	3	0.06	0.01	1	0.03	0.005
79447	PAGR1	1	0.09	0.09	1	0.1	0.09	3	0.58	0.13	1	0.16	0.03
8139	GAN	1	0.004	0.004	1	0	0	1	0.005	0.001	1	0.005	0.001
55700	MAP7D1	1	0.04	0.04	1	0.04	0.04	1	0.04	0.009	1	0.06	0.01
54439	RBM27	5	0.24	0.25	1	0.09	0.08	6	0.25	0.05	4	0.14	0.03
27350	APOBEC3C	2	0.46	0.47	2	0.9	0.82	1	1.2	0.27	2	0.78	0.14
6293	VPS52	4	0.07	0.07	2	0.01	0.01	5	0.1	0.02	2	0.02	0.003
9352	TXNL1	6	1.2	1.2	2	0.94	0.85	5	1.3	0.28	2	0.47	0.09
2937	GSS	4	0.14	0.14	4	0.12	0.1	4	0.12	0.03	1	0.01	0.003
1729	DIAPH1	1	0.007	0.007	2	0.02	0.02	3	0.07	0.01	1	0.008	0.001
23269	MGA	9	0.01	0.01	4	0.01	0.01	2	0.03	0.007	4	0.02	0.004
8021	NUP214	7	0.09	0.09	2	0.06	0.06	5	0.05	0.01	3	0.04	0.008
54921	CHTF8	4	0.6	0.61	1	0.09	0.08	2	0.19	0.04	3	0.55	0.1
5524	PPP2R4	3	0.42	0.43	2	0.36	0.33	2	0.27	0.06	1	0.09	0.02
79915	ATAD5	2	0.004	0.004	3	0.02	0.02	5	0.08	0.02	4	0.02	0.004
200014	CC2D1B	2	0.05	0.06	2	0.06	0.05	2	0.06	0.01	3	0.06	0.01
79842	ZBTB3	2	0.06	0.07	2	0.11	0.1	1	0.03	0.006	2	0.19	0.03
171017	ZNF384	2	0.14	0.14	1	0.05	0.04	4	0.36	0.08	3	0.38	0.07
2002	ELK1	2	0.27	0.28	1	0	0	2	0.17	0.04	3	0.43	0.08
3916	LAMP1	1	0.39	0.39	4	0.54	0.49	4	0.58	0.13	2	0.76	0.14
8994	LIMD1	1	0.003	0.003	2	0.02	0.02	2	0.02	0.004	1	0.004	0.0006
29954	POMT2	1	0.02	0.02	1	0.01	0.01	1	0.01	0.003	1	0.01	0.003
56160	NDNL2	6	0.3	0.31	4	0.21	0.19	5	0.24	0.05	3	0.11	0.02
9726	ZNF646	3	0.01	0.01	2	0.01	0.01	2	0.007	0.002	4	0.02	0.003
3661	IRF3	2	0.12	0.12	1	0.05	0.04	1	0.06	0.01	2	0.09	0.02
60528	ELAC2	1	0.04	0.05	4	0.05	0.05	3	0.07	0.02	2	0.01	0.002
84248	FYTTD1	1	0.11	0.11	1	0.06	0.05	1	0.02	0.005	2	0.13	0.02
4671	NAIP	1	0.03	0.03	1	0.05	0.05	1	0.05	0.01	1	0.07	0.01
9562	MINPP1	1	0.04	0.04	1	0.03	0.03	1	0.03	0.006	1	0.03	0.005
56899	ANKS1B	1	0.37	0.38	1	0.46	0.42	1	0.02	0.004	1	0.64	0.12
5594	MAPK1	3	0.11	0.11	2	0.11	0.1	1	0.08	0.02	1	0.04	0.006
7052	TGM2	2	0.07	0.07	3	0.04	0.04	2	0.03	0.006	1	0.02	0.003
4013	VWA5A	1	0.06	0.06	2	0.02	0.02	2	0.04	0.008	1	0.05	0.008
2224	FDPS	4	1.2	1.2	2	1.7	1.6	3	1	0.22	2	0.84	0.15
2306	FOXD2	2	0.02	0.02	2	0.01	0.01	1	0.01	0.002	1	0.02	0.004
81857	MED25	2	0.18	0.19	1	0.007	0.006	2	0.01	0.003	3	0.08	0.01
4601	MXI1	2	0.25	0.25	1	0.02	0.02	2	0.32	0.07	2	0.6	0.11
6871	TADA2A	2	0.08	0.08	1	0.04	0.04	1	0.03	0.008	1	0.07	0.01
9111	NMI	2	0	0	1	0	0	1	0.09	0.02	1	0.05	0.009
23760	PITPNB	1	0	0	3	0.12	0.11	2	0.09	0.02	1	0.06	0.01
92092	ZC3HAV1L	1	0.12	0.12	2	0.12	0.11	3	0.15	0.03	1	0.06	0.01
2960	GTF2E1	2	0.23	0.24	2	0.08	0.07	1	0.005	0.001	2	0.27	0.05
4763	NF1	3	0.02	0.02	2	0.03	0.03	5	0.59	0.13	3	0.02	0.003
4043	LRPAP1	7	0.55	0.56	3	0.11	0.1	4	0.07	0.01	4	0.16	0.03
11056	DDX52	7	0.46	0.47	1	0.1	0.09	5	0.24	0.05	7	0.32	0.06
6812	STXBP1	4	0.33	0.33	1	0.02	0.02	5	0.24	0.05	4	0.16	0.03
23076	RRP1B	3	0.04	0.04	3	0.02	0.02	3	0.05	0.01	4	0.08	0.01
57492	ARID1B	3	0.01	0.01	2	0	0	4	0.02	0.005	2	0.007	0.001
51056	LAP3	3	0.08	0.08	1	0.03	0.03	3	0.14	0.03	4	0.09	0.02
9787	DLGAP5	3	0.09	0.09	1	0.05	0.04	3	0.13	0.03	2	0.04	0.007
25929	GEMIN5	2	0.03	0.03	3	0.03	0.03	4	0.09	0.02	2	0.04	0.008
8943	AP3D1	2	0.06	0.07	3	0.06	0.06	3	0.05	0.01	1	0.01	0.002
10262	SF3B4	2	0.57	0.59	1	0.009	0.008	2	0.62	0.14	2	0.78	0.14
2934	GSN	1	0.02	0.02	2	0.02	0.02	3	0.07	0.01	1	0.02	0.004
10487	CAP1	1	0.03	0.03	2	0.02	0.02	1	0.03	0.007	2	0.25	0.05
26009	ZZZ3	1	0.06	0.06	1	0.03	0.02	4	0.33	0.07	3	0.15	0.03
51530	ZC3HC1	1	0.02	0.02	1	0.02	0.02	1	0.03	0.007	1	0.02	0.005
4088	SMAD3	2	0.11	0.11	1	0.03	0.02	2	0.28	0.06	3	0.46	0.08
147912	SIX5	3	0.05	0.05	2	0.09	0.08	3	0.14	0.03	4	0.16	0.03
11273	ATXN2L	5	0.2	0.2	5	0.19	0.17	9	0.39	0.09	6	0.27	0.05
84515	MCM8	2	0.03	0.03	1	0.02	0.02	4	0.17	0.04	6	0.18	0.03
64710	NUCKS1	4	0.38	0.39	2	0.17	0.16	3	0.4	0.09	2	0.21	0.04
10755	GIPC1	2	0.13	0.14	3	0.84	0.76	2	0.16	0.04	1	0.04	0.007
55646	LYAR	2	0.27	0.28	1	0.15	0.13	2	0.24	0.05	1	0.12	0.02
84437	MSANTD4	2	0.13	0.14	1	0.12	0.11	1	0.05	0.01	1	0.13	0.02
8729	GBF1	1	0.005	0.005	1	0.005	0.004	3	0.02	0.005	1	0.01	0.002
83860	TAF3	2	0.05	0.05	1	0.05	0.04	3	0.11	0.02	4	0.14	0.03
3157	HMGCS1	1	0.01	0.01	1	0	0	1	0.01	0.003	1	0.02	0.004
6856	SYPL1	1	0.29	0.3	1	0.08	0.07	1	0.52	0.11	1	0.41	0.08
221830	TWISTNB	1	0.05	0.05	1	0.02	0.02	1	0.11	0.02	1	0.06	0.01
55257	MRGBP	4	0.57	0.58	1	0.47	0.43	1	0.04	0.009	1	0.22	0.04
94081	SFXN1	4	0.21	0.21	1	0.09	0.08	1	0.03	0.006	1	0	0
3074	HEXB	2	0.05	0.06	1	0	0	1	0	0	1	0	0
9444	QKI	1	0.68	0.69	2	0.71	0.64	3	0.84	0.18	1	0.33	0.06
26156	RSL1D1	1	0	0	1	0.06	0.05	2	0.12	0.03	1	0.05	0.01
29882	ANAPC2	3	0.47	0.48	1	0.02	0.02	2	0.04	0.008	2	0.04	0.008
94056	SYAP1	1	0.05	0.05	2	0.06	0.06	1	0.03	0.006	1	0.03	0.006
3097	HIVEP2	1	0.003	0.003	1	0.004	0.003	1	0.001	0.0003	1	0.01	0.002
9045	RPL14	1	2	2	1	0.18	0.16	1	1.7	0.38	1	0.96	0.18
27068	PPA2	4	0.74	0.75	1	0.06	0.05	2	0.74	0.16	2	0.39	0.07
223	ALDH9A1	1	0.07	0.07	2	0.04	0.04	3	0.05	0.01	2	0.06	0.01
55734	ZFP64	2	0.08	0.08	1	0	0	1	0.05	0.01	6	0.38	0.07
120	ADD3	3	0.07	0.07	1	0.02	0.02	5	0.13	0.03	3	0.07	0.01
29082	CHMP4A	2	0.2	0.2	1	0.13	0.12	2	0.19	0.04	1	0.03	0.006
9552	SPAG7	3	0.48	0.49	1	0.29	0.27	1	0.04	0.008	1	0.1	0.02
5048	PAFAH1B1	1	0.07	0.07	1	0.13	0.12	2	0.07	0.02	1	0.07	0.01
92822	ZNF276	1	0.01	0.02	1	0.01	0.01	2	0.04	0.009	2	0.04	0.007
26115	TANC2	2	0.008	0.008	1	0.006	0.006	1	0	0	3	0.02	0.003
8726	EED	1	0.07	0.07	1	0.006	0.005	2	0.03	0.007	2	0.09	0.02
9648	GCC2	1	0.05	0.05	2	0.06	0.06	3	0.22	0.05	1	0.05	0.009
2617	GARS	8	0.28	0.29	6	0.18	0.16	8	0.19	0.04	8	0.29	0.05
9897	KIAA0196	6	0.07	0.07	8	0.16	0.15	15	0.31	0.07	10	0.15	0.03
1650	DDOST	5	0.25	0.26	6	0.82	0.74	5	0.48	0.11	6	0.21	0.04
54502	RBM47	5	0.45	0.46	4	0.27	0.24	4	0.3	0.07	4	0.4	0.07
8812	CCNK	5	0.53	0.54	3	0.56	0.51	5	1.3	0.29	3	0.71	0.13
23196	FAM120A	4	0.14	0.14	6	0.2	0.18	5	0.2	0.04	8	0.16	0.03
7403	KDM6A	4	0.05	0.05	5	0.04	0.03	7	0.2	0.04	8	0.19	0.03
9919	SEC16A	4	0.02	0.02	5	0.02	0.02	4	0.02	0.005	6	0.05	0.009
6767	ST13	4	0.69	0.7	3	1.1	1	5	1.8	0.39	4	1.4	0.26
23644	EDC4	4	0.03	0.03	2	0.02	0.02	7	0.18	0.04	5	0.1	0.02
10525	HYOU1	3	0.1	0.1	6	2.3	2.1	10	0.35	0.08	5	0.19	0.03
11011	TLK2	3	0.05	0.05	5	0.07	0.07	4	0.05	0.01	6	0.12	0.02
134430	WDR36	3	0.07	0.07	5	0.06	0.05	3	0.06	0.01	4	0.07	0.01
23091	ZC3H13	3	0.08	0.08	4	0.46	0.41	6	0.58	0.13	7	0.93	0.17
55379	LRRC59	3	2	2	4	3.5	3.2	3	2.1	0.46	2	1.3	0.24
7756	ZNF207	3	1.4	1.5	3	2	1.9	4	2.6	0.58	3	1.9	0.35
10254	STAM2	3	0.08	0.08	3	0.15	0.14	3	0.08	0.02	2	0.13	0.02
27229	TUBGCP4	3	0.06	0.06	3	0.1	0.09	2	0.03	0.007	4	0.1	0.02
51182	HSPA14	3	0.19	0.19	2	0.17	0.16	3	0.4	0.09	4	0.26	0.05
10724	MGEA5	3	0.05	0.05	2	0.05	0.05	1	0.03	0.008	1	0.02	0.004
7879	RAB7A	2	0.25	0.25	7	3	2.7	6	1.7	0.37	2	0.18	0.03
9124	PDLIM1	2	0.13	0.14	6	0.93	0.85	4	0.25	0.05	1	0.04	0.008
23543	RBFOX2	2	0.25	0.26	5	0.42	0.38	5	0.35	0.08	5	0.84	0.15
9859	CEP170	2	0.009	0.009	4	0.03	0.02	2	0.007	0.002	5	0.03	0.006
224	ALDH3A2	2	0.05	0.06	4	0.09	0.08	1	0.02	0.005	3	0.22	0.04
55971	BAIAP2L1	2	0.08	0.08	3	0.07	0.07	5	0.26	0.06	4	0.07	0.01
3832	KIF11	2	0.02	0.02	2	0.04	0.04	6	0.07	0.02	4	0.06	0.01
124944	C17orf49	2	0.26	0.26	2	1.1	1	4	1.5	0.34	2	0.67	0.12
6929	TCF3	2	0.02	0.02	2	0.02	0.02	2	0.02	0.004	2	0.04	0.007
2936	GSR	2	0.12	0.13	2	0.08	0.07	1	0.08	0.02	2	0.12	0.02
9694	EMC2	2	0.09	0.09	1	0.06	0.06	2	0.1	0.02	2	0.05	0.009
29068	ZBTB44	2	0.17	0.17	1	0.02	0.02	2	0.11	0.02	2	0.15	0.03
10066	SCAMP2	2	0.23	0.24	1	0.06	0.05	1	0.07	0.02	3	0.16	0.03
8924	HERC2	1	0.003	0.003	4	0.005	0.004	2	0.003	0.0006	1	0.004	0.0006
23126	POGZ	1	0.01	0.01	3	0.03	0.03	5	0.07	0.01	4	0.07	0.01
29941	PKN3	1	0.008	0.009	3	1.7	1.6	4	0.13	0.03	4	0.1	0.02
51231	VRK3	1	0.05	0.05	3	0.13	0.12	4	0.2	0.04	2	0.16	0.03
11113	CIT	1	0.004	0.004	3	0.002	0.002	1	0.003	0.0008	4	0.008	0.002
80829	ZFP91	1	0.03	0.03	2	0.05	0.05	3	0.27	0.06	3	0.18	0.03
6143	RPL19	1	0.92	0.94	2	3.1	2.8	3	3.5	0.78	1	0.41	0.08
1822	ATN1	1	0.02	0.02	1	0.02	0.01	2	0.04	0.009	3	0.06	0.01
1877	E4F1	1	0.04	0.04	1	0.02	0.02	1	0.05	0.01	1	0.06	0.01
79654	HECTD3	1	0.01	0.01	1	0.007	0.006	1	0.009	0.002	1	0.008	0.002
2074	ERCC6	2	0.02	0.02	3	0.03	0.03	3	0.03	0.007	2	0.04	0.007
83660	TLN2	2	0.05	0.05	3	0.002	0.002	4	0.003	0.0008	2	0.001	0.0002
83741	TFAP2D	2	0.99	1	2	0.03	0.03	2	0.85	0.19	2	1.2	0.21
5528	PPP2R5D	1	0.03	0.03	3	0.12	0.11	4	0.13	0.03	2	0.03	0.006
10664	CTCF	3	0.24	0.25	2	0.22	0.2	2	0.47	0.1	7	2.3	0.43
23030	KDM4B	2	0.02	0.02	1	0.01	0.01	3	0.04	0.009	2	0.008	0.002
56257	MEPCE	8	0.73	0.74	6	0.43	0.39	3	0.33	0.07	5	0.56	0.1
6251	RSU1	7	1.3	1.3	3	0.64	0.58	7	1.4	0.31	3	0.33	0.06
10137	RBM12	6	0.12	0.12	7	0.48	0.44	8	0.93	0.2	2	0.09	0.02
51428	DDX41	6	0.12	0.13	6	0.13	0.12	5	0.16	0.04	3	0.08	0.01
196528	ARID2	6	0.05	0.06	5	0.05	0.04	3	0.03	0.007	5	0.07	0.01
23248	RPRD2	5	0.06	0.06	8	0.12	0.11	7	0.1	0.02	5	0.06	0.01
55299	BRIX1	4	0.51	0.52	5	0.61	0.55	2	0.13	0.03	1	0.05	0.008
57508	INTS2	3	0.08	0.08	4	0.04	0.03	5	0.14	0.03	3	0.11	0.02
10138	YAF2	3	0.96	0.98	3	0.46	0.42	2	0.2	0.04	1	0.11	0.02
9798	IST1	2	0.14	0.14	4	0.23	0.21	4	0.25	0.05	3	0.15	0.03
9685	CLINT1	2	0.07	0.07	4	0.12	0.11	3	0.21	0.05	5	0.17	0.03
1629	DBT	2	0.03	0.03	4	0.13	0.12	3	0.06	0.01	3	0.16	0.03
8624	PSMG1	2	0.19	0.2	3	0.53	0.48	3	0.22	0.05	1	0.04	0.008
7384	UQCRC1	2	0.08	0.09	3	0.15	0.14	2	0.08	0.02	1	0.06	0.01
257160	RNF214	2	0.07	0.07	2	0.07	0.06	2	0.08	0.02	1	0.02	0.004
5478	PPIA	1	0.48	0.49	4	0.93	0.85	4	0.84	0.18	3	0.45	0.08
55082	ARGLU1	1	0.53	0.54	3	0.75	0.68	3	1.6	0.35	2	0.68	0.13
23137	SMC5	1	0.03	0.03	3	0.08	0.07	2	0.06	0.01	1	0.03	0.006
57122	NUP107	1	0.02	0.02	2	0.03	0.03	3	0.05	0.01	2	0.04	0.008
27340	UTP20	1	0.004	0.004	2	0.01	0.009	3	0.01	0.002	1	0.005	0.001
5817	PVR	1	0.05	0.05	1	0.04	0.04	2	0.09	0.02	1	0.04	0.007
63935	PCIF1	3	0.22	0.22	3	0.14	0.13	6	0.31	0.07	2	0.1	0.02
84126	ATRIP	2	0.04	0.04	1	0.007	0.006	3	0.07	0.01	2	0.06	0.01
64895	PAPOLG	1	0	0	3	0.05	0.05	3	0.05	0.01	2	0.04	0.007
7405	UVRAG	1	0.01	0.02	2	0.02	0.02	2	0.03	0.007	1	0	0
84245	MRI1	1	0.06	0.06	2	0.11	0.1	1	0.05	0.01	2	0.06	0.01
[truncated: 1,592 more rows]
