# Supplementary material for: Proteomic profiling identifies key coactivators utilized by mutant ERα proteins as potential new therapeutic targets
Source: Oncogene. 2018 May 11;37(33):4581–98. doi: 10.1038/s41388-018-0284-2 (PMC6095836; doi:10.1038/s41388-018-0284-2)
Supplement: Supplementary file 4 — Supplementary Table 7 for Fig 6 [file 41388_2018_284_MOESM4_ESM.xlsx]

## Sheet: Figure 6
		4xERE with HeLa NE and recombinant ESR1
		WT -E2 rep1			WT -E2 rep2			YAP1 -E2 rep1			YAP1 -E2 rep2
		Exp # 12237			Exp # 12236			Exp # 12238			Exp # 12239
		Peptides	Amount		Peptides	Amount		Peptides	Amount		Peptides	Amount
GeneID	GeneSymbol		FOT	vsESR1		FOT	vsESR1		FOT	vsESR1		FOT	vsESR1
2099	ESR1	24	65.8	73.6	20	82.5	73.6	14	16	73.6	10	25.3	73.6
10413	YAP1	12	8.1	9.6	13	10	8.9	20	27.7	61.8	17	19.2	24.1
5591	PRKDC	320	219	260	307	256	230	314	182	407	304	181	228
79026	AHNAK	142	5.3	6.3	154	6.5	5.9	152	8.3	18.4	196	10.5	13.3
7153	TOP2A	122	168	200	102	146	131	134	110	247	126	115	145
142	PARP1	104	690	819	94	790	710	103	769	1717	98	591	744
55636	CHD7	81	6.4	7.6	85	7.5	6.7	74	5.5	12.2	84	5.2	6.6
1523	CUX1	93	53.4	63.4	82	52.3	47	94	44	98.2	81	32.5	40.9
8295	TRRAP	81	1.5	1.7	79	1.9	1.7	99	2.4	5.3	90	2.4	3.1
7155	TOP2B	84	33.6	39.9	78	35	31.5	96	25.6	57.2	98	27.2	34.2
6596	HLTF	76	94.7	113	71	94.6	85	75	80.7	180	74	74.2	93.4
1778	DYNC1H1	55	0.58	0.68	71	0.8	0.72	41	0.45	1	71	0.75	0.95
3980	LIG3	69	78.8	93.6	70	90.8	81.6	69	72.5	162	74	82.4	104
3428	IFI16	68	228	270	66	341	307	69	241	538	68	251	316
1108	CHD4	77	11.3	13.4	65	11.9	10.7	84	10.8	24	77	10.4	13.1
7150	TOP1	68	264	313	63	269	242	65	226	504	68	266	335
2316	FLNA	70	7	8.3	60	5.4	4.9	96	7.4	16.6	83	8.2	10.4
6709	SPTAN1	64	2.3	2.7	60	2.1	1.9	89	2.8	6.3	85	3	3.7
1785	DNM2	57	27.7	32.8	60	34.7	31.2	54	29.7	66.3	57	23.5	29.6
7112	TMPO	56	286	340	59	430	386	60	369	823	54	169	213
2547	XRCC6	63	364	433	57	355	319	63	323	722	60	272	342
7520	XRCC5	61	318	377	55	375	336	55	292	651	55	270	340
4436	MSH2	55	54.3	64.5	54	63.4	56.9	56	56	125	55	60.2	75.7
4437	MSH3	53	23.9	28.4	51	25.7	23.1	56	19.8	44.1	48	13.7	17.2
6711	SPTBN1	62	2.6	3.1	48	2.1	1.9	67	3.2	7.1	76	3.9	4.9
10594	PRPF8	54	1.4	1.7	46	1.5	1.3	79	2	4.4	63	2.1	2.7
1213	CLTC	48	4.8	5.7	44	4.6	4.2	46	3.7	8.4	50	4.8	6.1
57673	BEND3	45	34	40.4	43	41.5	37.3	47	37.2	83	46	33.9	42.7
4478	MSN	43	24	28.5	42	31.6	28.3	45	24.6	54.8	43	24.7	31.1
1642	DDB1	38	10.4	12.4	42	11.2	10.1	38	11.4	25.5	43	9.8	12.4
3326	HSP90AB1	42	38.1	45.3	41	49.2	44.2	38	26.2	58.4	43	41.8	52.6
2956	MSH6	51	16.3	19.3	40	14.2	12.7	48	13.5	30.1	55	18	22.7
54617	INO80	50	8.5	10.1	40	8.5	7.6	49	6.4	14.4	44	4.9	6.2
641	BLM	45	5.2	6.1	40	4.6	4.1	41	3.3	7.4	45	3.9	4.9
9219	MTA2	40	24.5	29.1	40	30.5	27.4	35	17.8	39.7	36	14.2	17.9
81	ACTN4	39	5.8	6.8	40	7.7	6.9	40	5.9	13.1	45	11.3	14.3
4798	NFRKB	49	12.6	15	38	11.8	10.6	46	9.5	21.1	48	9.7	12.2
3848	KRT1	46	84.3	100	38	66.8	60	39	35.5	79.2	42	86.7	109
23020	SNRNP200	40	1.7	2	38	1.7	1.5	54	2.4	5.3	53	2.3	2.9
3320	HSP90AA1	39	20.6	24.4	38	24.1	21.7	38	19.6	43.8	41	24.1	30.3
3312	HSPA8	37	102	121	38	97.9	88	42	83.1	185	39	81.9	103
463	ZFHX3	29	0.63	0.74	38	0.92	0.83	24	0.5	1.1	28	0.63	0.79
58525	WIZ	38	17.7	21.1	37	19	17.1	37	17.7	39.5	38	12	15.1
3054	HCFC1	40	5.9	7	35	6.4	5.7	31	4.5	10.1	38	6.4	8.1
2317	FLNB	37	0.69	0.82	34	1.9	1.7	45	0.98	2.2	51	1.6	2.1
23450	SF3B3	36	8.8	10.5	34	8.3	7.4	35	9.2	20.4	40	9.9	12.5
8467	SMARCA5	48	7	8.3	33	5.3	4.7	42	4.4	9.9	41	5.1	6.4
6117	RPA1	33	75.8	90	33	66.9	60.1	32	47.3	106	31	46	57.9
8880	FUBP1	33	19.5	23.2	33	26.3	23.6	27	15.6	34.9	30	15.8	19.9
5993	RFX5	30	5.9	7.1	33	8.7	7.8	31	6.9	15.5	20	2.5	3.2
2071	ERCC3	30	7.9	9.4	32	6.9	6.2	29	5.6	12.6	28	7.2	9
57680	CHD8	39	0.94	1.1	31	0.91	0.82	33	0.72	1.6	47	1.5	1.9
226	ALDOA	36	151	180	31	196	176	31	132	294	36	153	193
10856	RUVBL2	32	70.8	84.1	31	69.4	62.3	35	66.3	148	33	59.2	74.6
11177	BAZ1A	40	4.7	5.6	30	3.8	3.4	39	3.1	6.9	36	3.7	4.6
2969	GTF2I	38	7.1	8.5	30	4.9	4.4	39	7.2	16.1	40	8	10.1
1107	CHD3	37	1.3	1.6	30	1.7	1.5	40	1.4	3.1	41	1.7	2.1
6239	RREB1	36	9.3	11.1	30	8.8	7.9	37	7	15.7	37	7.1	9
7156	TOP3A	33	12.8	15.2	30	11.2	10.1	33	9.7	21.7	34	10	12.6
50485	SMARCAL1	32	10.2	12.1	30	10.4	9.4	35	8.9	19.8	32	6.4	8
5230	PGK1	29	48.8	57.9	30	60.2	54.1	31	60	134	33	66.2	83.3
9112	MTA1	28	5.7	6.7	30	7.5	6.8	27	8.1	18.1	25	6.4	8.1
7430	EZR	28	6.4	7.6	30	8.9	8	26	4.9	11	28	6.2	7.8
7343	UBTF	25	13	15.5	30	12.7	11.4	27	9.6	21.4	35	18.8	23.7
5315	PKM	34	24.5	29.1	29	22.5	20.2	34	28.3	63.3	32	27.7	34.9
1938	EEF2	34	17	20.2	29	19.4	17.4	33	17.4	38.7	38	23.3	29.4
91748	ELMSAN1	34	5.9	7	29	6.9	6.2	24	2.9	6.5	32	3.7	4.6
3178	HNRNPA1	31	66.7	79.3	29	73.3	65.8	23	34.5	76.9	23	37.2	46.8
8570	KHSRP	30	10.8	12.9	29	16.4	14.8	27	9.4	21.1	28	11.2	14
25942	SIN3A	30	3.9	4.6	29	3	2.7	26	2.6	5.8	29	2.3	2.9
6421	SFPQ	29	8.1	9.6	29	12.3	11.1	25	12.2	27.3	28	15	18.9
4691	NCL	29	11.7	13.9	29	13.4	12.1	24	13.4	29.9	28	16.8	21.1
3181	HNRNPA2B1	27	70.1	83.2	29	109	97.9	26	34.9	77.8	28	57.1	71.9
55183	RIF1	23	0.8	0.95	29	0.88	0.79	30	0.78	1.7	34	1.2	1.5
58508	KMT2C	21	0.16	0.19	29	0.29	0.26	15	0.12	0.26	16	0.15	0.19
7037	TFRC	31	10.3	12.2	28	10.4	9.3	34	12.2	27.1	34	11	13.9
5469	MED1	36	2.5	3	27	2.8	2.5	45	2.6	5.8	38	2.1	2.7
3835	KIF22	34	14.1	16.8	27	12.9	11.6	32	9.3	20.7	27	8.1	10.2
7175	TPR	32	0.69	0.82	27	0.71	0.64	34	0.66	1.5	37	0.96	1.2
302	ANXA2	30	155	184	27	137	123	27	93.3	208	29	150	189
2597	GAPDH	27	318	378	27	386	346	25	283	632	30	371	467
87	ACTN1	26	2.1	2.5	27	2.2	2	25	1.5	3.3	27	1.8	2.2
7515	XRCC1	25	68.5	81.3	27	87	78.1	27	61.1	136	28	58.6	73.7
4000	LMNA	38	6.5	7.8	26	6.5	5.8	39	8.7	19.4	36	7.1	8.9
11198	SUPT16H	36	4.9	5.8	26	4.7	4.2	25	4.4	9.9	39	7.4	9.4
5430	POLR2A	33	1.9	2.3	26	1.8	1.6	43	1.8	4.1	40	1.8	2.3
2023	ENO1	31	106	126	26	90.6	81.3	34	94.3	210	25	113	142
3857	KRT9	30	34.9	41.4	26	25.3	22.7	27	13.9	31	34	46.7	58.8
1915	EEF1A1	27	204	243	26	204	184	28	245	547	28	226	285
23028	KDM1A	25	16.6	19.7	26	16.9	15.2	27	17	38	30	17.3	21.8
9968	MED12	22	0.9	1.1	26	1.1	0.95	37	1.4	3.2	33	1.3	1.6
6749	SSRP1	19	5.8	6.9	26	10.6	9.5	16	5.5	12.2	25	7.7	9.6
57634	EP400	15	0.16	0.19	26	0.44	0.4	28	0.39	0.86	26	0.37	0.46
1786	DNMT1	38	2.5	2.9	25	2.1	1.9	43	2.5	5.6	33	3.9	4.9
1373	CPS1	34	2.1	2.5	25	1.7	1.5	29	2.1	4.6	33	2.3	2.9
8607	RUVBL1	28	89	106	25	70.2	63	33	86.4	193	28	80	101
203068	TUBB	25	94.7	112	25	117	105	30	124	277	28	102	129
3849	KRT2	24	5.4	6.5	25	4	3.6	24	2.5	5.5	35	10.2	12.9
54815	GATAD2A	23	5.6	6.7	25	8	7.2	25	5.5	12.3	19	4	5
9862	MED24	21	2.8	3.3	25	2.9	2.6	19	3.1	6.9	23	4.1	5.1
8826	IQGAP1	30	1.2	1.5	24	1.1	0.95	37	1.4	3.1	37	1.5	1.9
9282	MED14	29	2.9	3.5	24	2.5	2.3	33	3.2	7.1	31	3.3	4.2
6878	TAF6	27	3.2	3.8	24	3.9	3.5	21	2.3	5	22	2.2	2.7
8473	OGT	26	3.6	4.3	24	3.8	3.4	25	2.8	6.3	25	3.1	3.9
10383	TUBB4B	25	40.3	47.8	24	23.5	21.1	30	25.2	56.3	27	30.6	38.6
3184	HNRNPD	25	95	113	24	121	108	28	96.9	216	24	97	122
3858	KRT10	25	18.9	22.5	24	14.9	13.4	21	10.9	24.3	29	29	36.5
7707	ZNF148	24	3.7	4.4	24	4.2	3.8	20	3.5	7.8	20	3.3	4.1
60	ACTB	23	186	221	24	206	185	24	141	314	23	191	240
5962	RDX	23	1.8	2.1	24	2.6	2.3	20	1.4	3.1	20	1.1	1.4
7023	TFAP4	22	29.6	35.2	24	41.7	37.5	25	27.5	61.4	19	31.4	39.5
221937	FOXK1	22	4.1	4.8	24	5.9	5.3	20	3.6	8.1	17	3.1	3.9
5431	POLR2B	25	1.8	2.1	23	1.5	1.3	18	1.5	3.3	23	1.6	2
47	ACLY	33	4.2	5	22	2.8	2.6	35	4.3	9.6	37	3.6	4.5
23451	SF3B1	31	5.4	6.4	22	4.1	3.6	36	4.7	10.5	40	6.4	8.1
7182	NR2C2	25	16.8	20	22	18.2	16.4	25	21.9	48.8	23	8.8	11
23186	RCOR1	21	12.2	14.4	22	18	16.2	27	15.2	33.8	21	11.1	14
7415	VCP	20	3.7	4.4	22	4.5	4	23	3.1	6.9	25	5	6.3
1643	DDB2	14	11.7	13.9	22	21.1	18.9	17	11.9	26.7	14	13.1	16.5
55689	YEATS2	28	1.5	1.8	21	1.7	1.5	25	1.2	2.7	26	1	1.3
11284	PNKP	24	21.6	25.6	21	15.3	13.7	24	18.6	41.4	24	23.6	29.7
57459	GATAD2B	24	13.9	16.5	21	15.2	13.6	22	10.7	23.8	23	9.6	12.1
10521	DDX17	23	3.6	4.3	21	3.7	3.3	19	3.3	7.3	18	2.9	3.6
3190	HNRNPK	22	33.1	39.4	21	40.3	36.2	24	31.2	69.7	23	34	42.8
93973	ACTR8	22	10.4	12.4	21	8	7.2	20	7	15.6	19	5.3	6.7
158405	KIAA1958	12	1.2	1.4	21	2.1	1.9	12	1.3	2.8	10	0.93	1.2
7086	TKT	29	21.8	25.9	20	15.2	13.7	28	22.2	49.6	25	21.9	27.6
2194	FASN	27	0.77	0.91	20	0.58	0.52	30	0.58	1.3	42	0.92	1.2
4627	MYH9	26	0.67	0.79	20	0.82	0.74	35	0.96	2.1	30	0.89	1.1
11016	ATF7	26	39.2	46.5	20	40.2	36.2	24	35.9	80	24	24.4	30.7
79913	ACTR5	24	16.6	19.7	20	16	14.4	23	11.8	26.4	19	12.3	15.4
10985	GCN1	23	0.43	0.51	20	0.52	0.46	43	0.73	1.6	39	0.89	1.1
9879	DDX46	23	2.3	2.8	20	2.4	2.1	21	2.4	5.3	27	5	6.2
3868	KRT16	23	4.4	5.2	20	2.7	2.4	14	0.61	1.4	16	0.97	1.2
8379	MAD1L1	21	1.4	1.6	20	1.5	1.3	17	1.2	2.7	22	1.8	2.2
84790	TUBA1C	19	64.2	76.2	20	54	48.5	24	71.2	159	19	43.8	55.2
55832	CAND1	18	2.2	2.6	20	2.8	2.5	19	2.2	5	20	1.9	2.4
51377	UCHL5	17	18.5	22	20	26.2	23.5	18	15.3	34.2	20	15.7	19.8
23523	CABIN1	16	0.65	0.77	20	0.7	0.63	30	0.66	1.5	24	0.61	0.77
988	CDC5L	16	1.3	1.5	20	1.6	1.5	15	1.3	2.8	18	1.7	2.1
23152	CIC	12	0.41	0.49	20	1.4	1.2	18	0.84	1.9	11	0.35	0.44
9126	SMC3	33	1.7	2	19	1.2	1.1	27	2	4.4	33	2	2.5
8458	TTF2	23	2.1	2.5	19	2	1.8	25	1.4	3.2	25	1.8	2.3
7184	HSP90B1	23	3.6	4.3	19	2.5	2.2	15	3.1	6.9	22	4.2	5.2
1314	COPA	22	1.3	1.5	19	1.3	1.1	19	1	2.2	34	2	2.6
10382	TUBB4A	19	22	26.1	19	2.2	2	25	15.4	34.5	22	4.8	6.1
1997	ELF1	19	26.4	31.4	19	34.7	31.2	20	18.7	41.7	17	18.3	23
9611	NCOR1	18	0.42	0.5	19	0.38	0.34	14	0.21	0.46	18	0.28	0.35
1998	ELF2	16	14.6	17.3	19	19.9	17.9	20	14.3	31.9	16	10.2	12.9
9343	EFTUD2	23	2.6	3.1	18	2.5	2.2	23	2.4	5.3	26	2.4	3.1
4670	HNRNPM	23	1.6	1.9	18	2.2	2	21	2.2	4.9	16	1.5	1.9
1655	DDX5	22	5.3	6.3	18	5.3	4.8	24	6.2	13.9	24	6	7.5
10155	TRIM28	20	4.6	5.4	18	4.8	4.3	23	4.6	10.3	24	4.4	5.5
57504	MTA3	20	3.5	4.2	18	3.8	3.4	21	2.9	6.6	19	3.2	4.1
3607	FOXK2	20	7.7	9.2	18	7.8	7	20	8.1	18.1	19	5.1	6.5
3939	LDHA	19	87.6	104	18	59.7	53.7	17	61.3	137	20	74.8	94.2
132660	LIN54	19	4.5	5.4	18	3	2.7	13	3	6.7	19	3.9	4.9
5423	POLB	18	13	15.4	18	14.5	13.1	18	11.8	26.3	16	11.9	15
27044	SND1	18	1.3	1.5	18	0.98	0.88	16	1	2.3	21	1.6	2
26052	DNM3	17	3.5	4.1	18	3.4	3.1	18	3.6	8	19	3.2	4
8243	SMC1A	27	1.3	1.5	17	1.1	1	24	1.3	2.8	30	1.7	2.2
26986	PABPC1	22	3.6	4.2	17	2.3	2	20	2.9	6.4	19	3.4	4.3
2821	GPI	20	11.7	13.9	17	11.2	10	21	13	29.1	21	14.4	18.1
9923	ZBTB40	19	3.2	3.8	17	3.7	3.3	23	2.5	5.7	19	2.2	2.8
1387	CREBBP	19	0.32	0.39	17	0.71	0.64	22	0.46	1	22	0.36	0.46
1973	EIF4A1	18	21.3	25.2	17	20.5	18.4	18	16.6	37	21	23.7	29.9
4774	NFIA	17	9.1	10.8	17	12	10.7	21	6.6	14.8	17	7.5	9.5
9221	NOLC1	17	5.7	6.8	17	4.7	4.2	16	4.1	9.2	21	8.7	10.9
6257	RXRB	16	13.6	16.1	17	16.8	15.1	16	15.8	35.2	14	6.1	7.7
2186	BPTF	15	0.17	0.2	17	0.27	0.24	15	0.16	0.37	22	0.23	0.29
3609	ILF3	13	1.4	1.6	17	2.2	2	13	1.9	4.2	19	2.2	2.8
8314	BAP1	13	1.1	1.3	17	2.5	2.3	9	1.1	2.4	10	0.72	0.91
7486	WRN	12	0.24	0.28	17	0.59	0.53	18	0.39	0.87	10	0.23	0.29
3329	HSPD1	20	4.5	5.3	16	4.2	3.8	27	6.1	13.6	22	6.8	8.5
27086	FOXP1	19	9	10.7	16	7.8	7	15	6.3	14	15	3.7	4.6
116092	DNTTIP1	18	6.2	7.3	16	7.5	6.8	10	2.8	6.3	8	3.3	4.2
301	ANXA1	17	10.5	12.4	16	7.2	6.5	12	6.2	13.8	14	8.7	10.9
23193	GANAB	16	1.7	2.1	16	1.9	1.7	19	1.7	3.7	18	2.8	3.5
55737	VPS35	16	1.8	2.1	16	1.9	1.7	17	2.2	4.8	15	2.2	2.7
3852	KRT5	16	4.5	5.3	16	3.8	3.4	12	0.99	2.2	20	3.7	4.7
51341	ZBTB7A	15	30.4	36.1	16	30	27	16	26.4	58.8	15	13.5	17
80010	RMI1	15	9.4	11.2	16	10	9	16	7.6	17	15	5.4	6.8
54840	APTX	14	14.2	16.9	16	20.8	18.7	12	12.7	28.3	14	13.1	16.4
9276	COPB2	13	0.95	1.1	16	1.5	1.4	18	1.5	3.3	24	1.6	2
1665	DHX15	13	1.2	1.4	16	1.5	1.4	9	0.82	1.8	11	1	1.3
8451	CUL4A	10	0.56	0.66	16	1.1	1	9	0.58	1.3	10	0.66	0.83
51729	WBP11	10	0.32	0.38	16	0.92	0.82	6	0.19	0.43	13	0.58	0.73
9044	BTAF1	7	0.17	0.2	16	0.32	0.29	19	0.4	0.9	10	0.12	0.16
10992	SF3B2	24	2.3	2.8	15	2.7	2.4	24	4.9	10.9	25	3.3	4.1
4782	NFIC	20	28.1	33.4	15	31.6	28.4	23	21.6	48.3	18	22.4	28.3
9439	MED23	19	1.4	1.6	15	1.4	1.3	22	1.6	3.7	19	1.3	1.7
3861	KRT14	18	2.6	3.1	15	1.7	1.6	14	0.63	1.4	18	2.5	3.2
3065	HDAC1	17	19.4	23	15	13.4	12	22	21.5	47.9	18	9.2	11.6
23435	TARDBP	17	66.2	78.6	15	84.2	75.6	15	53.1	118	15	62.9	79.2
9793	CKAP5	16	0.38	0.45	15	0.5	0.45	26	0.58	1.3	19	0.56	0.7
2296	FOXC1	16	21.3	25.3	15	24.8	22.3	18	18.9	42.3	16	17.3	21.7
2120	ETV6	15	15.6	18.5	15	16.4	14.7	20	22	49	14	9.9	12.4
27339	PRPF19	15	7.8	9.2	15	8.9	8	19	10.8	24.1	11	7	8.8
3305	HSPA1L	15	7.7	9.1	15	9.1	8.2	16	8.8	19.6	15	4.8	6
4172	MCM3	15	0.65	0.78	15	0.97	0.87	10	0.54	1.2	20	1.2	1.5
84515	MCM8	15	1.3	1.5	15	1.9	1.7	10	0.64	1.4	15	1.1	1.4
24137	KIF4A	14	0.51	0.6	15	0.76	0.68	22	0.9	2	24	0.87	1.1
328	APEX1	14	8.1	9.6	15	9.1	8.2	14	4.4	9.8	11	5.3	6.7
9440	MED17	14	5.6	6.6	15	7.2	6.5	12	4.8	10.6	17	4.4	5.5
1434	CSE1L	14	1.6	1.9	15	1.5	1.3	11	1.3	2.8	21	1.8	2.3
3069	HDLBP	13	0.65	0.77	15	0.79	0.71	12	0.68	1.5	20	1.3	1.6
5813	PURA	13	17.5	20.8	15	15.2	13.7	10	5.7	12.7	11	17.3	21.8
5814	PURB	13	21.1	25.1	15	20.7	18.6	10	12	26.7	9	15.5	19.5
10025	MED16	12	1.6	1.9	15	3	2.7	14	2.4	5.3	15	2.5	3.2
10236	HNRNPR	12	3.9	4.6	15	5.6	5	13	3	6.7	14	4	5.1
84456	L3MBTL3	12	1.4	1.7	15	1.7	1.5	12	1.6	3.5	12	1.5	1.9
1654	DDX3X	12	2	2.3	15	1.9	1.7	11	1.2	2.7	16	2	2.5
23269	MGA	12	0.06	0.07	15	0.09	0.08	11	0.05	0.12	10	0.05	0.06
3183	HNRNPC	12	5.7	6.7	15	17.6	15.8	10	9.2	20.4	8	6.8	8.6
1315	COPB1	11	0.87	1	15	1.6	1.4	11	0.91	2	12	0.82	1
7317	UBA1	10	1.2	1.5	15	1.4	1.2	12	1.6	3.7	16	1.5	1.8
5708	PSMD2	10	0.49	0.58	15	1.2	1	11	0.69	1.5	12	0.71	0.89
2648	KAT2A	10	1.2	1.4	15	2.6	2.4	10	1.3	2.8	9	1	1.3
3192	HNRNPU	27	15.9	18.8	14	15.5	14	20	11.6	25.8	23	14.5	18.2
4841	NONO	22	10.4	12.3	14	11.6	10.4	28	17.2	38.5	24	15	18.9
7508	XPC	21	6.7	8	14	7	6.3	21	9.6	21.5	24	5.9	7.5
10919	EHMT2	19	1.8	2.1	14	1.8	1.6	19	1.5	3.3	17	1.1	1.4
2068	ERCC2	19	3.3	3.9	14	3.6	3.2	6	1.8	3.9	12	2.4	3
10575	CCT4	17	4.2	5	14	4.6	4.2	21	5.1	11.3	16	4.2	5.3
5725	PTBP1	17	18.7	22.3	14	17.5	15.7	18	22.6	50.5	17	22.1	27.8
22827	PUF60	16	8.1	9.6	14	6.2	5.6	20	7.2	16.1	19	7.5	9.4
7919	DDX39B	16	15.6	18.6	14	14.3	12.8	20	14.8	33	15	19.4	24.5
2063	NR2F6	16	15.4	18.2	14	22.3	20	16	18.7	41.8	17	17.6	22.2
1965	EIF2S1	16	4.9	5.8	14	3.1	2.8	9	2.9	6.4	10	3.2	4
4735	SEPT2	14	5.1	6	14	6.4	5.7	12	4.6	10.4	14	6.8	8.5
8833	GMPS	13	0.79	0.94	14	1.2	1.1	10	0.62	1.4	15	1.2	1.6
3726	JUNB	12	32.4	38.4	14	40.1	36	12	25.8	57.5	13	33.7	42.5
7536	SF1	12	5.6	6.7	14	6.8	6.1	12	4.9	10.9	10	4.5	5.6
5036	PA2G4	11	4.6	5.5	14	3.6	3.3	18	5.7	12.6	17	4.6	5.8
5214	PFKP	11	0.39	0.47	14	0.83	0.74	12	0.72	1.6	9	0.62	0.78
230	ALDOC	11	6.2	7.4	14	8.4	7.5	8	5.7	12.6	11	6.9	8.7
9880	ZBTB39	11	2.2	2.6	14	2.7	2.5	7	1.3	2.9	10	1.6	2
9601	PDIA4	10	0.58	0.69	14	0.82	0.74	11	0.84	1.9	8	0.5	0.62
405	ARNT	10	1.1	1.3	14	1.2	1	9	0.94	2.1	15	1.3	1.6
2923	PDIA3	22	6	7.2	13	3.9	3.5	25	8	17.8	20	7.2	9.1
55133	SRBD1	20	2.3	2.7	13	2.1	1.9	16	1.4	3.2	16	2.2	2.8
5925	RB1	19	1.4	1.7	13	1.7	1.5	17	1.3	2.8	19	1.5	1.9
10576	CCT2	17	3.4	4.1	13	3.6	3.2	26	5.2	11.7	21	4.9	6.2
8202	NCOA3	17	0.94	1.1	13	0.74	0.66	13	0.42	0.93	10	0.26	0.33
4361	MRE11A	16	1.4	1.6	13	1.1	0.98	18	1.1	2.4	13	0.98	1.2
4869	NPM1	15	27.8	33	13	23.1	20.7	17	24.8	55.3	17	19.6	24.7
1937	EEF1G	15	14.9	17.6	13	17.1	15.4	15	19.9	44.5	17	22.9	28.8
6256	RXRA	14	5.2	6.2	13	4.1	3.7	17	4.8	10.6	14	5.7	7.2
7290	HIRA	14	1.9	2.2	13	2.3	2	16	2.7	5.9	19	2.4	3
8085	KMT2D	14	0.07	0.08	13	0.11	0.1	14	0.08	0.18	9	0.05	0.07
125950	RAVER1	14	3.2	3.8	13	1.9	1.7	13	2.7	6	14	3.6	4.6
90378	SAMD1	14	7.3	8.7	13	12.1	10.9	13	7.4	16.6	11	6.4	8
6877	TAF5	14	0.9	1.1	13	1.3	1.1	11	0.93	2.1	11	0.62	0.79
10492	SYNCRIP	13	3.1	3.6	13	3.1	2.8	18	4	9	16	2.2	2.8
5931	RBBP7	13	29.3	34.8	13	26.6	23.9	15	34.8	77.6	13	24.5	30.8
220988	HNRNPA3	13	5.1	6.1	13	11.2	10.1	6	1.5	3.3	8	2.1	2.7
1759	DNM1	12	1.4	1.6	13	1.2	1.1	14	1.4	3.1	15	1.5	1.9
4350	MPG	12	28.3	33.6	13	28.9	26	12	17.9	40	12	16.9	21.3
10801	SEPT9	12	1.8	2.2	13	1.8	1.6	10	1.2	2.6	8	1.8	2.2
1022	CDK7	12	3.8	4.5	13	4.7	4.3	7	2	4.4	9	3	3.7
1871	E2F3	11	2.3	2.7	13	3	2.7	14	3.5	7.7	11	2.1	2.7
116113	FOXP4	11	2.1	2.5	13	2.7	2.4	9	2	4.4	8	0.86	1.1
1488	CTBP2	10	4.2	5	13	6.3	5.7	23	6.9	15.4	10	3.4	4.2
10015	PDCD6IP	10	0.47	0.56	13	0.73	0.66	15	0.59	1.3	16	0.95	1.2
1653	DDX1	10	1.6	1.9	13	1.9	1.7	10	1.6	3.6	9	1.6	2
5093	PCBP1	10	11	13.1	13	12.6	11.3	9	9.7	21.6	12	9	11.3
64207	IRF2BPL	10	0.52	0.62	13	0.95	0.85	9	0.63	1.4	7	0.39	0.49
6520	SLC3A2	9	1.1	1.3	13	1.6	1.4	12	1.7	3.8	10	1.9	2.3
27316	RBMX	9	1.9	2.2	13	4.4	4	9	2.7	6.1	11	2.4	3
6949	TCOF1	28	1.7	2	12	0.66	0.59	27	1.6	3.6	29	2.4	3
10592	SMC2	19	0.68	0.81	12	0.88	0.79	18	1	2.3	34	1.4	1.8
5034	P4HB	18	2.9	3.4	12	2.2	2	20	2.8	6.2	21	3	3.7
55920	RCC2	17	6.7	8	12	5.3	4.7	21	9.4	21.1	19	6.7	8.5
7020	TFAP2A	17	3.3	3.9	12	2.5	2.2	19	3.4	7.6	10	2.3	2.9
4781	NFIB	17	12.6	14.9	12	9.1	8.2	13	8.3	18.6	15	8.2	10.4
2965	GTF2H1	16	4	4.8	12	3.1	2.7	27	4.9	10.9	18	4	5
983	CDK1	16	15.4	18.3	12	12.8	11.5	13	11.7	26.1	16	19.1	24
57697	FANCM	16	0.36	0.43	12	0.27	0.24	13	0.23	0.51	13	0.3	0.38
57473	ZNF512B	16	1.8	2.2	12	2.1	1.9	10	1.3	2.8	16	1.2	1.6
3066	HDAC2	15	30.1	35.8	12	31.8	28.5	18	26.3	58.8	15	27.8	35
3313	HSPA9	15	2	2.4	12	1.9	1.7	15	2.2	4.8	16	2.1	2.6
9689	BZW1	14	3	3.6	12	3	2.7	15	3.2	7	16	4.8	6
11168	PSIP1	14	4.1	4.9	12	2.8	2.5	12	2.2	4.8	12	1.6	2
3182	HNRNPAB	14	17.3	20.6	12	31	27.8	11	10.4	23.1	14	18.6	23.4
79813	EHMT1	13	1	1.2	12	0.72	0.64	16	0.86	1.9	14	0.72	0.91
5928	RBBP4	13	38	45.1	12	29.6	26.6	15	48.2	107	12	36.5	46
4176	MCM7	13	1.5	1.8	12	1.6	1.4	13	1.4	3.1	14	2.2	2.7
55758	RCOR3	13	0.9	1.1	12	0.96	0.86	13	0.8	1.8	13	0.75	0.94
9184	BUB3	13	6.3	7.5	12	8.7	7.9	12	7.8	17.5	12	9.6	12.1
84256	FLYWCH1	13	2.6	3.1	12	2.6	2.3	10	1.5	3.4	11	1.4	1.8
55252	ASXL2	12	0.3	0.35	12	0.43	0.38	15	0.45	1	7	0.15	0.19
54971	BANP	12	6.2	7.3	12	8.7	7.8	12	7.3	16.2	8	3.9	4.9
7812	CSDE1	12	0.58	0.68	12	0.85	0.76	11	0.52	1.2	13	0.67	0.84
9442	MED27	12	7.6	9	12	4.1	3.7	9	3.8	8.4	11	6.6	8.4
84617	TUBB6	11	17.5	20.7	12	0.67	0.6	13	0.69	1.5	12	1.2	1.5
7181	NR2C1	11	4.5	5.3	12	3.9	3.5	13	4.2	9.3	10	5	6.3
23099	ZBTB43	11	6	7.2	12	12.1	10.9	12	10.1	22.5	10	6.3	8
51586	MED15	11	2.4	2.8	12	2.6	2.3	8	3.4	7.5	11	3.8	4.7
283899	INO80E	10	28.1	33.3	12	17.4	15.6	9	15.7	35	8	24.4	30.7
466	ATF1	10	120	143	12	105	93.9	8	58	130	9	74.9	94.3
6626	SNRPA	10	17.6	20.9	12	19	17	7	14.9	33.3	11	19.9	25
5984	RFC4	10	4.4	5.3	12	4.2	3.8	7	2.6	5.7	9	3.8	4.7
221656	KDM1B	10	1.5	1.8	12	2.1	1.8	6	0.86	1.9	8	0.94	1.2
23524	SRRM2	9	0.18	0.21	12	0.27	0.25	7	0.17	0.39	14	0.42	0.53
4174	MCM5	9	0.66	0.78	12	1.3	1.2	7	0.64	1.4	10	0.85	1.1
10484	SEC23A	9	0.37	0.44	12	0.64	0.57	7	0.37	0.82	10	0.47	0.59
5268	SERPINB5	9	0.85	1	12	1.6	1.4	3	0.25	0.56	8	1.2	1.5
9569	GTF2IRD1	8	0.68	0.81	12	1.4	1.2	11	0.86	1.9	8	0.47	0.59
11171	STRAP	8	1.9	2.2	12	4	3.6	8	2.2	4.9	11	3.5	4.4
29915	HCFC2	7	0.19	0.23	12	0.41	0.36	5	0.07	0.15	7	0.14	0.18
10291	SF3A1	21	3.9	4.6	11	3.1	2.8	20	3.5	7.9	19	4.1	5.2
6872	TAF1	17	0.46	0.55	11	0.35	0.31	15	0.37	0.83	8	0.19	0.23
7003	TEAD1	16	17.9	21.3	11	13.1	11.8	19	15.1	33.7	15	12.9	16.2
2303	FOXC2	15	6.9	8.2	11	5.2	4.7	16	7	15.7	12	3.3	4.2
10694	CCT8	14	3	3.6	11	2.5	2.3	17	3.2	7.2	15	2.6	3.2
4783	NFIL3	14	2.9	3.4	11	2.8	2.5	15	2.5	5.5	9	1.4	1.7
9441	MED26	14	2.4	2.9	11	3.1	2.8	12	1.1	2.6	7	1.3	1.6
23234	DNAJC9	14	7.1	8.5	11	4.1	3.7	7	3.6	7.9	10	5.9	7.4
55127	HEATR1	13	0.22	0.26	11	0.21	0.19	17	0.2	0.45	21	0.38	0.48
7690	ZNF131	13	4.1	4.9	11	3.7	3.3	12	2.4	5.3	12	5.2	6.5
2070	EYA4	13	1.9	2.2	11	1.4	1.3	7	1.3	2.9	7	0.88	1.1
7203	CCT3	12	3.6	4.3	11	4	3.6	23	4.9	10.8	16	4.7	5.9
3615	IMPDH2	12	2.9	3.4	11	2.9	2.6	17	3.9	8.6	11	2.8	3.5
9775	EIF4A3	12	3	3.5	11	3.7	3.3	15	6	13.3	16	5.6	7
86	ACTL6A	12	23.3	27.7	11	21.6	19.4	12	16.2	36.2	12	18.6	23.5
29079	MED4	12	3.9	4.7	11	3.8	3.4	12	7	15.6	12	7.9	9.9
4209	MEF2D	12	6.4	7.6	11	3.2	2.9	11	7.3	16.2	11	3.4	4.2
1820	ARID3A	12	0.88	1	11	1.4	1.2	9	0.89	2	6	0.68	0.86
2962	GTF2F1	12	1.4	1.6	11	2	1.8	7	0.74	1.7	12	1.4	1.7
10946	SF3A3	11	2.8	3.4	11	2.9	2.6	17	4.6	10.2	11	2.6	3.3
9969	MED13	11	0.4	0.48	11	0.7	0.63	15	0.59	1.3	15	0.62	0.78
3187	HNRNPH1	11	9.4	11.1	11	8.9	8	14	12.4	27.7	11	10.5	13.2
51043	ZBTB7B	11	32.8	38.9	11	36.4	32.7	13	17.6	39.3	10	12.6	15.8
4605	MYBL2	11	1.6	1.9	11	2	1.8	11	1.6	3.5	10	1.8	2.3
11052	CPSF6	11	3.9	4.6	11	5	4.5	10	2.5	5.6	7	3.1	3.9
64855	FAM129B	11	1.7	2.1	11	1.9	1.7	9	1.2	2.7	12	2.1	2.6
1017	CDK2	11	3.1	3.7	11	2.1	1.9	7	1.3	2.9	9	2.6	3.3
286826	LIN9	10	2.8	3.4	11	3.8	3.4	13	2.8	6.1	13	2.5	3.2
7024	TFCP2	10	13.9	16.6	11	13.1	11.8	13	14.1	31.4	9	11.5	14.5
8019	BRD3	10	0.96	1.1	11	1.1	1	10	0.99	2.2	12	1.3	1.6
11091	WDR5	10	9.4	11.2	11	15.6	14.1	9	8.5	18.9	10	8.5	10.7
4998	ORC1	10	0.73	0.87	11	1.2	1.1	8	0.65	1.5	8	0.77	0.97
5985	RFC5	10	2.7	3.2	11	3.8	3.4	8	1.6	3.6	8	3.3	4.1
54623	PAF1	10	1.5	1.8	11	1.9	1.7	5	0.75	1.7	7	0.8	1
57805	CCAR2	9	0.66	0.79	11	0.77	0.69	14	1.1	2.4	16	0.87	1.1
1487	CTBP1	9	2.1	2.5	11	3.6	3.2	14	3	6.7	5	2.6	3.3
7514	XPO1	9	0.5	0.59	11	0.57	0.51	12	0.71	1.6	15	1	1.3
23054	NCOA6	9	0.62	0.74	11	0.9	0.81	12	0.77	1.7	12	0.67	0.84
3837	KPNB1	9	1	1.2	11	1.2	1.1	12	1.1	2.4	10	1.3	1.6
3185	HNRNPF	9	4	4.7	11	2.9	2.6	10	3.1	6.9	7	4.8	6.1
10111	RAD50	9	0.45	0.53	11	0.49	0.44	8	0.25	0.56	9	0.41	0.52
9329	GTF3C4	8	0.6	0.71	11	1.1	0.99	11	0.66	1.5	12	0.67	0.85
10362	HMG20B	8	1.9	2.3	11	2.9	2.6	4	0.56	1.2	7	1.4	1.7
902	CCNH	8	2.4	2.8	11	3.1	2.7	3	0.66	1.5	6	1.9	2.4
5903	RANBP2	7	0.03	0.03	11	0.07	0.06	9	0.04	0.08	6	0.03	0.04
6926	TBX3	7	1.3	1.6	11	1.3	1.2	7	1.3	2.9	7	0.98	1.2
1994	ELAVL1	7	1.4	1.7	11	3.2	2.8	6	1.8	4	7	2.3	2.9
5976	UPF1	16	0.55	0.66	10	0.46	0.42	10	0.35	0.78	15	0.61	0.77
9782	MATR3	15	3.6	4.3	10	2.2	2	15	3.1	6.9	17	4.4	5.6
6426	SRSF1	15	3.2	3.8	10	2	1.8	9	1.6	3.6	14	4.3	5.4
254048	UBN2	14	1.2	1.4	10	1	0.92	13	0.87	1.9	14	0.66	0.83
9898	UBAP2L	14	1.4	1.6	10	1.4	1.3	8	1.2	2.7	12	1.1	1.4
6880	TAF9	14	3.9	4.6	10	1.7	1.6	8	3.1	7	9	4.5	5.6
7528	YY1	13	4.6	5.4	10	3.7	3.4	17	9.2	20.6	14	5.7	7.2
5717	PSMD11	13	1.5	1.8	10	1.2	1.1	15	2.2	5	10	1.5	1.9
10949	HNRNPA0	13	12.3	14.6	10	7.8	7	8	5.3	11.9	8	6.5	8.2
2968	GTF2H4	12	5.3	6.3	10	6	5.4	15	6	13.3	13	6.8	8.6
54880	BCOR	12	0.23	0.27	10	0.32	0.29	14	0.22	0.49	9	0.25	0.31
10445	MCRS1	12	3.1	3.7	10	3.2	2.8	13	2.5	5.6	8	2	2.6
1386	ATF2	12	2.6	3.1	10	2.8	2.5	11	2.3	5.1	11	1.8	2.3
254394	MCM9	12	1.3	1.5	10	1.1	0.99	10	0.5	1.1	12	0.94	1.2
9612	NCOR2	12	0.13	0.15	10	0.2	0.18	8	0.08	0.18	9	0.12	0.15
3226	HOXC10	11	6.1	7.3	10	5.5	4.9	13	5.2	11.6	9	5.2	6.6
11244	ZHX1	11	1.6	1.9	10	2.2	2	12	1.9	4.3	12	1.2	1.5
8761	PABPC4	11	1.2	1.4	10	1.6	1.4	12	1.3	3	10	0.64	0.8
57691	KIAA1586	11	1.1	1.3	10	1.6	1.4	12	1	2.3	10	1	1.3
7027	TFDP1	11	5.4	6.5	10	5.8	5.2	10	4.5	10.1	8	3.6	4.5
10130	PDIA6	11	6.1	7.3	10	7.5	6.8	9	7.4	16.6	11	7.9	9.9
10735	STAG2	11	0.3	0.35	10	0.37	0.33	7	0.36	0.81	18	0.46	0.58
1459	CSNK2A2	11	1.4	1.6	10	2	1.8	7	1.7	3.8	9	1.5	1.9
8939	FUBP3	10	1.1	1.3	10	1.3	1.2	16	1.8	4	11	1	1.3
253943	YTHDF3	10	2	2.4	10	2	1.8	15	1.5	3.4	12	1.3	1.7
4297	KMT2A	10	0.07	0.08	10	0.11	0.1	14	0.08	0.18	10	0.06	0.08
3310	HSPA6	10	12	14.2	10	13.3	11.9	13	14.8	32.9	11	13.5	17
7072	TIA1	10	1.6	1.9	10	2.4	2.1	11	1.6	3.6	8	1.7	2.2
3927	LASP1	10	5.7	6.8	10	8.1	7.3	10	2.4	5.4	10	3	3.8
6118	RPA2	10	33.3	39.5	10	23.1	20.8	9	15.1	33.7	10	15.6	19.7
7403	KDM6A	10	0.35	0.41	10	0.38	0.34	6	0.18	0.4	8	0.16	0.21
5087	PBX1	9	3.8	4.6	10	6.7	6.1	12	5.5	12.3	9	4.1	5.1
24148	PRPF6	9	0.41	0.48	10	0.47	0.43	10	0.41	0.92	11	0.53	0.67
56949	XAB2	9	0.37	0.44	10	0.45	0.4	10	0.3	0.67	10	0.38	0.48
11338	U2AF2	9	4.4	5.2	10	3.9	3.5	10	4.8	10.8	9	3.7	4.7
2355	FOSL2	9	7.2	8.6	10	7.6	6.9	8	5.5	12.2	10	7.4	9.3
1025	CDK9	9	1.1	1.3	10	2.7	2.4	8	1.4	3.2	8	1.9	2.5
5094	PCBP2	9	13.5	16	10	14.7	13.2	6	7.9	17.7	10	9.3	11.7
1495	CTNNA1	9	0.33	0.39	10	0.44	0.4	6	0.16	0.35	8	0.31	0.39
129831	RBM45	8	1.2	1.4	10	1.7	1.5	12	1.4	3.1	9	0.92	1.2
7874	USP7	8	0.51	0.61	10	0.64	0.58	11	0.46	1	13	0.51	0.64
3608	ILF2	8	4.4	5.2	10	5.1	4.6	9	5.8	13	11	5.9	7.4
11325	DDX42	8	0.39	0.47	10	0.71	0.64	9	0.43	0.96	11	0.63	0.8
3068	HDGF	8	3.5	4.2	10	4.6	4.1	9	4.2	9.3	9	3.9	5
5451	POU2F1	8	3	3.6	10	4.6	4.1	8	1.9	4.3	8	2.4	3
1479	CSTF3	8	2.2	2.6	10	2.8	2.5	6	2.4	5.5	10	2.8	3.5
22820	COPG1	8	0.54	0.64	10	0.86	0.77	6	0.46	1	10	0.78	0.99
112869	SGF29	7	3.3	3.9	10	4.6	4.1	7	2.8	6.3	7	3.2	4.1
10938	EHD1	6	0.81	0.97	10	0.96	0.86	14	1.2	2.8	13	1.5	1.8
6897	TARS	6	0.74	0.88	10	1.2	1.1	8	0.95	2.1	7	0.88	1.1
10620	ARID3B	6	1.7	2	10	2.2	2	7	1.3	2.8	7	1.1	1.4
57479	PRR12	6	0.09	0.1	10	0.31	0.28	6	0.07	0.16	6	0.09	0.12
91607	SLFN11	5	0.15	0.18	10	0.37	0.33	7	0.19	0.43	6	0.19	0.24
23013	SPEN	5	0.02	0.03	10	0.17	0.15	4	0.03	0.08	7	0.04	0.05
9861	PSMD6	5	0.92	1.1	10	1.9	1.7	3	0.31	0.7	7	1.4	1.8
476	ATP1A1	4	0.13	0.15	10	0.63	0.56	6	0.47	1	8	0.64	0.81
29128	UHRF1	3	0.17	0.2	10	0.3	0.27	7	0.22	0.48	7	0.27	0.34
3146	HMGB1	19	33.3	39.5	9	4.4	4	15	33.2	74	13	31.2	39.2
6874	TAF4	15	1.7	2	9	1.5	1.4	11	1.7	3.8	11	2.3	2.8
10915	TCERG1	14	1.2	1.4	9	1	0.93	15	1.1	2.5	18	1.2	1.5
3856	KRT8	13	1.4	1.7	9	0.91	0.81	21	2.4	5.3	20	2.8	3.5
11169	WDHD1	13	0.45	0.53	9	0.44	0.4	12	1.3	3	16	0.5	0.64
5965	RECQL	12	1.5	1.7	9	0.89	0.8	14	1	2.3	15	1.5	1.9
29855	UBN1	12	0.75	0.89	9	0.81	0.72	13	0.86	1.9	16	0.88	1.1
4204	MECP2	12	1.3	1.5	9	1.7	1.5	10	1.8	4.1	9	0.96	1.2
6935	ZEB1	12	1.2	1.4	9	0.54	0.48	10	0.55	1.2	6	0.42	0.52
51616	TAF9B	12	3.4	4.1	9	0.91	0.81	7	1.8	4	12	2.3	3
2033	EP300	11	0.3	0.36	9	0.2	0.18	21	0.41	0.92	16	0.32	0.4
7025	NR2F1	11	6.2	7.4	9	6.3	5.6	14	7.1	15.8	9	6.1	7.7
2101	ESRRA	11	10	11.9	9	9.9	8.9	12	7	15.6	10	9.3	11.7
11100	HNRNPUL1	11	1.3	1.6	9	1.7	1.5	12	1.4	3.2	10	1.6	2
9128	PRPF4	11	1.5	1.7	9	1.3	1.1	11	1.5	3.4	9	1.2	1.6
9757	KMT2B	11	0.16	0.18	9	0.19	0.17	8	0.09	0.19	7	0.11	0.14
3191	HNRNPL	10	4.7	5.6	9	5.7	5.2	17	8.1	18	14	6.3	8
4288	MKI67	10	0.07	0.09	9	0.11	0.1	16	0.06	0.13	13	0.09	0.11
26528	DAZAP1	10	19.6	23.3	9	14.1	12.7	15	29.6	66	11	11.7	14.7
8454	CUL1	10	0.69	0.81	9	0.59	0.53	13	1.4	3.1	16	1.1	1.4
7342	UBP1	10	3.5	4.1	9	5.6	5.1	12	8.9	19.9	10	7.1	8.9
79718	TBL1XR1	10	1.6	1.9	9	2.6	2.3	11	2.4	5.3	9	1.8	2.3
7073	TIAL1	10	4.8	5.7	9	8.8	7.9	10	3	6.6	8	4.3	5.4
3727	JUND	10	18.2	21.6	9	21.3	19.2	9	19.7	44	12	24.3	30.6
10483	SEC23B	10	0.43	0.51	9	0.35	0.32	8	0.34	0.76	9	0.61	0.77
8932	MBD2	9	8.2	9.8	9	7.1	6.4	12	9.2	20.4	11	5.9	7.5
22992	KDM2A	9	0.99	1.2	9	0.97	0.87	11	1.2	2.6	9	0.52	0.66
3206	HOXA10	9	5.3	6.3	9	5.6	5	9	6.5	14.5	10	4.8	6
5339	PLEC	9	0.03	0.03	9	0.02	0.02	9	0.04	0.08	9	0.03	0.04
4221	MEN1	9	1.1	1.3	9	1.5	1.3	9	0.78	1.7	7	0.41	0.52
81608	FIP1L1	9	1.4	1.6	9	1.1	0.97	8	1.2	2.7	6	0.95	1.2
7094	TLN1	8	0.09	0.11	9	0.3	0.27	15	0.17	0.38	18	0.21	0.26
10574	CCT7	8	1.7	2.1	9	2.2	2	14	2.4	5.4	9	2.6	3.3
57175	CORO1B	8	2.1	2.5	9	1.9	1.7	11	2.4	5.3	10	2.5	3.1
11004	KIF2C	8	0.56	0.66	9	0.76	0.68	9	0.81	1.8	12	1	1.3
1104	RCC1	8	2.6	3	9	2.6	2.4	9	3.2	7.1	9	4.2	5.3
2521	FUS	8	10.5	12.5	9	13.9	12.5	9	6.8	15.1	7	7.3	9.2
54888	NSUN2	8	0.73	0.86	9	0.86	0.77	9	0.66	1.5	6	0.5	0.63
9987	HNRNPDL	8	1.4	1.6	9	2.6	2.3	8	1.1	2.4	7	1.6	2.1
3096	HIVEP1	8	0.09	0.11	9	0.17	0.15	7	0.07	0.16	8	0.06	0.07
4335	MNT	8	1.9	2.3	9	2.8	2.5	7	1.6	3.6	7	1.9	2.4
23022	PALLD	8	0.32	0.38	9	0.45	0.41	6	0.21	0.47	10	0.48	0.6
51222	ZNF219	8	0.48	0.57	9	0.9	0.8	6	0.43	0.96	6	0.36	0.45
3921	RPSA	8	6.6	7.9	9	8.4	7.6	5	4.6	10.2	9	8.2	10.3
2188	FANCF	8	0.66	0.79	9	0.67	0.61	4	0.23	0.51	4	0.22	0.28
11083	DIDO1	7	0.21	0.25	9	0.15	0.13	14	0.18	0.41	17	0.58	0.73
9070	ASH2L	7	0.7	0.83	9	2	1.8	10	2.1	4.7	8	1.1	1.4
2308	FOXO1	7	0.68	0.81	9	0.73	0.66	6	0.48	1.1	4	0.49	0.62
58490	RPRD1B	7	1.1	1.3	9	1.1	1	4	0.48	1.1	5	0.82	1
23476	BRD4	6	0.45	0.53	9	0.63	0.56	10	0.68	1.5	10	0.78	0.98
1500	CTNND1	6	0.24	0.28	9	0.38	0.34	9	0.49	1.1	9	0.49	0.61
51562	MBIP	6	0.5	0.6	9	1.1	0.95	9	1.2	2.8	7	1	1.3
146050	ZSCAN29	6	0.45	0.54	9	0.53	0.48	8	0.46	1	11	0.69	0.87
80335	WDR82	6	1.6	1.9	9	1.3	1.2	6	1.2	2.6	9	1.8	2.3
996	CDC27	6	0.28	0.34	9	0.5	0.45	4	0.31	0.69	6	0.39	0.49
170506	DHX36	5	0.35	0.41	9	0.26	0.24	8	0.39	0.87	7	0.29	0.37
800	CALD1	5	0.38	0.45	9	0.56	0.5	6	0.65	1.4	11	0.87	1.1
5706	PSMC6	5	0.83	0.99	9	1.2	1.1	6	0.68	1.5	9	1.4	1.7
4292	MLH1	5	0.08	0.1	9	0.3	0.27	4	0.18	0.41	7	0.24	0.3
53981	CPSF2	5	0.22	0.27	9	0.44	0.4	2	0.13	0.28	6	0.38	0.47
22919	MAPRE1	14	8	9.5	8	2.8	2.5	11	4.7	10.5	16	8.5	10.7
8661	EIF3A	14	0.48	0.57	8	0.35	0.32	9	0.26	0.58	17	0.58	0.73
6597	SMARCA4	13	0.44	0.53	8	0.46	0.42	22	0.66	1.5	13	0.57	0.72
29127	RACGAP1	13	0.85	1	8	0.92	0.83	7	0.68	1.5	8	0.62	0.78
1968	EIF2S3	12	3.4	4	8	2.3	2	15	5.6	12.4	14	4.4	5.6
5052	PRDX1	12	5.7	6.8	8	1.8	1.6	13	9.6	21.4	15	15.1	19.1
2665	GDI2	12	1.6	1.9	8	1.5	1.3	13	2	4.5	10	2.1	2.6
27336	HTATSF1	12	0.91	1.1	8	0.93	0.84	10	0.83	1.8	10	0.93	1.2
9416	DDX23	11	0.82	0.98	8	0.76	0.69	13	1.2	2.8	17	1.4	1.8
5929	RBBP5	11	3.3	3.9	8	2.5	2.2	11	2.4	5.4	10	1.9	2.4
7392	USF2	11	8	9.5	8	13.8	12.4	8	8.5	18.9	8	12.3	15.5
9733	SART3	11	0.36	0.43	8	0.34	0.31	5	0.16	0.35	10	0.38	0.48
359948	IRF2BP2	10	0.77	0.91	8	0.83	0.75	15	2.1	4.6	10	1.4	1.8
7026	NR2F2	10	5.9	7	8	5.7	5.2	13	3.6	7.9	10	6.8	8.6
9889	ZBED4	10	0.49	0.58	8	0.8	0.72	13	0.88	2	9	0.36	0.45
5887	RAD23B	10	6.4	7.6	8	5.6	5	11	7.2	16.1	10	5.2	6.5
4150	MAZ	10	11.4	13.5	8	10.5	9.4	11	10	22.4	9	9.9	12.5
5111	PCNA	10	7.6	9	8	6.5	5.8	7	3.8	8.5	10	6.6	8.4
22894	DIS3	10	0.7	0.83	8	0.75	0.67	7	0.5	1.1	6	0.31	0.4
4331	MNAT1	10	3	3.5	8	5.9	5.3	2	0.95	2.1	6	3.8	4.7
84678	KDM2B	9	0.47	0.56	8	0.76	0.69	12	0.63	1.4	12	0.54	0.68
4522	MTHFD1	9	0.57	0.67	8	0.37	0.33	11	0.46	1	16	1.1	1.3
688	KLF5	9	21.1	25.1	8	24.2	21.8	11	21.1	47.2	9	15.9	20
4802	NFYC	9	34.5	41	8	39.9	35.8	11	27.6	61.5	9	23	28.9
1999	ELF3	9	5.3	6.3	8	7.9	7.1	10	5.8	12.9	6	4.6	5.8
10522	DEAF1	9	7.8	9.3	8	7.5	6.7	8	7.4	16.5	9	5.8	7.3
10399	GNB2L1	9	2.8	3.4	8	3	2.7	8	1.1	2.4	6	2.5	3.1
7709	ZBTB17	9	1.3	1.5	8	0.91	0.82	7	0.67	1.5	8	0.84	1.1
2967	GTF2H3	9	9.5	11.3	8	5.9	5.3	5	6.3	14	8	7.5	9.4
6873	TAF2	9	0.32	0.38	8	0.36	0.32	3	0.1	0.22	10	0.29	0.37
9584	RBM39	8	5.7	6.8	8	4.8	4.3	13	4.7	10.4	12	9.1	11.4
2237	FEN1	8	4.3	5.1	8	4.4	3.9	13	5.8	12.8	10	7.4	9.3
1975	EIF4B	8	0.68	0.8	8	1.5	1.3	10	0.9	2	7	0.93	1.2
8861	LDB1	8	2	2.4	8	1.8	1.6	10	2.1	4.7	7	1.3	1.7
7022	TFAP2C	8	0.57	0.68	8	0.7	0.63	9	0.55	1.2	4	0.1	0.12
4191	MDH2	8	1.4	1.6	8	1.7	1.6	8	1.6	3.5	4	0.57	0.72
8449	DHX16	8	0.18	0.22	8	0.31	0.28	7	0.15	0.34	9	0.3	0.38
5859	QARS	8	0.3	0.35	8	0.31	0.28	5	0.18	0.4	7	0.27	0.35
6624	FSCN1	7	1.7	2	8	0.84	0.75	11	1.7	3.8	9	1.3	1.6
79618	HMBOX1	7	6.8	8.1	8	9	8.1	11	9.4	21	5	3.4	4.3
84916	CIRH1A	7	0.58	0.69	8	1.3	1.2	8	0.52	1.2	7	0.72	0.9
9410	SNRNP40	7	1.8	2.1	8	2.8	2.5	7	1.2	2.7	5	1.6	2
4173	MCM4	7	0.33	0.39	8	0.47	0.42	6	0.34	0.76	12	0.53	0.67
7376	NR1H2	7	4	4.8	8	5.8	5.2	6	3.7	8.3	7	2.9	3.7
55578	SUPT20H	7	1	1.2	8	1.3	1.1	5	1	2.3	5	0.98	1.2
51804	SIX4	6	2.5	2.9	8	3.9	3.5	10	2.7	6.1	10	2.6	3.3
51441	YTHDF2	6	1.4	1.7	8	1.5	1.4	8	1.6	3.7	9	1.6	2
5394	EXOSC10	6	0.17	0.2	8	0.32	0.29	8	0.35	0.78	8	0.41	0.52
7158	TP53BP1	6	0.13	0.16	8	0.18	0.16	7	0.14	0.31	4	0.09	0.11
259282	BOD1L1	6	0.05	0.06	8	0.07	0.07	6	0.05	0.11	9	0.06	0.08
51574	LARP7	6	0.65	0.77	8	0.95	0.85	3	0.55	1.2	5	0.36	0.46
9330	GTF3C3	6	0.21	0.25	8	0.43	0.39	2	0.04	0.1	5	0.31	0.38
23347	SMCHD1	5	0.09	0.11	8	0.18	0.16	13	0.18	0.4	9	0.13	0.16
5089	PBX2	5	1.5	1.8	8	1.5	1.3	9	1.9	4.3	8	1.2	1.5
3735	KARS	5	0.73	0.87	8	1.5	1.3	6	0.8	1.8	5	0.75	0.94
5213	PFKM	5	0.1	0.12	8	0.17	0.15	4	0.34	0.77	8	0.23	0.29
7791	ZYX	4	1.4	1.7	8	1.9	1.7	7	1.5	3.4	6	1.6	2
3070	HELLS	4	0.07	0.09	8	0.22	0.19	4	0.16	0.35	8	0.3	0.37
309	ANXA6	4	0.98	1.2	8	0.95	0.86	1	0.06	0.14	7	0.31	0.39
4141	MARS	3	0.06	0.08	8	0.45	0.4	6	0.22	0.48	7	0.45	0.57
162394	SLFN5	3	0.1	0.12	8	0.29	0.26	3	0.1	0.22	6	0.17	0.22
23397	NCAPH	3	0.08	0.1	8	0.43	0.38	3	0.19	0.43	3	0.12	0.15
989	SEPT7	13	3.4	4	7	1.3	1.2	16	2.6	5.8	9	2.1	2.6
6188	RPS3	13	4.6	5.5	7	2	1.8	11	4.9	11	15	6.1	7.7
51203	NUSAP1	13	4.4	5.2	7	1.1	0.95	10	1.4	3.1	12	1.8	2.3
49854	ZBTB21	13	0.69	0.82	7	0.4	0.36	5	0.29	0.65	11	0.4	0.5
56254	RNF20	12	0.62	0.74	7	0.31	0.28	12	0.55	1.2	12	0.44	0.56
26145	IRF2BP1	12	1.8	2.2	7	1	0.94	12	1.5	3.4	7	0.68	0.86
3875	KRT18	11	1.6	1.9	7	1.1	0.99	13	2.4	5.4	12	1.5	1.8
10146	G3BP1	11	2.5	2.9	7	1.1	0.99	13	3.2	7.2	12	2.5	3.1
23244	PDS5A	11	0.6	0.72	7	0.63	0.57	9	0.35	0.79	18	0.96	1.2
22948	CCT5	11	1.7	2	7	0.64	0.58	9	1.3	3	11	1.2	1.5
10979	FERMT2	11	0.5	0.59	7	0.36	0.33	6	0.24	0.54	2	0.13	0.16
5982	RFC2	11	2.7	3.2	7	3.2	2.8	4	0.96	2.1	5	2.2	2.8
311	ANXA11	10	1.6	1.9	7	1.2	1	14	3.1	6.9	12	2.1	2.6
55749	CCAR1	10	1.2	1.4	7	0.61	0.55	11	1.2	2.6	13	1.3	1.7
5709	PSMD3	10	1.1	1.3	7	1.7	1.5	11	1.7	3.8	10	3.1	3.8
904	CCNT1	10	1.9	2.2	7	2.2	2	8	1.6	3.7	5	1.6	2
10474	TADA3	9	1.8	2.2	7	3.4	3	14	4.4	9.9	11	2.4	3
1660	DHX9	9	0.25	0.3	7	0.27	0.24	13	0.47	1	13	0.39	0.5
5901	RAN	9	42	49.8	7	6.9	6.2	12	36.4	81.3	11	54.8	69
445	ASS1	9	1.8	2.2	7	0.9	0.81	11	2.2	4.8	13	3.1	3.8
6122	RPL3	9	1.3	1.5	7	2.1	1.9	11	1.9	4.3	6	1.6	2
6125	RPL5	9	2.8	3.3	7	3.4	3	7	2.7	6.1	6	1.9	2.4
9643	MORF4L2	9	1.2	1.4	7	0.64	0.58	6	0.86	1.9	7	1.4	1.7
9810	RNF40	9	0.26	0.31	7	0.23	0.2	4	0.12	0.26	11	0.33	0.42
222229	LRWD1	8	1.2	1.4	7	1.4	1.3	11	1.3	2.8	7	1	1.3
6599	SMARCC1	8	0.85	1	7	0.5	0.45	10	0.82	1.8	7	0.56	0.7
3838	KPNA2	8	2.6	3.1	7	2.5	2.3	9	2.2	4.8	10	3.1	3.9
84324	SARNP	8	7.2	8.6	7	3.7	3.3	9	8.3	18.4	8	9	11.4
871	SERPINH1	8	2	2.4	7	1.8	1.6	9	2.3	5.2	7	1.9	2.4
653121	ZBTB8A	8	2.4	2.8	7	2.1	1.9	9	2.4	5.3	7	1.7	2.2
5705	PSMC5	8	0.95	1.1	7	0.29	0.26	9	0.94	2.1	6	0.58	0.73
22976	PAXIP1	8	0.71	0.85	7	0.64	0.57	7	0.41	0.91	8	0.6	0.75
6128	RPL6	8	2.3	2.8	7	2.9	2.6	7	2.9	6.5	7	2.2	2.8
5499	PPP1CA	8	4.9	5.9	7	4.8	4.3	6	1.9	4.2	8	5.4	6.9
7014	TERF2	8	1	1.2	7	1.4	1.3	6	0.51	1.1	7	0.83	1
9984	THOC1	8	0.34	0.41	7	0.33	0.3	5	0.26	0.59	4	0.19	0.24
80155	NAA15	8	0.26	0.3	7	0.14	0.13	4	0.11	0.24	5	0.24	0.3
342371	ATXN1L	8	0.67	0.8	7	0.47	0.42	3	0.1	0.22	3	0.1	0.13
26173	INTS1	7	0.1	0.12	7	0.07	0.07	15	0.21	0.46	12	0.19	0.24
3855	KRT7	7	0.34	0.41	7	0.39	0.35	14	0.62	1.4	6	0.28	0.36
51493	RTCB	7	1.5	1.8	7	0.89	0.8	12	2.6	5.7	11	2	2.5
79869	CPSF7	7	2.4	2.8	7	2.1	1.9	11	3.3	7.4	7	2.7	3.4
23517	SKIV2L2	7	0.26	0.3	7	0.42	0.38	9	0.44	0.98	5	0.31	0.39
5269	SERPINB6	7	1.1	1.3	7	1.3	1.2	8	1	2.2	8	1.5	1.8
3235	HOXD9	7	0.56	0.66	7	4.9	4.4	8	0.52	1.2	6	0.59	0.74
10725	NFAT5	7	0.52	0.62	7	0.84	0.75	8	0.36	0.81	6	0.37	0.46
10097	ACTR2	7	1.3	1.6	7	3.3	3	7	2.1	4.7	8	2.3	3
3843	IPO5	7	0.29	0.34	7	0.35	0.31	7	0.25	0.56	7	0.31	0.39
9559	VPS26A	7	2.3	2.7	7	2.3	2.1	7	1.3	3	6	2.4	3.1
6667	SP1	7	10	11.9	7	10.3	9.2	6	4.9	10.8	5	4.1	5.2
4666	NACA	7	5.6	6.6	7	6.9	6.2	5	4.5	10.1	7	9	11.3
10096	ACTR3	6	1.3	1.5	7	1.6	1.5	10	1.4	3.1	8	1.4	1.7
1105	CHD1	6	0.12	0.14	7	0.06	0.06	9	0.09	0.21	9	0.17	0.21
5981	RFC1	6	0.2	0.23	7	0.32	0.29	8	0.28	0.62	10	0.43	0.54
55775	TDP1	6	0.93	1.1	7	0.93	0.83	8	0.96	2.1	8	0.66	0.84
5001	ORC5	6	0.61	0.73	7	0.51	0.46	7	0.7	1.6	6	0.65	0.82
22929	SEPHS1	6	2.5	3	7	3.3	3	6	2.2	5	7	2.5	3.1
54891	INO80D	6	1.2	1.4	7	1.4	1.2	6	0.48	1.1	4	0.46	0.58
8668	EIF3I	6	0.65	0.78	7	1.4	1.2	5	0.58	1.3	7	1.1	1.4
23595	ORC3	6	0.54	0.65	7	0.28	0.25	5	0.64	1.4	6	2.9	3.6
117143	TADA1	6	5.3	6.3	7	2.7	2.4	5	2.9	6.5	5	6	7.6
3833	KIFC1	6	0.52	0.61	7	0.23	0.2	4	0.05	0.12	5	0.19	0.24
5719	PSMD13	5	0.36	0.42	7	0.97	0.87	6	0.55	1.2	8	0.75	0.95
3646	EIF3E	5	0.47	0.56	7	0.4	0.36	6	0.66	1.5	7	0.84	1.1
65123	INTS3	5	0.31	0.37	7	0.37	0.33	6	0.27	0.61	7	0.35	0.44
25920	NELFB	5	0.36	0.43	7	0.46	0.41	6	0.43	0.95	5	0.43	0.54
22974	TPX2	4	0.26	0.31	7	0.35	0.32	4	0.22	0.49	4	0.14	0.18
9055	PRC1	3	0.27	0.33	7	0.43	0.39	8	0.47	1.1	5	0.35	0.43
3725	JUN	3	1.3	1.5	7	1.9	1.7	4	1.3	2.9	6	1.6	2
5707	PSMD1	3	0.05	0.06	7	0.21	0.19	4	0.14	0.31	5	0.22	0.27
6731	SRP72	3	0.22	0.26	7	0.47	0.42	4	0.36	0.81	3	0.22	0.27
1981	EIF4G1	16	0.45	0.53	6	0.2	0.18	17	0.39	0.88	21	0.7	0.88
10051	SMC4	15	0.71	0.84	6	0.48	0.43	13	0.45	1	21	0.78	0.99
10923	SUB1	14	184	219	6	8.3	7.5	11	215	479	12	209	263
3945	LDHB	12	7	8.4	6	3.9	3.5	10	5.2	11.5	11	7	8.8
53615	MBD3	12	3.3	3.9	6	1.3	1.2	8	3	6.6	8	2.8	3.6
4904	YBX1	10	3.7	4.4	6	1.9	1.7	12	4.1	9.1	8	1.9	2.4
2058	EPRS	10	1.1	1.3	6	0.3	0.26	10	0.11	0.24	15	1.1	1.4
1936	EEF1D	10	8.6	10.2	6	5.8	5.3	10	6.1	13.7	11	7.9	10
10664	CTCF	10	3.2	3.8	6	1.1	1	9	2	4.4	10	1.6	2.1
2175	FANCA	10	0.87	1	6	0.46	0.42	7	0.44	0.98	7	0.55	0.7
8539	API5	9	2.5	3	6	2.1	1.9	16	3.6	8.1	13	3.6	4.5
23603	CORO1C	9	4	4.7	6	4.3	3.9	13	3.8	8.5	12	5.2	6.5
27097	TAF5L	9	2.1	2.5	6	1.2	1.1	12	1.6	3.5	9	1.4	1.7
4171	MCM2	9	0.37	0.45	6	0.36	0.32	9	0.4	0.89	10	0.52	0.65
9669	EIF5B	9	0.61	0.73	6	0.56	0.5	7	0.45	1	11	1	1.3
829	CAPZA1	9	4.1	4.9	6	2.5	2.2	5	1.7	3.8	3	2.6	3.3
7296	TXNRD1	8	1.5	1.7	6	2	1.8	13	2	4.4	8	2.1	2.7
2976	GTF3C2	8	0.66	0.78	6	0.62	0.56	10	0.75	1.7	8	0.44	0.55
8301	PICALM	8	0.32	0.38	6	0.4	0.36	7	0.43	0.95	8	0.62	0.78
28969	BZW2	8	0.9	1.1	6	0.63	0.56	7	0.82	1.8	6	0.97	1.2
9295	SRSF11	8	5.1	6	6	3.3	3	5	2.5	5.7	6	3.3	4.2
10001	MED6	8	1.4	1.6	6	0.85	0.76	5	0.85	1.9	4	1.1	1.4
5983	RFC3	8	1.8	2.1	6	2.5	2.2	3	0.82	1.8	6	1.3	1.7
6950	TCP1	7	0.67	0.8	6	0.94	0.85	16	2	4.4	13	1.9	2.4
790	CAD	7	0.18	0.22	6	0.14	0.13	10	0.17	0.37	13	0.25	0.32
2140	EYA3	7	0.52	0.62	6	0.61	0.54	8	0.6	1.3	7	0.43	0.54
2189	FANCG	7	0.6	0.72	6	0.41	0.36	6	0.51	1.1	5	0.34	0.43
5000	ORC4	7	0.7	0.83	6	1.1	1	5	0.45	0.99	8	0.99	1.2
4686	NCBP1	7	0.53	0.63	6	0.54	0.48	5	0.58	1.3	6	0.44	0.55
80233	FAAP100	7	0.42	0.5	6	0.62	0.56	5	0.27	0.61	5	0.52	0.65
10480	EIF3M	7	0.57	0.68	6	0.75	0.67	4	0.39	0.87	5	0.74	0.94
2975	GTF3C1	6	0.06	0.07	6	0.14	0.12	10	0.16	0.35	11	0.16	0.2
8907	AP1M1	6	0.62	0.73	6	0.46	0.41	8	0.56	1.3	7	0.59	0.74
2017	CTTN	6	0.24	0.28	6	0.31	0.28	8	0.4	0.89	3	0.18	0.23
23350	U2SURP	6	0.43	0.51	6	0.6	0.54	7	0.63	1.4	11	0.64	0.8
3301	DNAJA1	6	1	1.2	6	0.93	0.84	7	1.1	2.4	6	2.5	3.2
4790	NFKB1	6	0.28	0.33	6	0.57	0.51	7	0.45	1	5	0.19	0.24
4175	MCM6	6	0.28	0.33	6	0.49	0.44	6	0.34	0.76	9	0.73	0.92
9716	AQR	6	0.2	0.24	6	0.2	0.18	6	0.16	0.35	7	0.24	0.3
5090	PBX3	6	0.87	1	6	2.4	2.1	6	2.2	5	6	1.5	1.9
57599	WDR48	6	0.39	0.46	6	0.5	0.45	5	0.3	0.67	6	0.41	0.51
5589	PRKCSH	6	1.6	1.8	6	1.2	1	4	0.56	1.2	6	0.76	0.96
55726	ASUN	6	0.25	0.29	6	0.25	0.22	4	0.22	0.49	3	0.14	0.18
506	ATP5B	5	0.38	0.45	6	0.47	0.42	7	0.52	1.2	4	0.3	0.37
56970	ATXN7L3	5	0.53	0.63	6	0.48	0.43	6	0.59	1.3	4	0.28	0.35
9188	DDX21	5	0.09	0.11	6	0.24	0.22	4	0.12	0.26	8	0.22	0.28
7090	TLE3	5	0.19	0.22	6	0.36	0.32	4	0.31	0.69	5	0.25	0.31
4784	NFIX	5	0.47	0.56	6	0.51	0.46	3	0.15	0.35	4	0.26	0.33
10844	TUBGCP2	5	0.18	0.21	6	0.2	0.18	2	0.09	0.2	4	0.16	0.2
5905	RANGAP1	4	0.26	0.31	6	0.49	0.44	11	0.66	1.5	6	0.61	0.76
84458	LCOR	4	0.58	0.69	6	1.3	1.2	7	0.71	1.6	5	0.34	0.43
3105	HLA-A	4	0.24	0.29	6	0.32	0.29	5	0.37	0.82	7	0.94	1.2
55692	LUC7L	4	0.71	0.85	6	0.19	0.17	5	0.29	0.64	5	0.15	0.19
9278	ZBTB22	4	0.56	0.66	6	0.92	0.82	5	0.36	0.81	4	0.38	0.47
6888	TALDO1	4	0.16	0.19	6	0.84	0.76	4	0.34	0.76	6	0.83	1
164	AP1G1	4	0.26	0.31	6	0.24	0.21	4	0.26	0.57	5	0.16	0.2
2309	FOXO3	4	0.21	0.24	6	0.23	0.21	3	0.2	0.45	3	0.11	0.13
23392	KIAA0368	3	0.07	0.09	6	0.22	0.2	11	0.19	0.41	8	0.12	0.15
1781	DYNC1I2	3	0.14	0.17	6	0.21	0.19	5	0.2	0.45	6	0.19	0.24
10914	PAPOLA	3	0.07	0.08	6	0.16	0.15	5	0.09	0.19	5	0.14	0.18
5713	PSMD7	3	0.96	1.1	6	1.4	1.3	4	0.88	2	6	1.5	1.8
55898	UNC45A	3	2.2	2.6	6	0.12	0.1	3	0.13	0.29	4	0.3	0.38
22824	HSPA4L	2	0.05	0.06	6	0.16	0.15	6	0.09	0.2	4	0.11	0.14
7531	YWHAE	15	9.5	11.3	5	2.6	2.3	12	13.8	30.8	11	13.6	17.1
811	CALR	13	2.3	2.8	5	0.07	0.06	15	3	6.7	11	2.3	2.9
6625	SNRNP70	12	5.3	6.2	5	1.5	1.3	12	4.9	11	13	5.9	7.4
10629	TAF6L	12	2.1	2.5	5	1.6	1.4	10	1.8	4	12	1.7	2.2
9918	NCAPD2	11	0.23	0.28	5	0.13	0.11	7	0.12	0.27	16	0.57	0.72
23019	CNOT1	10	0.15	0.17	5	0.08	0.07	25	0.39	0.87	18	0.3	0.38
23	ABCF1	10	0.68	0.81	5	0.37	0.34	11	0.9	2	12	0.89	1.1
7534	YWHAZ	10	4	4.8	5	1.1	1	10	9.2	20.4	9	14.4	18.1
79577	CDC73	9	0.89	1.1	5	0.54	0.48	15	1.4	3	14	1.3	1.6
908	CCT6A	9	1.7	2	5	0.85	0.77	12	1.3	2.9	12	1.7	2.1
7532	YWHAG	9	3.5	4.2	5	0.33	0.3	11	5.5	12.3	11	5.5	6.9
22882	ZHX2	9	0.6	0.71	5	0.26	0.23	10	0.47	1	8	0.33	0.41
308	ANXA5	9	1.6	1.9	5	0.59	0.53	7	0.85	1.9	8	1.5	1.9
10643	IGF2BP3	9	0.61	0.73	5	0.29	0.26	7	0.17	0.37	7	0.36	0.45
51386	EIF3L	8	0.53	0.63	5	0.4	0.36	12	1	2.3	11	0.93	1.2
372	ARCN1	8	0.81	0.96	5	0.87	0.78	11	1.9	4.2	8	1.2	1.5
51593	SRRT	8	0.68	0.81	5	0.62	0.56	10	0.65	1.4	9	0.68	0.85
5701	PSMC2	8	1.1	1.3	5	1.2	1	10	1.2	2.6	7	0.49	0.62
6124	RPL4	8	2.8	3.4	5	1.2	1.1	8	2.7	6.1	7	3.3	4.1
3308	HSPA4	8	0.37	0.44	5	0.29	0.26	7	0.24	0.54	5	0.27	0.34
7572	ZNF24	8	3.1	3.7	5	2.2	2	7	1.7	3.7	5	0.94	1.2
84146	ZNF644	8	0.43	0.51	5	0.33	0.3	6	0.28	0.63	9	0.29	0.36
8189	SYMPK	8	0.26	0.31	5	0.2	0.18	5	0.2	0.44	11	0.32	0.41
3006	HIST1H1C	8	3.5	4.2	5	1.8	1.6	4	0.64	1.4	7	2.8	3.5
25836	NIPBL	7	0.04	0.05	5	0.08	0.07	9	0.04	0.08	11	0.1	0.12
160	AP2A1	7	0.19	0.22	5	0.13	0.12	8	0.35	0.78	10	0.41	0.51
10075	HUWE1	7	0.02	0.03	5	0.04	0.04	7	0.05	0.11	13	0.08	0.11
9646	CTR9	7	0.53	0.63	5	0.62	0.56	5	0.06	0.12	7	0.45	0.57
10131	TRAP1	7	8.1	9.6	5	10	9	5	8.9	20	7	9.3	11.7
5464	PPA1	7	2	2.4	5	1.4	1.3	5	0.91	2	6	1.5	1.9
51621	KLF13	7	2.1	2.5	5	2.7	2.5	4	1.7	3.8	4	1.1	1.4
7913	DEK	6	1.2	1.4	5	1.1	0.99	12	1.8	4.1	7	0.86	1.1
51755	CDK12	6	0.13	0.15	5	0.12	0.1	7	0.1	0.23	7	0.18	0.23
191	AHCY	6	0.84	1	5	0.39	0.35	7	0.55	1.2	4	0.79	0.99
54386	TERF2IP	6	0.56	0.67	5	1	0.89	7	0.98	2.2	4	0.36	0.45
11187	PKP3	6	0.18	0.22	5	0.18	0.16	6	0.23	0.52	4	0.17	0.21
821	CANX	6	0.63	0.74	5	0.8	0.72	5	0.68	1.5	6	0.92	1.2
1390	CREM	6	11.5	13.6	5	3.6	3.2	5	7.9	17.6	6	10.2	12.9
5702	PSMC3	6	0.63	0.74	5	0.69	0.62	5	0.51	1.1	4	0.63	0.79
166815	TIGD2	6	0.32	0.38	5	0.5	0.45	5	0.32	0.71	4	0.27	0.34
51520	LARS	6	0.1	0.12	5	0.1	0.09	4	0.09	0.21	6	0.19	0.24
55100	WDR70	6	0.64	0.76	5	0.59	0.53	4	0.37	0.82	5	0.31	0.39
9878	TOX4	6	1	1.2	5	0.99	0.89	3	0.58	1.3	8	0.95	1.2
2773	GNAI3	6	0.57	0.68	5	1.3	1.2	3	0.65	1.5	7	3.4	4.3
54980	C2orf42	5	0.41	0.49	5	0.3	0.27	10	0.65	1.4	4	0.21	0.27
26121	PRPF31	5	0.32	0.38	5	0.47	0.42	8	0.74	1.7	8	0.91	1.1
5989	RFX1	5	0.26	0.31	5	0.22	0.2	8	0.47	1	5	0.34	0.42
57187	THOC2	5	0.12	0.15	5	0.12	0.11	7	0.11	0.25	9	0.2	0.25
3836	KPNA1	5	0.59	0.7	5	0.87	0.78	7	0.85	1.9	5	0.46	0.58
2000	ELF4	5	3.4	4.1	5	2.9	2.6	6	2.2	5	6	2.1	2.7
9658	ZNF516	5	0.1	0.12	5	0.12	0.11	5	0.07	0.16	7	0.03	0.04
55660	PRPF40A	5	0.37	0.44	5	0.44	0.39	5	0.67	1.5	7	0.4	0.5
2806	GOT2	5	0.46	0.55	5	0.83	0.75	5	0.67	1.5	6	1.2	1.5
1982	EIF4G2	5	0.13	0.16	5	0.19	0.17	4	0.14	0.31	6	0.19	0.24
339287	MSL1	5	1.9	2.3	5	1.8	1.6	4	0.17	0.39	5	1	1.3
88	ACTN2	5	0.08	0.1	5	0.23	0.2	4	0.21	0.47	4	0.17	0.22
6432	SRSF7	5	5.9	7	5	5.9	5.3	4	4	8.9	3	4.1	5.1
6917	TCEA1	5	0.32	0.38	5	0.69	0.62	3	0.58	1.3	5	0.72	0.9
56946	C11orf30	5	0.14	0.17	5	0.12	0.11	3	0.03	0.07	5	0.09	0.12
3104	ZBTB48	5	0.25	0.3	5	0.41	0.36	3	0.12	0.26	4	0.1	0.13
6774	STAT3	5	0.19	0.23	5	0.14	0.13	3	0.1	0.21	4	0.15	0.19
79968	WDR76	5	0.25	0.3	5	0.25	0.22	3	0.17	0.39	1	0.04	0.05
8464	SUPT3H	5	2.3	2.7	5	1.6	1.4	2	0.19	0.42	5	1.1	1.4
644	BLVRA	5	0.79	0.94	5	0.97	0.87	2	0.31	0.7	3	0.32	0.4
83746	L3MBTL2	5	0.37	0.44	5	0.56	0.5	2	0.2	0.44	3	0.12	0.15
213	ALB	4	7.8	9.2	5	5.8	5.2	11	9.7	21.7	4	8.8	11.1
84364	ARFGAP2	4	0.37	0.44	5	0.58	0.52	9	1.6	3.6	10	1.1	1.4
23513	SCRIB	4	0.06	0.07	5	0.12	0.11	7	0.11	0.24	9	0.17	0.21
6879	TAF7	4	0.79	0.93	5	0.83	0.75	7	1.1	2.5	3	0.69	0.87
56288	PARD3	4	0.07	0.09	5	0.21	0.19	6	0.24	0.54	9	0.2	0.25
3981	LIG4	4	0.2	0.23	5	0.24	0.22	6	0.15	0.34	7	0.28	0.36
682	BSG	4	1.4	1.6	5	1.8	1.6	6	4.3	9.7	5	3.8	4.8
3188	HNRNPH2	4	0.16	0.19	5	0.26	0.23	6	0.74	1.7	5	0.36	0.46
4683	NBN	4	0.21	0.25	5	0.24	0.21	6	0.24	0.54	5	0.27	0.35
57142	RTN4	4	0.89	1.1	5	1.5	1.4	6	1.8	3.9	5	1.4	1.8
5080	PAX6	4	0.25	0.3	5	0.68	0.61	6	0.54	1.2	4	0.38	0.48
51460	SFMBT1	4	0.18	0.22	5	0.34	0.31	5	0.33	0.73	5	0.24	0.3
2091	FBL	4	1	1.2	5	1.5	1.4	5	0.9	2	4	0.67	0.85
6434	TRA2B	4	0.38	0.45	5	1.1	1	5	0.77	1.7	4	0.39	0.49
29844	TFPT	4	3	3.5	5	3.5	3.1	4	4.4	9.8	5	3.8	4.8
54969	C4orf27	4	0.21	0.24	5	0.26	0.24	2	0.11	0.25	3	0.2	0.25
2539	G6PD	3	0.16	0.19	5	0.29	0.26	8	0.55	1.2	7	0.33	0.41
6605	SMARCE1	3	0.45	0.54	5	0.77	0.69	8	1.4	3.1	5	0.72	0.91
4899	NRF1	3	2.6	3.1	5	3.9	3.5	8	4.2	9.5	2	0.79	0.99
80895	ILKAP	3	0.39	0.46	5	0.51	0.46	6	0.69	1.6	4	0.6	0.75
84437	MSANTD4	3	0.82	0.98	5	1.8	1.6	6	1.7	3.8	1	0.34	0.42
3276	PRMT1	3	0.52	0.62	5	1.3	1.2	4	0.57	1.3	6	1.3	1.7
1992	SERPINB1	3	0.4	0.48	5	0.7	0.63	4	0.42	0.94	4	0.53	0.67
4800	NFYA	3	45.7	54.3	5	95.9	86.1	4	98.1	219	3	74.5	93.9
5954	RCN1	3	1.1	1.3	5	2.5	2.3	3	1.5	3.4	6	1.5	1.9
85313	PPIL4	3	0.37	0.44	5	0.56	0.51	3	0.34	0.75	4	0.53	0.66
24144	TFIP11	2	0.03	0.04	5	0.17	0.15	4	0.09	0.2	4	0.11	0.14
2271	FH	2	0.28	0.34	5	0.58	0.52	3	0.36	0.81	3	0.31	0.39
1152	CKB	2	0.18	0.22	5	0.78	0.7	2	0.38	0.85	3	0.39	0.5
1832	DSP	16	0.15	0.17	4	0.06	0.05	14	0.1	0.23	25	0.28	0.36
7529	YWHAB	13	6.1	7.3	4	0.2	0.18	13	4.8	10.7	12	4.5	5.7
10971	YWHAQ	12	2.2	2.6	4	0.34	0.31	12	2.6	5.8	13	3.5	4.4
4926	NUMA1	11	0.12	0.15	4	0.05	0.04	21	0.22	0.5	17	0.15	0.19
64864	RFX7	10	0.35	0.41	4	0.25	0.22	18	0.39	0.86	4	0.14	0.17
5700	PSMC1	9	0.98	1.2	4	0.31	0.28	10	1	2.3	7	0.51	0.64
310	ANXA7	9	1.7	2	4	1.7	1.5	10	1.9	4.2	6	0.8	1
23394	ADNP	9	0.15	0.18	4	0.12	0.11	4	0.11	0.25	9	0.19	0.24
51692	CPSF3	9	0.65	0.77	4	0.47	0.42	4	0.37	0.83	1	0.04	0.06
9913	SUPT7L	8	2.2	2.6	4	0.46	0.41	6	1.5	3.4	9	2.2	2.8
23277	CLUH	8	0.16	0.2	4	0.09	0.08	6	0.13	0.29	5	0.12	0.15
10432	RBM14	8	1.5	1.8	4	1.4	1.3	4	0.57	1.3	4	0.24	0.3
9425	CDYL	7	0.72	0.85	4	0.54	0.48	8	0.67	1.5	8	0.43	0.54
84135	UTP15	7	0.43	0.51	4	0.25	0.23	8	0.28	0.64	6	0.31	0.39
3958	LGALS3	7	39.3	46.7	4	14.1	12.7	7	39.7	88.5	7	48	60.5
4236	MFAP1	7	0.62	0.73	4	0.41	0.37	7	0.57	1.3	4	0.35	0.44
2107	ETF1	7	1	1.2	4	1	0.93	5	1	2.3	5	1.2	1.5
56829	ZC3HAV1	7	0.12	0.15	4	0.06	0.05	4	0.07	0.15	6	0.16	0.2
3008	HIST1H1E	7	1.3	1.6	4	0.49	0.44	3	0.26	0.57	5	0.78	0.98
7431	VIM	6	0.33	0.39	4	0.42	0.38	16	0.97	2.2	8	0.7	0.89
26509	MYOF	6	0.05	0.06	4	0.07	0.06	11	0.17	0.37	11	0.16	0.2
6184	RPN1	6	0.23	0.27	4	0.2	0.18	9	0.42	0.95	7	0.39	0.49
23157	SEPT6	6	1.1	1.3	4	0.31	0.27	8	1.8	4	7	1.6	2.1
79595	SAP130	6	0.29	0.35	4	0.11	0.1	8	0.46	1	6	0.3	0.37
5226	PGD	6	0.56	0.67	4	0.49	0.44	7	0.68	1.5	4	0.59	0.74
3267	AGFG1	6	0.55	0.66	4	0.45	0.4	6	0.65	1.5	5	0.39	0.5
9368	SLC9A3R1	6	1.1	1.4	4	0.85	0.77	6	1.2	2.8	5	0.87	1.1
5792	PTPRF	6	0.09	0.1	4	0.09	0.08	5	0.08	0.17	8	0.13	0.16
5917	RARS	6	0.24	0.28	4	0.21	0.19	5	0.28	0.63	7	0.29	0.36
7391	USF1	6	7.3	8.6	4	5	4.5	5	5.1	11.5	5	6.6	8.3
22826	DNAJC8	6	3.7	4.4	4	1.8	1.6	5	1.1	2.6	4	2.2	2.8
3225	HOXC9	6	1.4	1.6	4	0.44	0.39	4	0.69	1.5	5	0.98	1.2
10527	IPO7	6	0.36	0.43	4	0.24	0.22	1	0.07	0.15	2	0.08	0.1
27238	GPKOW	5	0.38	0.45	4	0.41	0.37	11	1	2.2	7	0.82	1
6601	SMARCC2	5	0.29	0.34	4	0.2	0.18	9	0.28	0.61	7	0.5	0.63
29894	CPSF1	5	0.11	0.13	4	0.15	0.13	7	0.16	0.36	4	0.07	0.08
26227	PHGDH	5	0.78	0.92	4	0.72	0.64	6	0.87	1.9	6	0.7	0.89
3164	NR4A1	5	1.9	2.3	4	1.5	1.3	6	2	4.5	4	1.5	1.9
55234	SMU1	5	0.24	0.28	4	0.45	0.4	5	0.31	0.7	7	0.45	0.56
6015	RING1	5	1.2	1.4	4	1.3	1.2	5	0.67	1.5	5	0.91	1.1
6668	SP2	5	2.9	3.5	4	3.1	2.8	5	2.6	5.9	5	1.4	1.7
25980	AAR2	5	0.41	0.49	4	0.4	0.36	5	0.4	0.89	5	0.48	0.6
23309	SIN3B	5	0.03	0.04	4	0.0008	0.0007	5	0.03	0.07	1	0.008	0.01
3337	DNAJB1	5	0.49	0.58	4	0.46	0.41	4	0.42	0.94	5	0.48	0.61
84196	USP48	5	0.16	0.2	4	0.14	0.13	4	0.08	0.19	5	0.22	0.27
23648	SSBP3	5	2.1	2.5	4	2.9	2.6	4	1.8	4	4	1.1	1.4
8625	RFXANK	5	2.2	2.6	4	2.1	1.9	3	1.8	4	3	1.3	1.7
64426	SUDS3	5	0.5	0.59	4	0.56	0.5	3	0.87	1.9	2	0.29	0.36
10419	PRMT5	5	0.47	0.56	4	0.34	0.3	2	0.06	0.14	5	0.39	0.49
7443	VRK1	4	0.83	0.99	4	0.64	0.58	12	3	6.6	6	1.3	1.6
56259	CTNNBL1	4	0.13	0.16	4	0.31	0.28	9	0.42	0.95	7	0.39	0.49
10197	PSME3	4	1.6	1.9	4	0.65	0.58	7	2.5	5.5	5	1.9	2.4
10606	PAICS	4	0.19	0.23	4	0.79	0.71	7	1.6	3.5	5	1.2	1.5
64151	NCAPG	4	0.21	0.25	4	0.22	0.19	7	0.25	0.57	5	0.24	0.3
5916	RARG	4	1.5	1.8	4	1.2	1.1	7	1.6	3.6	4	0.76	0.96
6175	RPLP0	4	1.2	1.5	4	1.2	1.1	6	3.9	8.7	7	3.9	4.9
4076	CAPRIN1	4	0.3	0.36	4	0.65	0.58	5	0.41	0.91	6	1.1	1.3
10421	CD2BP2	4	0.81	0.96	4	0.7	0.63	5	0.58	1.3	2	0.82	1
9631	NUP155	4	0.08	0.09	4	1.9	1.7	4	0.08	0.17	8	0.2	0.25
10067	SCAMP3	4	0.48	0.57	4	0.58	0.52	4	0.59	1.3	6	1.1	1.4
6427	SRSF2	4	7.5	8.8	4	7	6.3	4	4.1	9.1	5	10.9	13.7
10189	ALYREF	4	6.9	8.1	4	0.7	0.63	4	2.9	6.5	4	5	6.3
10523	CHERP	4	0.17	0.2	4	0.26	0.23	4	0.13	0.29	4	0.32	0.4
2627	GATA6	4	1.7	2.1	4	1.8	1.6	4	0.97	2.2	2	1.3	1.7
55720	TSR1	4	0.44	0.52	4	0.58	0.52	3	0.59	1.3	6	1.1	1.3
23160	WDR43	4	0.15	0.18	4	0.17	0.15	3	0.11	0.25	5	0.16	0.2
55596	ZCCHC8	4	0.28	0.34	4	0.26	0.24	3	0.28	0.63	5	0.36	0.45
80349	WDR61	4	1.1	1.3	4	0.55	0.49	3	0.81	1.8	5	1.2	1.5
29968	PSAT1	4	0.34	0.4	4	0.66	0.59	3	0.42	0.94	4	0.45	0.57
2077	ERF	4	0.54	0.64	4	0.41	0.36	3	0.32	0.71	3	0.29	0.37
55671	PPP4R3A	4	0.25	0.3	4	0.38	0.34	2	0.09	0.2	6	0.44	0.55
23168	RTF1	4	0.25	0.29	4	0.23	0.2	2	0.11	0.25	5	0.19	0.24
3550	IK	4	0.3	0.36	4	0.37	0.34	2	0.25	0.55	2	0.17	0.21
55192	DNAJC17	4	0.35	0.42	4	0.4	0.36	2	0.08	0.17	1	0.09	0.11
51035	UBXN1	4	1.2	1.4	4	1.3	1.1	1	0.05	0.11	3	0.86	1.1
10137	RBM12	3	0.17	0.21	4	0.22	0.2	6	0.29	0.64	4	0.41	0.52
8690	JRKL	3	0.3	0.36	4	0.48	0.43	5	0.41	0.92	2	0.04	0.04
8453	CUL2	3	0.01	0.02	4	0.08	0.08	4	0.09	0.21	6	0.1	0.13
81556	VWA9	3	0.33	0.39	4	0.5	0.45	4	0.38	0.85	5	0.33	0.42
140890	SREK1	3	0.57	0.68	4	1.6	1.5	4	1.4	3.2	5	1.2	1.5
93986	FOXP2	3	0.21	0.25	4	1.5	1.3	4	1.3	2.9	2	0.1	0.13
9686	VGLL4	3	0.97	1.2	4	1.3	1.1	3	0.77	1.7	3	1.2	1.6
51433	ANAPC5	3	0.15	0.17	4	0.17	0.15	3	0.06	0.14	3	0.11	0.14
57621	ZBTB2	3	0.37	0.44	4	0.55	0.49	3	0.23	0.5	2	0.17	0.22
8092	ALX1	3	0.22	0.26	4	0.56	0.51	3	0.22	0.49	1	0.16	0.2
6449	SGTA	3	0.14	0.17	4	0.25	0.22	2	0.06	0.14	3	0.19	0.24
11073	TOPBP1	2	0.05	0.06	4	0.04	0.04	8	0.1	0.23	7	0.11	0.14
3106	HLA-B	2	0.3	0.36	4	0.71	0.64	4	0.91	2	5	1.1	1.4
31	ACACA	2	0.02	0.02	4	0.04	0.03	4	0.03	0.07	3	0.03	0.04
8427	ZNF282	2	0.09	0.11	4	0.14	0.13	3	0.09	0.2	1	0.03	0.04
54870	QRICH1	2	0.08	0.09	4	0.25	0.22	2	0.07	0.16	3	0.13	0.17
822	CAPG	2	0.18	0.21	4	0.64	0.58	1	0.14	0.31	5	0.85	1.1
7167	TPI1	14	9.1	10.9	3	0.26	0.23	14	8.8	19.5	13	8	10.1
3315	HSPB1	11	12.3	14.6	3	0.29	0.26	11	14.5	32.3	11	15	18.9
1072	CFL1	10	25.3	30	3	0.78	0.7	8	22.6	50.5	8	29	36.5
1192	CLIC1	10	8.4	9.9	3	1.1	0.95	7	4.7	10.4	10	8.8	11.1
125476	INO80C	9	15.1	18	3	0.23	0.21	10	11.4	25.3	11	17.9	22.6
8208	CHAF1B	9	0.86	1	3	0.54	0.49	6	0.42	0.94	7	0.69	0.86
26135	SERBP1	8	0.94	1.1	3	0.35	0.32	11	1.2	2.7	9	0.83	1
6314	ATXN7	8	0.28	0.33	3	0.06	0.05	6	0.11	0.25	5	0.12	0.16
4999	ORC2	8	0.53	0.62	3	0.24	0.21	5	0.2	0.44	7	0.57	0.72
5518	PPP2R1A	7	0.39	0.46	3	0.09	0.08	10	0.61	1.4	7	0.91	1.1
5704	PSMC4	7	0.81	0.96	3	0.27	0.24	9	0.64	1.4	4	0.42	0.52
79832	QSER1	7	0.14	0.16	3	0.15	0.14	7	0.21	0.46	9	0.27	0.34
10095	ARPC1B	7	0.99	1.2	3	0.56	0.5	5	0.38	0.85	2	0.22	0.28
51366	UBR5	7	0.06	0.08	3	0.05	0.04	4	0.04	0.09	8	0.1	0.13
5432	POLR2C	7	2.5	3	3	0.86	0.77	4	1.4	3.1	4	1.3	1.7
51747	LUC7L3	6	1	1.2	3	0.56	0.5	9	1.5	3.3	8	1.2	1.5
7716	VEZF1	6	2.4	2.9	3	2.7	2.5	7	1.8	4	7	1.8	2.2
6189	RPS3A	6	1.4	1.6	3	0.71	0.63	7	1.1	2.5	6	1.6	2
83444	INO80B	6	2.3	2.7	3	1.3	1.1	7	1.2	2.7	5	1.5	1.9
7541	ZBTB14	6	1.1	1.3	3	0.7	0.63	7	1.4	3.2	4	0.49	0.61
28988	DBNL	6	0.39	0.46	3	0.23	0.21	6	0.31	0.7	7	0.52	0.66
2108	ETFA	6	0.69	0.81	3	0.3	0.27	6	0.62	1.4	6	0.87	1.1
5685	PSMA4	6	2.3	2.7	3	0.54	0.48	6	2.4	5.3	5	2.5	3.1
55907	CMAS	6	0.44	0.52	3	0.34	0.3	6	0.45	1	4	0.27	0.33
10611	PDLIM5	6	0.31	0.37	3	0.1	0.09	5	0.25	0.57	6	0.33	0.41
79047	KCTD15	6	0.67	0.79	3	0.62	0.56	5	1.4	3.2	5	0.33	0.41
11316	COPE	6	1.8	2.1	3	1.8	1.6	5	2.5	5.5	3	1.7	2.2
8942	KYNU	6	0.96	1.1	3	0.29	0.26	4	0.63	1.4	5	0.47	0.6
2130	EWSR1	6	1.4	1.7	3	0.79	0.71	3	1.6	3.6	4	2.1	2.7
83855	KLF16	6	2.9	3.5	3	3.3	2.9	3	0.9	2	4	1.9	2.4
1477	CSTF1	5	0.98	1.2	3	0.78	0.7	10	1.1	2.4	6	0.6	0.76
10713	USP39	5	0.64	0.76	3	0.55	0.49	8	0.67	1.5	5	0.58	0.73
7284	TUFM	5	0.63	0.74	3	0.44	0.4	7	0.32	0.71	6	1	1.3
51231	VRK3	5	0.95	1.1	3	0.47	0.42	7	0.92	2.1	5	0.7	0.88
197259	MLKL	5	0.47	0.56	3	0.23	0.21	7	0.45	1	4	0.45	0.57
7518	XRCC4	5	1.2	1.5	3	0.85	0.76	5	1.3	2.9	6	1	1.3
284252	KCTD1	5	0.73	0.87	3	0.34	0.3	5	0.62	1.4	5	0.85	1.1
6881	TAF10	5	3.4	4.1	3	4	3.6	5	2.9	6.4	4	3.5	4.5
51585	PCF11	5	0.09	0.11	3	0.07	0.06	5	0.08	0.19	4	0.07	0.08
4791	NFKB2	5	0.23	0.27	3	0.24	0.22	5	0.24	0.53	2	0.07	0.09
25962	KIAA1429	5	0.1	0.11	3	0.08	0.07	4	0.07	0.16	8	0.17	0.21
3688	ITGB1	5	0.66	0.79	3	0.5	0.45	4	0.71	1.6	4	0.87	1.1
23528	ZNF281	5	0.08	0.09	3	0.09	0.08	4	0.21	0.46	4	0.07	0.09
7407	VARS	5	0.07	0.08	3	0.15	0.13	3	0.1	0.22	8	0.21	0.27
57510	XPO5	5	0.09	0.11	3	0.08	0.07	3	0.09	0.21	6	0.15	0.19
3189	HNRNPH3	5	1.8	2.1	3	1.7	1.6	3	0.97	2.2	2	0.32	0.4
1503	CTPS1	5	0.32	0.38	3	0.19	0.17	2	0.05	0.12	3	0.09	0.11
8562	DENR	5	2.3	2.7	3	0.88	0.79	2	1.1	2.4	2	1.6	2
51143	DYNC1LI1	4	0.2	0.24	3	0.17	0.16	8	0.4	0.9	3	0.07	0.09
7936	NELFE	4	0.15	0.18	3	0.23	0.2	7	0.47	1.1	6	0.24	0.31
5356	PLRG1	4	0.19	0.23	3	0.26	0.24	6	0.28	0.63	4	0.17	0.21
4673	NAP1L1	4	0.96	1.1	3	1.1	1	5	1.5	3.4	5	1.5	1.9
56916	SMARCAD1	4	0.17	0.21	3	0.13	0.12	5	0.16	0.35	5	0.28	0.35
7067	THRA	4	0.92	1.1	3	0.52	0.46	5	0.55	1.2	4	0.62	0.78
51742	ARID4B	4	0.13	0.16	3	0.15	0.14	5	0.11	0.24	4	0.34	0.43
23191	CYFIP1	4	0.15	0.18	3	0.08	0.07	4	0.15	0.33	5	0.07	0.09
7266	DNAJC7	4	0.16	0.19	3	0.13	0.12	4	0.05	0.11	2	0.05	0.07
5454	POU3F2	4	0.6	0.71	3	0.34	0.3	3	0.28	0.63	4	0.29	0.37
23176	SEPT8	4	0.53	0.63	3	0.85	0.76	3	0.39	0.86	4	0.54	0.68
55893	ZNF395	4	0.6	0.72	3	0.55	0.49	3	0.35	0.78	4	0.33	0.42
7507	XPA	4	1.7	2.1	3	2.9	2.6	3	1.3	2.9	3	0.78	0.99
55957	LIN37	4	0.47	0.56	3	0.49	0.44	3	0.57	1.3	3	0.38	0.47
51317	PHF21A	4	0.34	0.4	3	0.37	0.33	3	0.23	0.52	2	0.2	0.25
11331	PHB2	4	0.56	0.67	3	0.35	0.31	2	0.39	0.87	4	0.41	0.51
55795	PCID2	4	0.25	0.3	3	0.05	0.04	1	0.29	0.64	2	0.28	0.35
29763	PACSIN3	3	0.39	0.46	3	0.43	0.39	10	1.1	2.4	7	0.86	1.1
5496	PPM1G	3	0.06	0.07	3	0.03	0.03	7	0.17	0.39	3	0.08	0.1
9493	KIF23	3	0.12	0.14	3	0.18	0.16	5	0.26	0.58	8	0.25	0.32
9785	DHX38	3	0.11	0.13	3	0.12	0.11	5	0.14	0.32	5	0.17	0.21
92105	INTS4	3	0.08	0.1	3	0.09	0.08	5	0.13	0.28	5	0.14	0.18
891	CCNB1	3	0.45	0.54	3	0.46	0.41	5	0.65	1.5	4	0.77	0.97
6642	SNX1	3	0.12	0.14	3	0.18	0.16	5	0.38	0.84	3	0.26	0.33
55588	MED29	3	1.7	2	3	1.5	1.4	5	1.8	4.1	3	1.5	1.9
1265	CNN2	3	0.92	1.1	3	1.1	0.96	4	0.96	2.1	5	1.5	1.8
6130	RPL7A	3	3.3	3.9	3	0.77	0.69	4	3.6	7.9	5	5.3	6.7
6497	SKI	3	0.14	0.17	3	0.19	0.17	4	0.24	0.54	3	0.19	0.23
84159	ARID5B	3	0.05	0.06	3	0.06	0.05	4	0.12	0.26	3	0.07	0.09
9352	TXNL1	3	0.5	0.59	3	0.66	0.59	4	0.92	2.1	1	0.18	0.23
861	RUNX1	3	0.58	0.69	3	0.81	0.72	3	0.31	0.68	5	0.39	0.49
23215	PRRC2C	3	0.02	0.02	3	0.04	0.03	3	0.02	0.05	5	0.03	0.03
51138	COPS4	3	0.39	0.46	3	0.36	0.32	3	0.31	0.69	5	0.68	0.85
5546	PRCC	3	1.1	1.4	3	0.97	0.87	3	0.52	1.2	4	0.97	1.2
6670	SP3	3	2.6	3.1	3	3.9	3.5	3	3.4	7.5	3	1	1.3
1211	CLTA	3	1.3	1.5	3	0.77	0.69	3	0.85	1.9	2	0.61	0.77
23310	NCAPD3	3	0.04	0.04	3	0.04	0.03	2	0.02	0.05	6	0.13	0.17
3202	HOXA5	3	0.32	0.38	3	0.42	0.38	2	0.16	0.36	4	0.29	0.36
10036	CHAF1A	3	0.09	0.1	3	0.14	0.12	2	0.1	0.21	4	0.16	0.2
57470	LRRC47	3	0.12	0.14	3	0.22	0.2	2	0.17	0.38	4	0.29	0.36
6510	SLC1A5	3	0.44	0.53	3	0.37	0.33	2	0.43	0.96	3	0.81	1
170463	SSBP4	3	1.9	2.2	3	2.2	2	2	2	4.4	3	0.73	0.93
5351	PLOD1	3	0.14	0.16	3	0.06	0.05	2	0.03	0.07	2	0.09	0.11
8667	EIF3H	3	0.15	0.18	3	0.48	0.43	1	0.04	0.09	4	0.35	0.44
604	BCL6	3	0.09	0.11	3	0.09	0.08	1	0.03	0.06	3	0.05	0.07
6723	SRM	3	0.21	0.25	3	0.18	0.16	1	0.13	0.3	2	0.18	0.23
55280	CWF19L1	2	0.17	0.2	3	0.3	0.27	7	0.49	1.1	3	0.28	0.35
55193	PBRM1	2	0.02	0.02	3	0.05	0.04	6	0.06	0.13	3	0.01	0.02
55536	CDCA7L	2	0.14	0.16	3	0.45	0.41	6	0.45	0.99	3	0.31	0.39
2771	GNAI2	2	0.44	0.53	3	0.49	0.44	4	0.6	1.3	4	0.42	0.53
26512	INTS6	2	0.2	0.24	3	0.18	0.16	3	0.1	0.21	5	0.3	0.38
3295	HSD17B4	2	0.06	0.07	3	0.09	0.08	3	0.07	0.15	4	0.12	0.15
55892	MYNN	2	0.1	0.12	3	0.24	0.22	3	0.15	0.33	3	0.11	0.14
283742	FAM98B	2	0.53	0.63	3	0.35	0.32	3	0.64	1.4	2	0.52	0.65
6045	RNF2	2	0.05	0.06	3	0.21	0.19	2	0.06	0.13	4	0.34	0.43
6430	SRSF5	2	1	1.2	3	2.2	2	2	1.1	2.6	2	1.3	1.6
563	AZGP1	2	0.14	0.17	3	0.35	0.32	2	0.25	0.55	1	0.14	0.17
11340	EXOSC8	2	0.36	0.43	3	2.2	2	1	0.15	0.34	2	0.2	0.25
4677	NARS	1	0.04	0.05	3	0.13	0.12	2	0.1	0.23	1	0.06	0.07
9685	CLINT1	1	0.12	0.15	3	0.2	0.18	2	0.12	0.28	1	0.08	0.11
5162	PDHB	1	0.1	0.12	3	0.26	0.23	1	0.03	0.08	3	0.22	0.28
56941	HMCES	1	0.09	0.11	3	0.09	0.09	1	0.04	0.1	3	0.18	0.22
2288	FKBP4	11	0.51	0.6	2	0.19	0.17	11	0.65	1.4	11	0.54	0.68
8815	BANF1	10	68.9	81.8	2	4.2	3.8	11	204	456	11	146	184
10988	METAP2	8	0.51	0.61	2	0.06	0.05	11	0.45	1	9	0.46	0.59
6741	SSB	8	0.53	0.62	2	0.09	0.08	10	0.42	0.94	3	0.04	0.06
7001	PRDX2	8	2.9	3.4	2	0.26	0.24	9	5.4	12	9	6.1	7.6
5223	PGAM1	8	6.1	7.2	2	0.16	0.15	8	3.1	7	9	4.1	5.1
286257	C9orf142	8	3.7	4.4	2	0.24	0.22	7	6.4	14.3	6	6.2	7.8
8662	EIF3B	7	0.38	0.45	2	0.15	0.14	9	0.6	1.3	9	0.91	1.1
93624	TADA2B	6	1.9	2.3	2	1.7	1.5	11	2.1	4.6	7	1.7	2.2
51602	NOP58	6	0.53	0.63	2	0.25	0.23	7	0.78	1.7	7	0.8	1
4048	LTA4H	6	0.12	0.15	2	0.02	0.02	7	0.29	0.64	5	0.22	0.27
7408	VASP	6	0.77	0.91	2	0.56	0.5	7	1.2	2.6	5	0.6	0.75
6727	SRP14	6	4.7	5.6	2	0.14	0.13	6	5.8	13.1	5	8.3	10.4
6187	RPS2	6	4	4.7	2	0.68	0.61	5	2.4	5.3	6	3.2	4
3516	RBPJ	5	0.97	1.2	2	0.55	0.5	9	0.95	2.1	6	0.78	0.98
26058	GIGYF2	5	0.19	0.23	2	0.06	0.06	7	0.15	0.34	6	0.2	0.25
55929	DMAP1	5	0.44	0.52	2	0.25	0.22	6	0.83	1.9	7	1	1.3
10902	BRD8	5	0.22	0.26	2	0.16	0.14	6	0.43	0.96	4	0.21	0.27
668	FOXL2	5	1	1.2	2	3.8	3.4	6	1.1	2.4	3	1.5	1.9
26009	ZZZ3	5	0.49	0.58	2	0.48	0.44	5	0.6	1.3	8	0.55	0.69
55602	CDKN2AIP	5	0.13	0.15	2	0.11	0.1	5	0.07	0.15	6	0.09	0.12
65117	RSRC2	5	0.6	0.72	2	0.2	0.18	5	0.68	1.5	6	0.65	0.82
4144	MAT2A	5	0.5	0.59	2	0.42	0.37	5	0.57	1.3	3	0.64	0.81
7579	ZSCAN20	5	0.17	0.21	2	0.15	0.14	4	0.16	0.35	4	0.13	0.17
3097	HIVEP2	5	0.03	0.04	2	0.02	0.02	3	0.02	0.04	3	0.03	0.04
10084	PQBP1	5	3.5	4.1	2	1.1	1	3	0.61	1.4	1	0.55	0.69
1877	E4F1	5	0.65	0.77	2	0.65	0.58	2	0.43	0.96	3	0.34	0.42
10540	DCTN2	4	1.1	1.3	2	0.56	0.5	9	1.3	2.9	7	0.85	1.1
9589	WTAP	4	0.57	0.67	2	0.51	0.45	8	0.82	1.8	8	1.3	1.7
10038	PARP2	4	0.41	0.49	2	0.23	0.2	7	0.29	0.64	5	0.23	0.28
5718	PSMD12	4	0.32	0.37	2	0.19	0.17	6	0.58	1.3	4	0.42	0.53
25896	INTS7	4	0.12	0.14	2	0.1	0.09	6	0.15	0.34	4	0.12	0.15
2040	STOM	4	1.2	1.4	2	0.24	0.21	5	1.8	3.9	6	4.4	5.6
85456	TNKS1BP1	4	0.05	0.06	2	0.06	0.06	5	0.05	0.11	6	0.11	0.14
6097	RORC	4	0.21	0.25	2	0.16	0.15	5	0.24	0.54	5	0.18	0.23
2193	FARSA	4	0.25	0.29	2	0.06	0.05	5	0.31	0.69	3	0.23	0.29
10226	PLIN3	4	0.17	0.2	2	0.12	0.11	5	0.24	0.53	2	0.14	0.17
3839	KPNA3	4	0.51	0.6	2	0.22	0.19	4	0.5	1.1	5	0.72	0.91
5902	RANBP1	4	4.6	5.4	2	0.58	0.53	4	3.8	8.4	4	4.4	5.5
9328	GTF3C5	4	0.19	0.23	2	0.1	0.09	4	0.19	0.42	4	0.18	0.22
2002	ELK1	4	0.86	1	2	1.3	1.2	4	1.2	2.8	3	0.71	0.9
1465	CSRP1	4	1.9	2.2	2	0.57	0.52	3	1.6	3.5	3	6.5	8.2
4676	NAP1L4	4	0.12	0.14	2	0.08	0.07	3	0.12	0.28	3	0.07	0.08
9314	KLF4	4	0.24	0.28	2	0.25	0.22	3	0.18	0.41	3	0.17	0.21
23016	EXOSC7	4	0.52	0.62	2	0.4	0.36	2	0.34	0.76	1	0.33	0.42
5447	POR	4	0.02	0.03	2	0.06	0.05	1	0	0	1	0.03	0.03
79801	SHCBP1	4	0.13	0.15	2	0.1	0.09	1	0.05	0.1	1	0.05	0.07
55215	FANCI	3	0.06	0.07	2	0.03	0.03	8	0.13	0.29	3	0.06	0.08
6738	TROVE2	3	0.29	0.34	2	0.09	0.08	6	0.49	1.1	2	0.25	0.31
8665	EIF3F	3	0.47	0.56	2	0.39	0.35	5	0.72	1.6	5	0.92	1.2
5711	PSMD5	3	0.1	0.12	2	0.08	0.07	5	0.19	0.42	4	0.16	0.2
8664	EIF3D	3	0.3	0.35	2	0.3	0.27	5	0.54	1.2	3	0.39	0.5
51497	NELFCD	3	0.22	0.26	2	0.24	0.22	5	0.48	1.1	3	0.21	0.26
9943	OXSR1	3	0.15	0.18	2	0.14	0.13	5	0.17	0.38	2	0.06	0.08
9097	USP14	3	0.38	0.45	2	0.4	0.36	4	0.45	1	4	0.46	0.58
51434	ANAPC7	3	0.2	0.24	2	0.29	0.26	4	0.24	0.53	4	0.23	0.29
84922	FIZ1	3	0.46	0.55	2	0.24	0.22	4	0.2	0.45	4	0.38	0.48
5033	P4HA1	3	0.1	0.12	2	0.11	0.1	4	0.2	0.44	3	0.1	0.13
23122	CLASP2	3	0.04	0.05	2	0.03	0.03	4	0.06	0.14	3	0.03	0.04
5424	POLD1	3	0.07	0.09	2	0.05	0.04	3	0.08	0.18	9	0.2	0.25
8672	EIF4G3	3	0.01	0.01	2	0.02	0.02	3	0.01	0.02	5	0.12	0.15
6208	RPS14	3	1.9	2.3	2	68.2	61.3	3	0.6	1.3	4	2.1	2.6
9123	SLC16A3	3	0.19	0.23	2	0.18	0.16	3	0.11	0.25	4	0.52	0.65
2963	GTF2F2	3	0.64	0.76	2	0.15	0.14	2	0.29	0.64	3	0.51	0.64
6050	RNH1	3	0.27	0.32	2	0.15	0.14	2	0.18	0.4	3	0.24	0.3
5074	PAWR	3	1.4	1.6	2	0.4	0.36	2	0.24	0.53	2	0.44	0.55
79684	MSANTD2	3	0.49	0.58	2	0.24	0.22	2	0.23	0.52	1	0.07	0.09
79840	NHEJ1	3	0.5	0.6	2	0.53	0.48	2	0.52	1.1	1	0.23	0.28
5537	PPP6C	3	0.53	0.63	2	0.24	0.21	1	0.17	0.37	2	0.27	0.35
51072	MEMO1	3	0.24	0.29	2	0.15	0.13	1	0.06	0.13	2	0.1	0.13
8479	HIRIP3	3	0.2	0.24	2	0.19	0.17	1	0.07	0.16	1	0.06	0.07
197407	ZNF48	3	0.23	0.27	2	0.14	0.13	1	0.02	0.05	1	0.01	0.01
5426	POLE	2	0.02	0.02	2	0.01	0.01	7	0.05	0.12	2	0.02	0.02
112939	NACC1	2	0.26	0.31	2	0.28	0.25	5	0.46	1	2	0.31	0.39
55695	NSUN5	2	0.08	0.1	2	0.06	0.05	5	0.18	0.4	1	0.04	0.04
823	CAPN1	2	0.07	0.08	2	0.04	0.03	4	0.25	0.55	5	0.26	0.32
8452	CUL3	2	0.04	0.05	2	0.09	0.08	4	0.12	0.27	5	0.26	0.33
54504	CPVL	2	0.11	0.13	2	0.15	0.13	4	0.26	0.59	4	0.19	0.24
84991	RBM17	2	0.13	0.15	2	0.18	0.16	4	0.34	0.76	4	0.29	0.37
7358	UGDH	2	0.04	0.05	2	0.09	0.08	4	0.16	0.37	2	0.09	0.11
23060	ZNF609	2	0.05	0.06	2	0.07	0.06	4	0.06	0.13	2	0.05	0.06
2937	GSS	2	0.05	0.06	2	0.07	0.06	4	0.16	0.37	1	0.02	0.02
832	CAPZB	2	0.67	0.8	2	0.39	0.35	3	0.67	1.5	6	1	1.3
498	ATP5A1	2	0.08	0.1	2	0.1	0.09	3	0.2	0.44	4	0.29	0.36
23070	CMTR1	2	0.07	0.08	2	0.07	0.06	3	0.06	0.14	4	0.12	0.15
81887	LAS1L	2	0.04	0.05	2	0.07	0.07	3	0.11	0.26	4	0.25	0.31
10450	PPIE	2	0.37	0.44	2	0.3	0.27	3	0.36	0.81	3	0.51	0.64
63922	CHTF18	2	0.008	0.01	2	0.02	0.01	3	0.07	0.16	3	0.02	0.02
79228	THOC6	2	0.34	0.41	2	0.26	0.24	3	0.44	0.99	3	0.44	0.55
960	CD44	2	0.65	0.77	2	0.82	0.74	3	1	2.2	2	0.87	1.1
22887	FOXJ3	2	0.22	0.26	2	0.18	0.16	3	0.34	0.75	1	0.02	0.02
8615	USO1	2	0.02	0.03	2	0.01	0.01	2	0.02	0.06	6	0.16	0.2
8553	BHLHE40	2	0.22	0.26	2	0.34	0.3	2	0.11	0.24	3	0.52	0.65
10427	SEC24B	2	0.03	0.04	2	0.02	0.02	2	0.02	0.05	3	0.05	0.06
171017	ZNF384	2	0.24	0.28	2	0.1	0.09	2	0.32	0.72	3	0.4	0.51
7756	ZNF207	2	0.91	1.1	2	1	0.92	2	0.93	2.1	2	1	1.3
3430	IFI35	2	0.15	0.18	2	0.08	0.07	2	0.16	0.35	1	0.14	0.17
9615	GDA	2	0.14	0.17	2	0.19	0.17	2	0.18	0.4	1	0.1	0.13
1876	E2F6	2	0.33	0.4	2	0.47	0.42	1	0.22	0.49	2	0.45	0.57
114049	WBSCR22	2	0.65	0.77	2	0.34	0.3	1	0.38	0.86	2	0.3	0.38
10960	LMAN2	2	0.1	0.12	2	0.14	0.13	1	0.03	0.06	1	0.05	0.06
4836	NMT1	1	0.03	0.04	2	0.09	0.08	5	0.14	0.31	4	0.23	0.29
84897	TBRG1	1	0.14	0.17	2	0.26	0.23	4	0.75	1.7	3	0.56	0.71
26007	TKFC	1	0.05	0.06	2	0.12	0.11	3	0.14	0.31	1	0.06	0.08
546	ATRX	1	0.003	0.003	2	0.009	0.008	2	0.008	0.02	4	0.02	0.03
7398	USP1	1	0.02	0.02	2	0.01	0.01	2	0.05	0.1	3	0.06	0.08
9255	AIMP1	1	0.16	0.19	2	0.53	0.48	2	0.39	0.86	3	0.61	0.76
6767	ST13	1	0.62	0.74	2	0.81	0.73	2	0.26	0.58	2	0.6	0.76
10623	POLR3C	1	0.02	0.03	2	0.04	0.04	2	0.06	0.13	2	0.03	0.04
10066	SCAMP2	1	0.09	0.11	2	0.04	0.04	1	0.05	0.1	2	0.09	0.11
10714	POLD3	1	0.04	0.04	2	0.1	0.09	1	0.09	0.19	2	0.09	0.11
6671	SP4	1	0.19	0.23	2	0.36	0.32	1	0.13	0.29	1	0.15	0.19
7965	AIMP2	1	0.12	0.15	2	0.35	0.32	1	0.12	0.28	1	0.15	0.19
2178	FANCE	6	0.34	0.4	1	0.04	0.04	4	0.1	0.22	3	0.09	0.11
51003	MED31	5	2.4	2.8	1	0.02	0.02	5	3.7	8.1	5	3.6	4.5
151011	SEPT10	5	0.63	0.74	1	0.25	0.22	4	0.25	0.55	4	0.36	0.46
54443	ANLN	5	0.13	0.16	1	0.03	0.03	3	0.06	0.13	8	0.16	0.21
5687	PSMA6	4	1.1	1.4	1	0.05	0.05	4	0.78	1.7	4	0.71	0.9
8985	PLOD3	4	0.12	0.15	1	0.02	0.01	3	0.1	0.22	3	0.1	0.12
140576	S100A16	4	1.5	1.8	1	0.06	0.05	3	1	2.2	3	1.1	1.4
200765	TIGD1	4	0.09	0.11	1	0.03	0.03	3	0.04	0.08	1	0.01	0.02
6119	RPA3	3	16	19	1	0.81	0.73	5	22.6	50.4	4	23.4	29.4
1933	EEF1B2	3	5.3	6.3	1	0.82	0.73	4	4.1	9.1	4	6.3	7.9
4643	MYO1E	3	0.09	0.11	1	0.04	0.04	4	0.13	0.3	4	0.14	0.18
3159	HMGA1	3	11.8	14	1	0.5	0.45	4	8.5	19.1	2	8.3	10.4
56980	PRDM10	3	0.17	0.2	1	0.04	0.04	3	0.14	0.31	3	0.18	0.23
221092	HNRNPUL2	3	0.27	0.32	1	0.16	0.14	3	0.28	0.61	3	0.4	0.51
23133	PHF8	3	0.09	0.1	1	0.06	0.06	3	0.15	0.33	2	0.04	0.05
6132	RPL8	3	1.1	1.3	1	0.16	0.14	2	0.22	0.5	4	0.98	1.2
4008	LMO7	3	0.03	0.04	1	0.01	0.01	2	0.03	0.06	3	0.03	0.04
7416	VDAC1	3	0.19	0.23	1	0.21	0.19	2	0.48	1.1	3	0.55	0.7
23404	EXOSC2	3	0.33	0.39	1	0.15	0.14	2	0.3	0.68	3	2.4	3
2960	GTF2E1	3	0.44	0.52	1	0.41	0.37	2	0.22	0.48	2	0.23	0.29
483	ATP1B3	3	0.9	1.1	1	0.44	0.39	2	1.3	2.9	1	0.93	1.2
57609	DIP2B	3	0.04	0.05	1	0.008	0.007	1	0.007	0.02	4	0.09	0.12
501	ALDH7A1	3	0.15	0.18	1	0.04	0.03	1	0.09	0.21	2	0.08	0.1
51495	HACD3	3	0.16	0.19	1	0.07	0.06	1	0.04	0.1	2	0.11	0.14
1207	CLNS1A	3	1	1.2	1	0.79	0.71	1	0.74	1.6	1	0.88	1.1
55756	INTS9	3	0.11	0.13	1	0.01	0.009	1	0.01	0.02	1	0.02	0.02
30844	EHD4	2	0.2	0.24	1	0.08	0.07	8	0.3	0.67	3	0.24	0.31
1783	DYNC1LI2	2	0.09	0.11	1	0.12	0.11	6	0.16	0.36	3	0.17	0.22
8881	CDC16	2	0.11	0.13	1	0.07	0.07	4	0.14	0.31	4	0.11	0.14
10802	SEC24A	2	0.02	0.03	1	0.02	0.01	4	0.09	0.21	4	0.09	0.11
2551	GABPA	2	0.12	0.14	1	0.2	0.18	4	0.39	0.86	3	0.32	0.41
10614	HEXIM1	2	0.71	0.85	1	0.34	0.3	4	1.1	2.4	2	0.42	0.53
3073	HEXA	2	0.09	0.11	1	0.07	0.06	3	0.17	0.38	2	0.08	0.1
6464	SHC1	2	0.03	0.04	1	0.02	0.02	3	0.06	0.14	2	0.04	0.05
3636	INPPL1	2	0.08	0.1	1	0.02	0.02	2	0.07	0.15	3	0.09	0.11
10262	SF3B4	2	0.61	0.73	1	0.53	0.47	2	0.75	1.7	3	0.83	1
26097	CHTOP	2	0.4	0.48	1	0.02	0.01	2	0.26	0.58	3	0.5	0.63
54663	WDR74	2	0.08	0.09	1	0.03	0.03	2	0.03	0.08	3	0.18	0.22
6636	SNRPF	2	3.1	3.7	1	0	0	2	12	26.8	2	8.5	10.8
54897	CASZ1	2	0.02	0.02	1	0.02	0.02	2	0.02	0.04	2	0.02	0.02
10525	HYOU1	2	0.02	0.03	1	0.02	0.02	2	0.08	0.17	1	0.04	0.05
144455	E2F7	2	0.06	0.07	1	0.04	0.03	2	0.03	0.07	1	0.02	0.02
1891	ECH1	2	0.02	0.02	1	0.06	0.06	1	0.18	0.41	3	0.24	0.3
22889	KIAA0907	2	0.1	0.12	1	0.03	0.03	1	0.03	0.07	2	0.03	0.04
5536	PPP5C	2	0.06	0.07	1	0.06	0.05	1	0	0	1	0.01	0.02
84901	NFATC2IP	2	0.21	0.25	1	0.18	0.17	1	0.13	0.29	1	0.18	0.22
55269	PSPC1	1	0.14	0.17	1	0.19	0.17	5	0.58	1.3	1	0.17	0.22
25923	ATL3	1	0.1	0.11	1	0.11	0.1	4	0.24	0.53	5	0.38	0.48
5977	DPF2	1	0.13	0.16	1	0.14	0.12	4	0.26	0.57	3	0.3	0.38
6513	SLC2A1	1	0.07	0.08	1	0.08	0.07	3	0.3	0.67	1	0.1	0.12
8241	RBM10	1	0.07	0.08	1	0.07	0.06	3	0.07	0.16	1	0.06	0.07
64425	POLR1E	1	0.09	0.1	1	0.1	0.09	2	0.13	0.3	2	0.15	0.19
84193	SETD3	1	0.01	0.01	1	0.04	0.04	2	0.03	0.08	2	0.02	0.03
8078	USP5	1	0.01	0.02	1	0.02	0.02	2	0.02	0.04	1	0.03	0.03
2908	NR3C1	1	0.01	0.01	1	0.08	0.07	1	0.06	0.14	3	0.09	0.11
8520	HAT1	1	0.09	0.11	1	0.08	0.07	1	0.14	0.31	3	0.23	0.29
8027	STAM	1	0.19	0.23	1	0	0	1	0.11	0.25	2	0.2	0.25
8566	PDXK	1	0.1	0.12	1	0.06	0.06	1	0.08	0.17	2	0.15	0.19
10994	ILVBL	1	0.02	0.02	1	0	0	1	0.02	0.03	2	0.04	0.05
57018	CCNL1	1	0.07	0.08	1	0.07	0.06	1	0.07	0.16	2	0.08	0.1
2273	FHL1	1	0.09	0.1	1	0.07	0.06	1	0.09	0.2	1	0.1	0.13
3110	MNX1	1	0.08	0.1	1	0.11	0.1	1	0.06	0.14	1	0.07	0.09
5644	PRSS1	1	2.7	3.2	1	3.3	3	1	2.5	5.7	1	2.9	3.6
8140	SLC7A5	1	0.09	0.1	1	0.09	0.08	1	0.11	0.24	1	0.09	0.12
9529	BAG5	1	0.03	0.04	1	0.04	0.03	1	0.03	0.06	1	0.02	0.03
51530	ZC3HC1	1	0.03	0.04	1	0.04	0.03	1	0.04	0.09	1	0.04	0.05
55621	TRMT1	1	0.005	0.006	1	0.005	0.005	1	0.006	0.01	1	0.008	0.01
58155	PTBP2	1	0.77	0.91	1	1.1	0.95	1	1.5	3.2	1	1.5	1.9
65265	C8orf33	1	0.08	0.1	1	0.03	0.03	1	0.13	0.29	1	0.07	0.09
79939	SLC35E1	1	0.02	0.03	1	0.03	0.03	1	0.02	0.04	1	0.01	0.02
83473	KATNAL2	1	0.91	1.1	1	0.93	0.84	1	0.82	1.8	1	0.96	1.2
85416	ZIC5	1	0.23	0.28	1	0.24	0.22	1	0.13	0.3	1	0.14	0.17
7030	TFE3	5	0.76	0.9	6	0.85	0.76	6	1.4	3.1	5	0.84	1.1
9355	LHX2	4	0.7	0.84	4	0.9	0.8	4	0.84	1.9	4	0.53	0.67
4303	FOXO4	3	0.19	0.23	3	0.73	0.65	5	0.57	1.3	3	0.32	0.41
147912	SIX5	7	0.62	0.73	6	0.77	0.69	5	0.12	0.26	3	0.19	0.24
5885	RAD21	10	1.2	1.4	10	1.1	1	7	0.94	2.1	8	1.1	1.3
6317	SERPINB3	7	0.53	0.64	9	0.47	0.42	5	0.33	0.73	3	0.09	0.12
55308	DDX19A	12	0.19	0.23	8	0.79	0.71	10	1.2	2.6	9	0.16	0.2
6418	SET	8	5.6	6.7	7	9.5	8.5	5	4.4	9.8	8	10.1	12.7
5500	PPP1CB	7	2.2	2.7	7	0.7	0.63	5	1.1	2.4	7	1.3	1.6
10549	PRDX4	6	0.7	0.83	7	0.97	0.87	7	0.38	0.84	7	1.2	1.5
8895	CPNE3	5	0.47	0.56	4	0.57	0.52	6	0.58	1.3	4	0.48	0.61
6643	SNX2	4	0.31	0.36	3	0.22	0.2	3	0.04	0.09	5	0.16	0.2
23314	SATB2	5	0.1	0.12	2	0.09	0.08	4	0.3	0.66	7	0.41	0.51
9520	NPEPPS	5	0.11	0.13	10	0.27	0.24	7	0.09	0.19	5	0.19	0.24
161	AP2A2	5	0.07	0.08	3	0.03	0.02	4	0.06	0.12	6	0.08	0.1
10212	DDX39A	12	4.7	5.6	12	4.2	3.7	17	6.9	15.3	12	2.1	2.6
163	AP2B1	9	0.47	0.56	12	0.57	0.51	9	0.64	1.4	15	0.81	1
5358	PLS3	5	0.66	0.78	7	1.2	1.1	12	1.5	3.4	10	1.1	1.3
1385	CREB1	6	8.8	10.5	6	14	12.6	6	19.1	42.5	5	15.3	19.3
404281	YY2	3	2.9	3.4	4	3.9	3.5	5	4	8.9	4	2.4	3
7004	TEAD4	10	0.89	1.1	6	1.6	1.5	13	1.5	3.3	9	0.67	0.84
64062	RBM26	3	0.04	0.05	4	0.17	0.15	3	0.07	0.15	6	0.24	0.31
8450	CUL4B	5	0.01	0.02	5	0.08	0.07	6	0.03	0.06	5	0.02	0.03
10672	GNA13	3	0.55	0.66	3	0.8	0.72	2	0.67	1.5	3	0.76	0.96
7005	TEAD3	10	0.66	0.78	5	0.37	0.33	11	0.15	0.34	8	0.15	0.19
80205	CHD9	19	0.02	0.03	18	0.19	0.17	14	0.007	0.02	24	0.18	0.22
10541	ANP32B	7	2.4	2.9	5	0.95	0.85	5	0.89	2	5	1.7	2.1
6934	TCF7L2	6	0.69	0.82	5	0.71	0.64	6	1.2	2.7	5	0.96	1.2
6431	SRSF6	8	3.4	4	4	0.84	0.75	6	2.3	5.1	5	2.6	3.2
26958	COPG2	5	0.12	0.15	4	0.14	0.13	2	0.08	0.17	3	0.15	0.19
3148	HMGB2	15	9.4	11.2	3	0.36	0.32	14	13.1	29.2	13	11.7	14.7
2810	SFN	9	1.3	1.5	3	0.23	0.21	5	0.26	0.58	9	2.1	2.6
9991	PTBP3	4	0.13	0.15	3	0.12	0.11	5	0.18	0.41	3	0.06	0.07
1496	CTNNA2	2	0.04	0.04	3	0.04	0.03	2	0.04	0.1	2	0.05	0.06
4211	MEIS1	9	1.1	1.3	8	2	1.8	10	1.7	3.8	9	0.99	1.2
10736	SIX2	7	4.8	5.7	7	3.1	2.8	5	3.4	7.6	4	1.8	2.3
2778	GNAS	2	0.07	0.09	2	0.13	0.11	4	0.43	0.97	6	0.41	0.52
79784	MYH14	2	0.11	0.13	2	0.3	0.27	4	0.28	0.62	2	0.27	0.34
3850	KRT3	7	1.6	1.9	7	3.3	3	5	2.3	5.1	11	0.5	0.63
8644	AKR1C3	6	1	1.2	4	0.81	0.72	4	0.47	1	5	0.69	0.87
6428	SRSF3	6	4.7	5.6	2	0.25	0.22	5	11.5	25.6	4	7.2	9.1
3851	KRT4	9	2.1	2.5	4	0.62	0.55	5	0.07	0.17	3	0.2	0.25
3842	TNPO1	4	0.25	0.29	4	0.22	0.2	4	0.26	0.57	4	0.24	0.3
2770	GNAI1	2	0.2	0.24	3	0.28	0.25	3	0.2	0.44	4	0.2	0.25
84181	CHD6	9	0.03	0.04	7	0.03	0.02	8	0.03	0.07	8	0.008	0.01
1478	CSTF2	6	0.72	0.86	3	0.95	0.86	9	1.6	3.6	7	1.7	2.1
11269	DDX19B	10	0.91	1.1	7	0.54	0.49	9	1.3	2.9	8	0.74	0.93
1974	EIF4A2	12	0.48	0.57	11	0.34	0.31	11	1.7	3.9	11	4.4	5.5
23633	KPNA6	4	0.14	0.16	4	0.35	0.32	6	0.35	0.79	4	0.08	0.1
8428	STK24	2	0.13	0.15	2	0.19	0.17	5	0.3	0.67	3	0.16	0.2
55734	ZFP64	9	0.84	1	6	0.77	0.69	4	0.79	1.8	4	0.7	0.88
283489	CHAMP1	7	0.21	0.25	6	0.2	0.18	6	0.23	0.52	5	0.14	0.17
56257	MEPCE	4	0.79	0.93	5	0.62	0.55	5	0.71	1.6	5	0.84	1.1
9688	NUP93	4	0.12	0.15	5	0.18	0.17	4	0.11	0.25	4	0.14	0.18
129685	TAF8	4	1.1	1.3	5	2.3	2	3	0.88	2	3	1.4	1.8
9948	WDR1	5	0.36	0.42	4	0.51	0.46	8	0.82	1.8	4	0.37	0.46
79842	ZBTB3	3	1.1	1.3	4	0.8	0.72	3	0.28	0.63	2	0.23	0.29
7706	TRIM25	5	0.41	0.48	3	0.11	0.1	8	0.69	1.5	3	0.26	0.32
9260	PDLIM7	3	0.16	0.19	3	0.25	0.22	6	0.87	1.9	3	0.16	0.21
78995	C17orf53	3	0.46	0.55	3	0.32	0.28	2	0.2	0.45	4	0.13	0.17
5531	PPP4C	2	0.56	0.67	3	0.49	0.44	5	0.55	1.2	3	0.68	0.85
23607	CD2AP	2	0.13	0.16	3	0.12	0.11	1	0.08	0.19	2	0.03	0.04
2005	ELK4	3	0.08	0.1	2	0.24	0.22	6	0.67	1.5	1	0.03	0.04
25904	CNOT10	1	0.05	0.06	2	0.05	0.05	3	0.13	0.29	2	0.02	0.02
51534	VTA1	1	0.05	0.06	2	0.24	0.21	2	0.24	0.54	1	0.08	0.1
11124	FAF1	1	0.03	0.04	2	0.12	0.1	1	0.04	0.09	1	0.009	0.01
25855	BRMS1	1	0.11	0.13	2	0.18	0.16	1	0.13	0.3	1	0.11	0.14
10327	AKR1A1	3	0.29	0.34	1	0.18	0.16	3	0.18	0.41	4	0.44	0.55
57592	ZNF687	3	0.06	0.07	1	0.04	0.04	3	0.04	0.09	2	0.04	0.04
5468	PPARG	2	0.44	0.52	1	0.01	0.01	7	0.53	1.2	1	0.12	0.15
3660	IRF2	2	0.5	0.6	1	0.07	0.06	3	0.17	0.39	1	0.26	0.33
4801	NFYB	2	28.4	33.7	1	12.6	11.4	3	23.9	53.3	1	8.1	10.2
6301	SARS	2	0.05	0.06	1	0.03	0.03	2	0.05	0.12	1	0.02	0.03
27068	PPA2	2	0.48	0.57	1	0.47	0.42	1	0.37	0.82	1	0.54	0.67
26122	EPC2	1	0.04	0.05	1	0.02	0.01	2	0.05	0.11	3	0.06	0.07
9480	ONECUT2	2	0.24	0.28	1	0.13	0.11	3	0.36	0.8	2	0.18	0.23
10933	MORF4L1	4	0.6	0.71	7	1.1	0.95	4	0.65	1.4	5	1	1.3
2187	FANCB	6	1.1	1.3	6	0.31	0.28	3	0.13	0.29	2	0.01	0.02
5316	PKNOX1	4	0.96	1.1	4	1.4	1.3	4	2.8	6.2	1	0.08	0.1
10056	FARSB	3	0.18	0.21	3	0.13	0.12	6	0.35	0.79	2	0.19	0.24
56160	NDNL2	2	0.09	0.11	3	0.15	0.14	2	0.09	0.19	1	0.08	0.1
6241	RRM2	3	0.21	0.25	1	0.12	0.11	3	0.23	0.51	2	0.11	0.13
54936	ADPRHL2	3	0.25	0.3	1	0.09	0.08	2	0.08	0.18	2	0.24	0.3
10916	MAGED2	2	0.05	0.06	1	0	0	2	0	0	1	0.03	0.04
10726	NUDC	2	0.36	0.43	2	0.24	0.21	4	0.76	1.7	1	0	0
10314	LANCL1	3	0.38	0.46	1	0.34	0.3	2	0.24	0.53	1	0.26	0.33
26993	AKAP8L	2	0.08	0.09	1	0.1	0.09	1	0.4	0.9	2	0.09	0.12
6240	RRM1	5	0.22	0.27	8	0.26	0.23	5	0.21	0.46	8	0.45	0.57
9656	MDC1	3	0.08	0.1	8	0.18	0.16	2	0.009	0.02	4	0.09	0.11
4190	MDH1	7	1.4	1.7	5	1.8	1.6	5	1.3	2.9	4	0.85	1.1
8669	EIF3J	5	0.53	0.63	5	0.55	0.5	2	0.46	1	2	0.17	0.22
7353	UFD1L	4	1.3	1.5	5	1.8	1.6	1	0.57	1.3	3	1.3	1.6
123169	LEO1	6	0.32	0.38	4	0.13	0.12	3	0.07	0.15	4	0.27	0.34
3796	KIF2A	4	0.09	0.11	4	0.18	0.16	3	0.08	0.17	4	0.16	0.2
3207	HOXA11	3	0.44	0.52	4	1.9	1.7	2	0.49	1.1	3	0.76	0.95
306	ANXA3	5	0.4	0.47	3	0.19	0.17	2	0.2	0.44	5	0.33	0.42
55833	UBAP2	5	0.26	0.31	3	0.16	0.14	2	0.13	0.29	5	0.13	0.16
10953	TOMM34	4	0.37	0.45	3	0.37	0.33	3	0.24	0.54	4	0.52	0.65
55119	PRPF38B	4	1	1.2	3	0.29	0.26	3	0.19	0.43	4	0.89	1.1
9124	PDLIM1	3	0.15	0.17	3	0.25	0.23	3	0.25	0.56	2	0.15	0.19
124540	MSI2	3	0.2	0.24	3	0.15	0.13	2	0	0	2	0.17	0.21
57488	ESYT2	2	0.03	0.04	3	0.05	0.04	3	0.03	0.07	4	0.05	0.06
57794	SUGP1	2	0.1	0.12	3	0.14	0.13	2	0.03	0.06	1	0.06	0.08
55611	OTUB1	2	0.22	0.26	3	0.3	0.27	1	0.09	0.19	3	0.25	0.32
27107	ZBTB11	8	0.22	0.26	2	0.13	0.11	3	0.08	0.19	4	0.1	0.13
23344	ESYT1	7	0.22	0.26	2	0.09	0.08	2	0.06	0.14	7	0.25	0.31
9475	ROCK2	4	0.06	0.07	2	0.03	0.03	2	0.02	0.04	6	0.07	0.08
8666	EIF3G	3	0.53	0.63	2	0.42	0.38	5	0.55	1.2	4	1.3	1.6
22949	PTGR1	3	0.19	0.22	2	0.2	0.18	1	0.12	0.27	3	0.27	0.33
439	ASNA1	2	0.28	0.34	2	0.4	0.36	2	0.28	0.63	2	0.24	0.31
3678	ITGA5	1	0.01	0.01	2	0.15	0.13	2	0.04	0.1	1	0.02	0.03
84665	MYPN	3	0.04	0.05	1	0.03	0.03	1	0.03	0.08	5	0.04	0.05
118460	EXOSC6	3	0.68	0.81	1	0.09	0.08	1	0.45	1	3	0.91	1.1
56647	BCCIP	2	0.42	0.5	1	0.02	0.02	2	0.32	0.71	4	0.91	1.1
79709	COLGALT1	2	0.15	0.18	1	0.03	0.02	2	0.03	0.06	2	0.16	0.2
81857	MED25	4	0.38	0.45	8	1.6	1.4	6	0.47	1	7	0.55	0.7
388697	HRNR	7	0.03	0.03	6	0.03	0.03	4	0.005	0.01	7	0.03	0.03
10194	TSHZ1	7	0.18	0.22	3	0.08	0.08	4	0.12	0.26	3	0.06	0.08
10552	ARPC1A	3	0.24	0.29	3	0.19	0.17	1	0.1	0.22	3	0.22	0.27
84128	WDR75	3	0.1	0.12	3	0.08	0.08	1	0.03	0.06	3	1.3	1.6
6396	SEC13	4	0.28	0.34	2	0.13	0.12	1	0.1	0.22	1	0.17	0.22
9181	ARHGEF2	3	0.04	0.05	2	0.04	0.03	2	0.04	0.08	2	0.03	0.04
80232	WDR26	2	0.08	0.1	2	0.04	0.03	1	0.08	0.18	1	0.07	0.09
9146	HGS	3	0.22	0.26	1	0.14	0.12	2	0.2	0.44	3	0.09	0.11
51571	FAM49B	2	0.14	0.16	1	0.06	0.05	2	0.12	0.26	1	0.1	0.13
63916	ELMO2	1	0.02	0.02	1	0.02	0.02	1	0	0	1	0.01	0.02
54904	WHSC1L1	4	0.3	0.35	3	0.07	0.06	1	0.03	0.06	2	0.02	0.02
51070	NOSIP	3	0.33	0.39	3	0.5	0.45	2	0.27	0.6	3	0.36	0.45
10640	EXOC5	2	0.06	0.07	1	0.04	0.04	2	0.01	0.03	1	0.04	0.05
4780	NFE2L2	1	0.07	0.08	1	0.16	0.14	1	0.12	0.26	1	0.11	0.14
54919	DNAAF5	6	0.19	0.23	7	0.17	0.15	1	0.06	0.13	4	0.19	0.23
7050	TGIF1	6	0.87	1	6	0.99	0.89	3	0.5	1.1	4	0.41	0.52
2959	GTF2B	3	0.31	0.37	6	0.7	0.63	1	0.11	0.24	3	0.43	0.54
2224	FDPS	5	0.91	1.1	5	1.7	1.5	2	0.5	1.1	4	0.22	0.28
25926	NOL11	4	0.36	0.43	5	0.37	0.34	1	0.11	0.25	4	0.41	0.51
7546	ZIC2	3	0.44	0.52	4	0.74	0.66	1	0.06	0.14	3	0.33	0.42
4913	NTHL1	2	0.18	0.21	4	0.2	0.18	1	0.07	0.16	4	0.35	0.44
81569	ACTL8	3	0.13	0.16	3	0.3	0.27	1	0.08	0.17	4	0.5	0.63
55379	LRRC59	3	1.2	1.4	2	0.53	0.48	3	1.2	2.6	3	1.9	2.4
64746	ACBD3	3	0.1	0.12	2	0.14	0.12	1	0.04	0.09	2	0.07	0.09
22880	MORC2	2	0.09	0.1	2	0.007	0.007	1	0.03	0.06	2	0.04	0.05
23527	ACAP2	1	0.01	0.01	2	0	0	1	0.0008	0.002	1	0.001	0.001
2319	FLOT2	1	0.1	0.12	1	0.1	0.09	2	0.1	0.22	2	0.26	0.33
152137	CCDC50	1	0.02	0.03	1	0.09	0.08	1	0.02	0.05	1	0.02	0.03
7064	THOP1	3	0.1	0.12	3	0.11	0.1	1	0.04	0.09	1	0.02	0.03
23398	PPWD1	2	0.16	0.19	3	0.22	0.2	1	0.02	0.04	2	0.1	0.13
231	AKR1B1	4	0.57	0.68	2	0.38	0.34	2	0.19	0.42	2	0.36	0.46
55167	MSL2	5	0.26	0.3	3	0.19	0.17	2	0.1	0.22	1	0.09	0.12
55291	PPP6R3	1	0.05	0.06	3	0.11	0.1	1	0.01	0.02	2	0.06	0.08
10535	RNASEH2A	4	0.33	0.39	2	0.11	0.1	1	0.1	0.22	3	0.35	0.44
3033	HADH	1	0.14	0.17	1	0.14	0.12	1	0.08	0.18	1	0.21	0.26
5586	PKN2	5	0.08	0.09	7	0.15	0.13	5	0.09	0.2	9	0.26	0.33
10109	ARPC2	6	0.6	0.71	6	0.86	0.77	3	0.27	0.6	6	0.87	1.1
8697	CDC23	5	0.17	0.21	6	0.27	0.24	6	0.25	0.55	6	0.18	0.22
6652	SORD	4	0.56	0.66	6	1.9	1.7	3	1.4	3	6	1.9	2.4
9130	FAM50A	3	0.36	0.42	6	0.97	0.87	2	0.07	0.16	7	0.79	0.99
831	CAST	4	0.22	0.26	5	0.24	0.22	6	0.44	0.99	8	0.37	0.47
5994	RFXAP	3	1.4	1.7	5	9	8.1	3	3.5	7.9	4	3.4	4.2
2305	FOXM1	2	0.2	0.24	5	0.29	0.26	5	0.36	0.8	5	0.24	0.3
10409	BASP1	7	0.35	0.41	4	0.2	0.18	6	0.34	0.77	8	0.22	0.27
55740	ENAH	5	0.26	0.31	4	0.19	0.17	4	0.23	0.52	5	0.34	0.43
11011	TLK2	5	5.1	6.1	4	0.12	0.11	3	3.1	6.9	4	0.07	0.09
1615	DARS	4	0.68	0.81	4	0.16	0.14	6	0.55	1.2	5	0.68	0.85
3099	HK2	2	0.04	0.05	4	0.1	0.09	3	0.07	0.16	4	0.08	0.1
23126	POGZ	1	0	0	4	0.16	0.14	5	0.12	0.26	1	0.03	0.03
2805	GOT1	1	0.1	0.11	4	0.21	0.19	3	0.16	0.37	5	0.41	0.52
6730	SRP68	6	0.32	0.38	3	0.18	0.16	5	0.17	0.39	5	0.34	0.43
8841	HDAC3	4	0.16	0.19	3	0.09	0.08	6	0.46	1	4	0.27	0.34
1656	DDX6	4	0.23	0.27	3	0.24	0.21	5	0.27	0.61	3	0.11	0.14
10849	CD3EAP	4	0.33	0.39	2	0.19	0.17	2	0.13	0.3	1	0.09	0.11
58486	ZBED5	3	0.08	0.09	2	0.26	0.24	10	0.55	1.2	5	0.22	0.28
7917	BAG6	3	0.12	0.15	2	0.13	0.12	2	0.08	0.18	7	0.45	0.56
10397	NDRG1	2	0.12	0.14	2	0.01	0.01	5	0.56	1.3	5	0.8	1
30011	SH3KBP1	2	0.08	0.09	2	0.1	0.09	4	0.14	0.32	2	0.08	0.1
10135	NAMPT	2	0.33	0.39	2	0.5	0.45	3	0.15	0.33	4	0.57	0.72
112950	MED8	2	2	2.4	2	0.58	0.52	1	0.68	1.5	2	3	3.8
4927	NUP88	1	0.02	0.02	2	0.05	0.04	2	0.06	0.13	3	0.09	0.11
148362	BROX	1	0.16	0.19	2	0.19	0.17	1	0.13	0.29	2	0.3	0.37
22938	SNW1	6	0.27	0.32	1	0.03	0.02	8	0.54	1.2	5	0.28	0.35
85461	TANC1	5	0.04	0.05	1	0	0	5	0.04	0.09	4	0.03	0.03
56987	BBX	2	0.05	0.06	1	0.02	0.01	2	0.08	0.19	3	0.05	0.06
55862	ECHDC1	1	0.17	0.2	1	0.04	0.03	3	0.36	0.81	5	0.65	0.81
51270	TFDP3	1	0.03	0.04	1	0.11	0.1	1	0.06	0.13	1	0.29	0.36
23326	USP22	2	0.8	0.95	2	1.4	1.3	5	1.1	2.5	3	1.3	1.6
488	ATP2A2	2	0.04	0.05	4	0.1	0.09	3	0.1	0.22	4	0.06	0.08
23708	GSPT2	3	0.56	0.66	3	0.68	0.61	2	0.13	0.28	4	0.75	0.95
6455	SH3GL1	3	0.53	0.63	4	0.7	0.63	4	0.56	1.2	2	0.5	0.63
7283	TUBG1	4	0.21	0.25	3	0.36	0.32	7	0.57	1.3	3	0.36	0.45
8175	SF3A2	6	0.82	0.97	5	1.2	1.1	8	1.7	3.7	5	1.2	1.6
6829	SUPT5H	2	0.05	0.06	4	0.09	0.08	4	0.1	0.23	2	0.03	0.04
4089	SMAD4	5	0.61	0.73	1	0.2	0.18	5	0.39	0.88	3	0.2	0.25
5604	MAP2K1	3	0.18	0.21	1	0.02	0.02	3	0.14	0.3	1	0.02	0.02
51719	CAB39	4	0.35	0.42	6	0.35	0.31	3	0.1	0.23	5	0.44	0.56
6185	RPN2	2	0.11	0.13	3	0.1	0.09	3	0.15	0.33	4	0.26	0.32
5048	PAFAH1B1	2	0.1	0.11	1	0.16	0.14	2	0.11	0.24	4	0.18	0.22
6611	SMS	1	0.02	0.03	1	0.005	0.004	2	0.14	0.31	1	0.03	0.03
4940	OAS3	1	0.04	0.05	1	0.04	0.04	1	0.03	0.06	1	0.03	0.04
6197	RPS6KA3	5	0.12	0.15	4	0.14	0.13	1	0.02	0.04	5	0.1	0.13
7298	TYMS	3	0.61	0.73	4	0.42	0.38	1	0.08	0.17	1	0.12	0.16
84148	KAT8	2	0.36	0.42	2	0.26	0.23	3	0.3	0.67	2	0.18	0.23
7702	ZNF143	3	0.6	0.71	7	1.2	1	4	0.67	1.5	2	0.25	0.31
5836	PYGL	3	0.08	0.1	4	0.12	0.11	2	0.05	0.12	3	0.07	0.09
9533	POLR1C	2	0.4	0.48	3	0.83	0.75	3	0.61	1.4	2	0.8	1
9053	MAP7	3	0.06	0.07	1	0.006	0.006	2	0.04	0.08	3	0.11	0.14
5422	POLA1	3	0.05	0.06	2	0.02	0.02	4	0.06	0.13	2	0.03	0.04
11273	ATXN2L	5	0.11	0.13	3	0.03	0.03	1	0.04	0.09	6	0.18	0.22
7916	PRRC2A	3	0.03	0.04	2	0.06	0.05	3	0.06	0.14	2	0.04	0.05
10128	LRPPRC	2	0	0	1	0.009	0.008	1	0.01	0.03	3	0.03	0.03
10607	TBL3	1	0.04	0.04	1	0.03	0.03	1	0.03	0.07	3	0.09	0.11
5520	PPP2R2A	2	0.08	0.09	3	0.13	0.11	2	0.13	0.28	2	0.2	0.25
2935	GSPT1	4	0.13	0.15	5	0.44	0.4	2	0.07	0.16	5	0.12	0.15
23515	MORC3	1	0.03	0.03	1	0.03	0.02	1	0.01	0.03	1	0.02	0.03
5321	PLA2G4A	1	0.03	0.04	1	0.09	0.08	2	0.08	0.17	3	0.06	0.08
3728	JUP	2	0.007	0.008	2	0.05	0.04	1	0.02	0.04	1	0.05	0.06
7087	ICAM5	1	0.02	0.02	1	0.02	0.02	1	0.05	0.12	1	0.14	0.18
60681	FKBP10	1	0.05	0.05	2	0.04	0.03	1	0.04	0.09	1	0.01	0.02
9632	SEC24C	4	0.22	0.26	5	0.23	0.21	4	0.25	0.56	7	0.33	0.41
7272	TTK	3	0.09	0.11	3	0.09	0.08	3	0.09	0.21	9	0.29	0.36
6472	SHMT2	1	0.17	0.2	3	0.38	0.34	6	0.57	1.3	3	0.21	0.27
6871	TADA2A	1	0.1	0.12	3	0.37	0.33	5	0.6	1.3	3	0.23	0.29
7082	TJP1	4	0.05	0.06	2	0.03	0.02	6	0.09	0.21	3	0.11	0.14
51592	TRIM33	2	0.04	0.05	2	0.1	0.09	3	0.07	0.16	2	0.1	0.13
545	ATR	1	0	0	2	0.01	0.009	4	0.03	0.06	7	0.06	0.07
4779	NFE2L1	1	0.06	0.07	2	0.33	0.29	1	0.07	0.15	1	0.07	0.08
29978	UBQLN2	1	0.1	0.12	2	0.34	0.31	3	0.65	1.5	2	0.23	0.29
23047	PDS5B	1	0.01	0.02	1	0.05	0.04	2	0	0	5	0.09	0.12
200081	TXLNA	3	0.19	0.23	3	0.13	0.12	3	0.13	0.3	1	0.09	0.11
9203	ZMYM3	1	0.01	0.01	1	0.02	0.02	2	0.03	0.07	1	0	0
55681	SCYL2	2	0.03	0.04	2	0.07	0.06	3	0.05	0.12	3	0.06	0.08
79720	VPS37B	1	0.07	0.08	1	0.05	0.04	1	0.04	0.08	1	0.05	0.06
79921	TCEAL4	1	0.02	0.03	1	0.01	0.01	2	0.11	0.24	1	0.02	0.02
7469	NELFA	2	0.09	0.11	2	0.09	0.08	3	0.29	0.64	1	0.09	0.11
8533	COPS3	1	0.02	0.03	5	0.44	0.39	4	0.15	0.34	2	0.22	0.28
79915	ATAD5	1	0.01	0.02	2	0.004	0.004	1	0.003	0.006	1	0.004	0.006
10499	NCOA2	2	0.02	0.03	3	0.1	0.09	3	0.08	0.17	3	0.06	0.07
23063	WAPL	1	0.03	0.04	2	0.11	0.1	3	0.12	0.27	4	0.09	0.11
23248	RPRD2	1	0.01	0.01	1	0.02	0.02	4	0.05	0.11	2	0.03	0.04
8904	CPNE1	1	0.22	0.26	2	0.36	0.32	2	0.33	0.74	4	0.35	0.44
56954	NIT2	1	0.07	0.09	1	0.11	0.1	1	0.04	0.09	2	0.17	0.21
55791	LRIF1	1	0.002	0.002	1	0.04	0.04	2	0.08	0.17	2	0	0
83939	EIF2A	8	0.63	0.75	5	17.7	15.9	8	0.83	1.9	11	1.1	1.4
10963	STIP1	12	1.6	1.9	9	1.3	1.2	14	2.1	4.7	12	1.2	1.6
64783	RBM15	9	0.3	0.36	6	0.32	0.29	7	0.44	0.98	8	0.28	0.35
9129	PRPF3	7	0.6	0.71	6	0.76	0.68	7	0.48	1.1	10	0.75	0.94
4134	MAP4	7	0.44	0.52	5	0.13	0.11	9	0.41	0.93	8	0.39	0.49
6603	SMARCD2	4	0.13	0.15	5	0.35	0.32	8	0.53	1.2	6	0.51	0.64
6602	SMARCD1	9	0.56	0.66	4	0.19	0.17	8	0.32	0.71	5	0.26	0.33
23211	ZC3H4	5	0.1	0.11	4	0.12	0.1	5	0.09	0.2	5	0.1	0.13
523	ATP6V1A	4	0.08	0.09	4	0.23	0.21	4	0.14	0.32	3	0.12	0.16
9730	VPRBP	3	0.04	0.05	4	0.11	0.1	2	0.01	0.03	4	0.05	0.06
7170	TPM3	13	1.3	1.5	3	0.46	0.42	5	0.28	0.62	8	2	2.5
27101	CACYBP	9	5.9	7.1	3	0.26	0.24	6	3.5	7.8	6	4.3	5.4
5478	PPIA	8	39.1	46.4	3	2.4	2.1	8	112	249	8	71.8	90.4
8894	EIF2S2	8	1.4	1.6	3	0.39	0.35	6	0.72	1.6	8	1.4	1.8
5514	PPP1R10	6	0.3	0.36	3	0.08	0.07	4	0.15	0.32	7	0.13	0.16
127002	ATXN7L2	5	0.41	0.49	3	0.3	0.27	5	0.42	0.93	5	0.22	0.27
55090	MED9	4	3.5	4.1	3	0.92	0.82	4	3	6.8	3	4.2	5.2
8819	SAP30	4	2.7	3.2	3	0.69	0.62	1	1.4	3.1	2	2.1	2.6
5710	PSMD4	3	1.1	1.3	3	1.1	0.95	4	1.2	2.6	2	1	1.3
8531	YBX3	11	0.59	0.7	2	0.16	0.14	7	0.51	1.1	7	0.34	0.42
9092	SART1	7	0.37	0.44	2	0.09	0.08	9	0.27	0.59	5	0.12	0.15
10657	KHDRBS1	6	1.8	2.2	2	1.1	0.98	6	5.4	12.1	5	1.9	2.4
23307	FKBP15	6	0.36	0.43	2	0.05	0.05	3	0.02	0.05	5	0.1	0.12
51503	CWC15	5	0.71	0.84	2	0.2	0.18	6	1.8	3.9	5	1.4	1.8
5720	PSME1	5	1.3	1.6	2	0.02	0.02	3	0.52	1.2	5	0.86	1.1
1736	DKC1	4	0.42	0.49	2	0.19	0.17	5	0.32	0.71	4	0.19	0.24
11056	DDX52	4	0.24	0.28	2	0.2	0.18	4	0.21	0.47	4	0.33	0.41
1445	CSK	4	0.19	0.23	2	0.05	0.05	4	0.19	0.43	3	0.09	0.12
399687	MYO18A	4	0.04	0.04	2	0.02	0.01	4	0.02	0.04	2	0.006	0.008
5781	PTPN11	3	0.09	0.11	2	0.07	0.07	5	0.13	0.29	5	0.15	0.19
55082	ARGLU1	3	0.5	0.59	2	0.42	0.38	4	0.89	2	3	0.6	0.76
6632	SNRPD1	3	7.6	9	2	1.3	1.2	3	11.9	26.4	3	14.6	18.3
128866	CHMP4B	3	0.3	0.36	2	0.13	0.11	3	0.2	0.45	3	0.26	0.32
113146	AHNAK2	3	0.004	0.005	2	0.01	0.01	3	0.008	0.02	1	0.0004	0.0005
8574	AKR7A2	2	0.23	0.27	2	0.19	0.17	2	0.23	0.52	1	0.14	0.18
6059	ABCE1	1	0.07	0.08	2	0.07	0.06	4	0.21	0.46	2	0.05	0.07
9696	CROCC	1	0.12	0.15	2	0.17	0.15	3	0.14	0.31	1	0.12	0.15
23286	WWC1	1	0.14	0.17	2	0.22	0.19	1	1.5	3.4	1	1.3	1.6
5216	PFN1	8	6.8	8.1	1	0	0	6	8.7	19.5	8	12.8	16.1
5682	PSMA1	6	1.3	1.5	1	0	0	4	1.1	2.5	6	1.4	1.7
37	ACADVL	5	0.15	0.18	1	0.06	0.06	8	0.33	0.74	6	0.21	0.26
51637	C14orf166	4	1.4	1.7	1	0.01	0.01	5	0.68	1.5	4	1.9	2.4
2618	GART	4	0.12	0.15	1	0.01	0.01	5	0.1	0.22	3	0.11	0.14
7453	WARS	3	0.26	0.31	1	0.24	0.21	4	0.22	0.5	4	0.45	0.56
51759	C9orf78	3	0.49	0.58	1	0.28	0.25	2	0.26	0.57	2	0.18	0.23
10211	FLOT1	2	0.16	0.19	1	0.09	0.08	7	0.31	0.69	4	0.27	0.35
3376	IARS	2	0.04	0.04	1	0.04	0.03	4	0.21	0.47	7	0.17	0.21
6293	VPS52	2	0.08	0.09	1	0.03	0.03	4	0.1	0.22	2	0.04	0.05
6598	SMARCB1	2	0.11	0.13	1	0.05	0.05	4	0.76	1.7	1	0.11	0.14
55257	MRGBP	2	0.7	0.83	1	0.26	0.23	3	1	2.3	2	0.86	1.1
4678	NASP	1	0.02	0.02	1	0.02	0.02	3	0.05	0.12	2	0.06	0.08
392	ARHGAP1	1	0.07	0.08	1	0.07	0.06	2	0.05	0.12	1	0.05	0.06
3613	IMPA2	1	0.12	0.14	1	0.06	0.05	1	0.1	0.23	1	0.13	0.16
8402	SLC25A11	1	0.03	0.04	1	0.01	0.01	1	0.05	0.11	1	0.06	0.08
4286	MITF	3	0.34	0.4	2	0.06	0.06	4	0.06	0.14	3	0.18	0.23
3169	FOXA1	4	1.3	1.6	4	0.77	0.69	4	1.3	2.9	3	0.63	0.79
23580	CDC42EP4	2	0.18	0.22	4	0.71	0.64	4	0.46	1	3	0.94	1.2
3611	ILK	5	0.18	0.22	3	0.15	0.13	4	0.25	0.57	2	0.07	0.09
10138	YAF2	2	0.17	0.2	2	0.05	0.04	2	0.09	0.2	2	0.02	0.03
10363	HMG20A	3	0.8	0.95	1	0.6	0.54	2	0.55	1.2	2	0.31	0.39
51429	SNX9	2	0.09	0.1	1	0.08	0.07	2	0.11	0.24	1	0.05	0.07
63929	XPNPEP3	1	0.83	0.98	1	1.1	1	1	0.87	1.9	1	0.08	0.1
23051	ZHX3	4	0.07	0.08	2	0.07	0.06	3	0.05	0.12	2	0.13	0.16
57674	RNF213	3	0.02	0.02	6	0.02	0.02	4	0.01	0.03	10	0.07	0.08
8480	RAE1	2	0.17	0.2	2	0.2	0.18	1	0	0	3	0.76	0.96
84081	NSRP1	2	0.04	0.04	2	0.03	0.02	1	0.01	0.03	2	0.03	0.04
79165	LENG1	5	0.53	0.63	1	0.13	0.12	2	0.11	0.25	2	0.16	0.21
6729	SRP54	3	0.1	0.11	1	0.06	0.06	1	0.03	0.07	5	0.21	0.26
2353	FOS	3	0.84	1	2	0.9	0.81	3	0.98	2.2	1	0.84	1.1
81567	TXNDC5	2	0.2	0.24	2	0.24	0.21	1	0.07	0.17	2	0.13	0.17
54973	CPSF3L	2	0.09	0.1	1	0.07	0.06	2	0.16	0.37	2	0.08	0.1
3035	HARS	1	0.1	0.12	2	0.04	0.04	3	0.19	0.43	1	0	0
114785	MBD6	2	0.18	0.21	1	0.16	0.14	2	0.2	0.45	1	0.1	0.12
29068	ZBTB44	1	0.07	0.08	1	0.13	0.12	1	0.04	0.09	1	0.14	0.17
6924	TCEB3	7	0.45	0.54	4	0.25	0.22	2	0.01	0.03	8	0.23	0.29
7374	UNG	2	0.28	0.34	2	0.3	0.27	1	0.17	0.38	1	0.27	0.34
1051	CEBPB	1	0.45	0.54	2	0.07	0.06	1	0.1	0.23	1	0.14	0.17
64328	XPO4	1	0.04	0.04	1	0.04	0.04	1	0.004	0.009	1	0.002	0.003
92822	ZNF276	2	0.08	0.09	2	0.04	0.04	1	0.02	0.04	1	0.02	0.03
22936	ELL2	2	0.04	0.05	4	0.12	0.11	2	0.06	0.13	3	0.06	0.07
55573	CDV3	4	0.83	0.99	4	0.69	0.62	2	0.93	2.1	2	1.2	1.5
6720	SREBF1	4	0.04	0.04	2	0.03	0.02	1	0.01	0.03	1	0.02	0.03
3840	KPNA4	2	0.22	0.26	2	0.2	0.18	3	0.39	0.87	5	0.61	0.77
3832	KIF11	2	3.7	4.4	2	0.03	0.02	1	0.01	0.02	7	0.13	0.16
55666	NPLOC4	2	0.07	0.09	2	0.01	0.009	1	0.09	0.2	2	0.13	0.17
274	BIN1	2	0.02	0.03	1	0	0	1	0.05	0.11	2	0.1	0.12
9739	SETD1A	1	0	0	1	0.02	0.02	3	0.03	0.06	5	0.07	0.09
55729	ATF7IP	1	0.03	0.04	1	0.05	0.04	3	0.04	0.09	3	0.07	0.09
10943	MSL3	3	0.13	0.15	3	0.17	0.15	5	0.24	0.54	3	0.14	0.18
26354	GNL3	2	0.11	0.13	1	0.06	0.05	3	0.25	0.55	1	0.06	0.08
81624	DIAPH3	1	0.02	0.02	1	0.02	0.02	1	0.03	0.06	3	0.03	0.04
4154	MBNL1	1	0.63	0.75	2	1.1	0.99	3	0.77	1.7	3	0.92	1.2
29789	OLA1	2	0.3	0.36	1	0.11	0.1	4	0.29	0.65	5	0.61	0.77
221037	JMJD1C	2	0.01	0.02	1	0.01	0.01	3	0.006	0.01	1	0.008	0.01
6051	RNPEP	1	0.03	0.03	1	0.003	0.003	2	0.02	0.05	2	0.05	0.06
8774	NAPG	1	0.05	0.06	1	0	0	1	0.06	0.14	2	0.08	0.1
1267	CNP	1	0.05	0.06	1	0	0	1	0.04	0.09	1	0.08	0.1
5013	OTX1	2	0.82	0.98	2	0.36	0.33	3	1	2.2	2	0.46	0.58
54892	NCAPG2	6	0.17	0.2	5	0.19	0.17	5	0.09	0.21	2	0.03	0.04
22985	ACIN1	5	0.22	0.26	4	0.26	0.23	5	0.19	0.42	4	0.12	0.15
219541	MED19	4	1.9	2.2	3	1.8	1.7	4	0.92	2	3	2.4	3
9013	TAF1C	2	0.03	0.04	2	0.03	0.03	1	0.02	0.05	1	0.02	0.02
57763	ANKRA2	1	0.12	0.14	1	0.17	0.15	1	0.09	0.2	1	0.12	0.15
400499	LOC400499	1	0.18	0.21	1	0.21	0.19	1	0.19	0.42	1	0.19	0.24
1212	CLTB	1	0.08	0.09	1	0.06	0.05	2	0.18	0.39	2	0.11	0.14
6938	TCF12	2	0.06	0.07	4	0.29	0.26	1	0.04	0.09	3	0.07	0.09
2177	FANCD2	2	0.03	0.04	2	0.04	0.04	1	0.01	0.03	3	0.05	0.07
80018	NAA25	2	0.06	0.08	2	0.04	0.04	1	0.04	0.1	3	0.08	0.1
30827	CXXC1	3	0.1	0.12	2	0.05	0.04	2	0.08	0.18	2	0.12	0.15
64375	IKZF4	3	0.21	0.25	2	0.16	0.14	1	0.06	0.14	1	0.02	0.02
9100	USP10	2	0.12	0.15	2	0.16	0.15	1	0.03	0.07	5	0.11	0.14
2444	FRK	1	0.03	0.03	1	0.03	0.03	1	0.03	0.07	1	0.03	0.04
9794	MAML1	1	0.05	0.06	2	0	0	6	0.55	1.2	5	0.26	0.33
10605	PAIP1	1	0.22	0.26	1	0.03	0.03	4	1	2.2	2	0.28	0.35
63925	ZNF335	1	0.04	0.05	1	0.05	0.04	1	0.01	0.03	1	0.03	0.04
79366	HMGN5	1	0.11	0.13	1	0.57	0.51	2	0.35	0.77	2	0.57	0.72
26000	TBC1D10B	1	0.005	0.006	1	0	0	1	0.06	0.13	2	0.04	0.05
23265	EXOC7	4	0.03	0.04	4	0.07	0.06	1	0.03	0.06	1	0.02	0.03
6929	TCF3	2	0.04	0.04	3	0.04	0.03	2	0.03	0.06	1	0.02	0.02
10493	VAT1	2	0.53	0.63	1	0.22	0.19	3	8.2	18.2	4	0.81	1
55787	TXLNG	2	0.04	0.04	1	0.04	0.03	3	0.16	0.35	2	0.14	0.17
1983	EIF5	1	0.25	0.3	1	0.09	0.08	1	0.11	0.24	3	0.48	0.61
60314	C12orf10	1	0.05	0.05	2	0.13	0.12	1	0.06	0.13	1	0.11	0.14
7511	XPNPEP1	1	0.04	0.05	1	0.02	0.02	1	0.02	0.05	2	0.05	0.06
1200	TPP1	1	0.05	0.05	1	0.05	0.05	1	0.06	0.14	1	0.09	0.11
27250	PDCD4	1	0.05	0.06	3	0.34	0.3	2	0.06	0.13	2	0.09	0.11
8216	LZTR1	1	0.05	0.06	2	0.39	0.35	1	0.12	0.27	1	0.14	0.17
80314	EPC1	1	0.006	0.007	1	0.008	0.007	1	0.02	0.03	1	0.01	0.01
4043	LRPAP1	1	0.05	0.06	1	0.05	0.05	1	0	0	2	0.09	0.12
55722	CEP72	1	0.24	0.28	1	0.3	0.27	1	0.21	0.48	1	0.16	0.2
54502	RBM47	1	0.03	0.03	1	0.04	0.03	1	0.03	0.07	1	0.08	0.1
6129	RPL7	7	1.9	2.3	1	0.11	0.1	9	3.4	7.6	7	3	3.7
6224	RPS20	1	0.09	0.11	1	0.61	0.55	3	0.84	1.9	2	0.67	0.85
6830	SUPT6H	1	0.004	0.005	1	0.13	0.11	4	0.02	0.04	1	0.004	0.005
840	CASP7	1	0.24	0.28	1	0.06	0.05	1	0.24	0.55	1	0.29	0.36
25885	POLR1A	8	0.13	0.16	4	0.1	0.09	5	0.06	0.14	7	0.08	0.1
58517	RBM25	9	0.52	0.61	3	0.11	0.1	7	0.49	1.1	6	0.42	0.52
10213	PSMD14	3	0.59	0.7	3	0.4	0.36	4	0.64	1.4	2	0.68	0.85
6281	S100A10	2	6.7	8	3	0.89	0.8	5	23.7	52.8	5	20	25.2
471	ATIC	4	0.19	0.23	2	0.11	0.1	9	0.31	0.69	5	0.21	0.27
5236	PGM1	4	0.14	0.17	2	0.03	0.02	8	0.28	0.62	1	0.02	0.03
9908	G3BP2	2	0.33	0.4	2	0.1	0.09	5	0.45	0.99	5	0.12	0.16
6648	SOD2	1	0.11	0.13	2	0.21	0.19	1	0.44	0.98	1	0.15	0.19
9588	PRDX6	14	5	5.9	1	0.03	0.02	11	4.3	9.6	11	4.7	5.9
5935	RBM3	6	13.6	16.1	1	0.5	0.45	5	16.6	37	6	17.1	21.6
51015	ISOC1	5	0.69	0.82	1	0.2	0.18	1	0.23	0.52	3	0.55	0.7
9218	VAPA	4	0.4	0.48	1	0.02	0.01	2	0.09	0.21	3	0.6	0.75
5303	PIN4	3	0.47	0.56	1	0.02	0.02	5	0.86	1.9	3	0.59	0.74
5691	PSMB3	3	0.95	1.1	1	0.96	0.86	4	1.6	3.6	4	2.1	2.6
9373	PLAA	3	0.04	0.05	1	0.02	0.01	3	0.09	0.2	2	0.04	0.06
25937	WWTR1	2	0.21	0.25	1	0.18	0.16	6	2.3	5.2	2	0.58	0.73
396	ARHGDIA	2	1.1	1.4	1	0.11	0.1	2	0.99	2.2	3	1.7	2.1
6635	SNRPE	2	8.9	10.6	1	0.33	0.3	2	5.7	12.8	3	5.6	7
10935	PRDX3	2	0.19	0.23	1	0.06	0.06	2	0.57	1.3	3	0.93	1.2
3959	LGALS3BP	2	0.07	0.09	1	0.04	0.03	2	0.04	0.09	1	0	0
84271	POLDIP3	1	0.04	0.05	1	0	0	4	0.19	0.43	1	0.07	0.09
55631	LRRC40	1	0	0	1	0.04	0.03	5	0.16	0.36	1	0.04	0.06
149076	ZNF362	3	0.12	0.14	1	0.07	0.06	3	0.14	0.31	2	0.08	0.1
51507	RTFDC1	3	0.45	0.53	3	0.15	0.14	3	0.18	0.39	3	0.26	0.33
3091	HIF1A	4	0.16	0.19	2	0.13	0.11	1	0.005	0.01	3	0.08	0.1
25820	ARIH1	1	0.04	0.05	1	0	0	1	0.04	0.09	1	0.05	0.06
28952	CCDC22	3	0.06	0.07	1	0.03	0.03	1	0.02	0.04	3	0.12	0.15
7068	THRB	2	0.11	0.13	1	0.1	0.09	1	0.08	0.18	1	0.06	0.07
83743	GRWD1	1	0.11	0.13	2	0.24	0.21	1	0.02	0.05	2	0.18	0.23
92092	ZC3HAV1L	3	0.38	0.45	2	0.22	0.19	1	0.04	0.09	1	0	0
23534	TNPO3	1	0.04	0.04	3	0.07	0.07	2	0.06	0.12	3	0.1	0.13
81627	TRMT1L	3	0.63	0.75	2	0.42	0.37	2	0.03	0.06	2	0.03	0.04
22950	SLC4A1AP	2	0.08	0.1	1	0	0	6	0.21	0.46	5	0.17	0.22
94104	PAXBP1	1	0.1	0.11	1	0.12	0.11	1	0.11	0.25	4	0.15	0.18
51031	GLOD4	1	0.2	0.24	1	0.14	0.13	1	0.17	0.37	1	0.21	0.26
10980	COPS6	3	0.47	0.56	4	0.58	0.52	1	0.19	0.43	3	0.44	0.55
2767	GNA11	2	0.09	0.11	1	0.1	0.09	1	0.1	0.22	3	0.24	0.31
10042	HMGXB4	2	0.16	0.19	3	0.21	0.19	2	0.1	0.22	2	0.13	0.16
55646	LYAR	1	0.11	0.13	2	1.1	1	1	0.07	0.15	2	0.1	0.13
1431	CS	1	0.06	0.08	1	0.06	0.05	4	0.39	0.87	1	0.007	0.008
80146	UXS1	1	0.26	0.31	1	0	0	1	0.23	0.52	1	0.2	0.25
84444	DOT1L	1	0.21	0.24	1	0.16	0.14	2	0.2	0.44	1	0.09	0.11
27292	DIMT1	1	0.05	0.06	1	0	0	1	0.05	0.11	1	0.07	0.09
10270	AKAP8	2	0.05	0.06	1	0.03	0.03	1	0.05	0.11	3	0.23	0.28
10787	NCKAP1	2	0.04	0.04	2	0.04	0.03	1	0.02	0.05	1	0.01	0.01
23644	EDC4	2	0.05	0.06	2	0.19	0.17	5	0.17	0.37	6	0.11	0.14
7372	UMPS	1	0.1	0.12	1	0.13	0.11	2	0.15	0.34	1	0.14	0.18
10487	CAP1	1	0.17	0.2	1	0.2	0.18	2	0.22	0.5	1	0.2	0.25
55299	BRIX1	2	0.37	0.44	4	0.44	0.4	4	0.39	0.87	4	0.33	0.42
64852	TUT1	1	0.02	0.02	1	0.03	0.03	2	0.05	0.11	1	0.03	0.04
5557	PRIM1	1	0.06	0.07	1	0.07	0.06	2	0.03	0.07	1	0.04	0.05
8878	SQSTM1	1	0	0	1	0.03	0.03	1	0.04	0.09	2	0.13	0.17
8732	RNGTT	1	0.03	0.04	1	0.03	0.02	1	0.02	0.04	1	0.009	0.01
8021	NUP214	2	0.02	0.02	2	0.05	0.05	3	0.05	0.1	3	0.05	0.07
5714	PSMD8	2	0.03	0.03	1	0.07	0.06	1	0.04	0.08	3	0.52	0.65
7384	UQCRC1	1	0.05	0.06	1	0.03	0.02	1	0.03	0.06	1	0.04	0.05
5420	PODXL	1	0.31	0.37	1	0.18	0.16	1	0.06	0.14	1	0.33	0.42
23091	ZC3H13	1	0	0	3	0.02	0.01	1	0.07	0.16	2	0.02	0.03
5347	PLK1	1	0.04	0.04	1	0.03	0.03	3	0.1	0.23	3	0.08	0.1
51332	SPTBN5	1	0.01	0.02	1	0.02	0.01	1	0.01	0.02	1	0.009	0.01
5571	PRKAG1	1	0.04	0.05	1	0.07	0.06	1	0	0	1	0.06	0.08
3149	HMGB3	5	2.8	3.3	1	0.16	0.14	7	4.1	9.2	3	5.1	6.4
4218	RAB8A	3	0.16	0.19	1	0.2	0.18	4	0.52	1.2	4	0.43	0.54
51058	ZNF691	1	0.13	0.16	1	0.03	0.03	2	0.17	0.38	2	0.26	0.33
5393	EXOSC9	1	0.06	0.07	1	2.2	2	1	0.1	0.23	1	0.17	0.22
8629	JRK	3	0.23	0.27	1	0.05	0.04	6	0.31	0.69	3	0.16	0.2
7414	VCL	2	0.05	0.06	1	0.02	0.01	1	0.01	0.03	6	0.12	0.15
27	ABL2	1	0.006	0.007	1	0	0	1	0.005	0.01	1	0.009	0.01
526	ATP6V1B2	1	0.02	0.02	1	0.05	0.05	1	0.04	0.09	2	0.06	0.08
91828	EXOC3L4	1	0.07	0.09	1	0.02	0.02	1	0.07	0.16	1	0.09	0.11
104	ADARB1	1	0	0	1	0	0	1	0	0	1	0	0
131669	UROC1	1	0.63	0.75	1	0.18	0.16	2	2.1	4.8	2	5.1	6.5
9444	QKI	1	0.28	0.33	1	0.19	0.17	2	0.1	0.23	1	0.62	0.78
55669	MFN1	1	0.26	0.31	1	0.25	0.23	1	0.26	0.59	1	0.26	0.32
51006	SLC35C2	1	0.22	0.27	1	0.11	0.1	1	0.27	0.61	1	0.16	0.21
84959	UBASH3B	1	0.17	0.2	1	0.48	0.43	1	0.38	0.85	1	0.11	0.14
5511	PPP1R8	6	1	1.2	1	0.26	0.23	6	1	2.3	3	0.61	0.77
1639	DCTN1	5	0.08	0.09	1	0.06	0.05	4	0.08	0.18	6	0.13	0.17
5331	PLCB3	4	0.11	0.13	1	0.09	0.08	6	0.09	0.21	4	0.08	0.1
6812	STXBP1	2	0.09	0.11	1	0.04	0.04	5	0.39	0.86	3	0.14	0.18
9443	MED7	2	0.06	0.07	1	0.02	0.02	3	0.19	0.41	1	0.06	0.08
64784	CRTC3	2	0.1	0.12	1	0.07	0.06	1	0.04	0.08	1	0.02	0.02
9318	COPS2	5	0.24	0.29	1	0.29	0.26	6	0.29	0.64	1	0.07	0.08
8500	PPFIA1	1	0.03	0.04	1	0.02	0.02	1	0.02	0.04	2	0.04	0.05
8544	PIR	1	0.13	0.16	1	0.17	0.15	2	0.12	0.27	2	0.27	0.34
10498	CARM1	1	0.05	0.06	1	0.08	0.07	2	0.11	0.25	2	0.15	0.19
55742	PARVA	1	0.04	0.05	1	0.09	0.08	2	0.14	0.3	1	0.05	0.06
9532	BAG2	2	0.2	0.23	1	0.05	0.05	3	0.12	0.26	1	0.15	0.18
2475	MTOR	1	0.005	0.005	1	0	0	3	0.009	0.02	3	0.02	0.03
8106	PABPN1	2	0.54	0.64	2	0.8	0.72	3	1.1	2.4	1	0.16	0.2
818	CAMK2G	2	0.13	0.15	2	0.14	0.13	2	0.11	0.25	1	0.02	0.02
1452	CSNK1A1	2	0.09	0.11	2	0.11	0.1	3	0.11	0.24	2	0.1	0.13
4087	SMAD2	4	0.89	1.1	3	1.3	1.2	3	0.77	1.7	1	0.17	0.21
6493	SIM2	3	0.11	0.12	2	0.06	0.05	3	0.09	0.2	1	0.03	0.03
3205	HOXA9	3	0.12	0.14	3	5.5	4.9	3	0.18	0.41	2	0	0
6595	SMARCA2	6	0.06	0.07	5	0.08	0.07	11	0.24	0.53	6	0	0
149628	PYHIN1	4	0.72	0.85	4	0.93	0.83	4	0.74	1.7	3	0	0
81611	ANP32E	3	0.93	1.1	3	1.9	1.7	2	0.44	0.99	0	0	0
51340	CRNKL1	2	0.03	0.03	3	0.04	0.03	2	0.02	0.06	0	0	0
10072	DPP3	3	0.08	0.1	2	0.06	0.06	1	0.03	0.06	0	0	0
54620	FBXL19	2	0.16	0.19	2	0.12	0.11	2	0.12	0.28	0	0	0
83741	TFAP2D	2	0.54	0.64	2	0.63	0.57	2	0.53	1.2	0	0	0
4905	NSF	2	0.05	0.06	1	0.04	0.04	1	0.05	0.1	0	0	0
57606	SLAIN2	1	0.02	0.03	1	0.03	0.03	1	0.02	0.05	0	0	0
8812	CCNK	2	0.12	0.14	3	0.12	0.11	2	0.11	0.25	0	0	0
55174	INTS10	4	0.1	0.12	2	0.12	0.11	1	0.04	0.1	0	0	0
1052	CEBPD	3	2.2	2.6	2	1.3	1.2	3	1.8	3.9	0	0	0
57215	THAP11	2	0.28	0.33	1	0.29	0.26	2	0.26	0.57	0	0	0
327	APEH	1	0.03	0.04	1	0.04	0.04	1	0.03	0.07	0	0	0
2957	GTF2A1	1	0.19	0.23	1	0.2	0.18	1	0.18	0.4	0	0	0
6498	SKIL	2	0.11	0.13	4	0.14	0.12	1	0.05	0.11	0	0	0
1961	EGR4	1	0.1	0.12	1	0.18	0.16	1	0.16	0.37	0	0	0
51274	KLF3	1	0.17	0.2	2	0.23	0.21	1	0.18	0.4	0	0	0
9894	TELO2	1	0.01	0.01	2	0.03	0.02	1	0.02	0.04	0	0	0
149371	EXOC8	5	0.16	0.19	3	0.13	0.12	1	0.008	0.02	0	0	0
80005	DOCK5	1	0.008	0.009	2	0.03	0.03	2	0.02	0.05	0	0	0
84295	PHF6	2	0.15	0.17	1	0.005	0.005	3	0.18	0.41	0	0	0
84305	PYM1	2	0.11	0.12	1	0	0	1	0.02	0.05	0	0	0
254225	RNF169	2	0.01	0.01	1	0	0	1	0.02	0.04	0	0	0
2632	GBE1	1	0.02	0.02	1	0.004	0.004	1	0.05	0.1	0	0	0
374655	ZNF710	1	0.14	0.16	2	0.25	0.22	1	0.11	0.25	0	0	0
57580	PREX1	1	0.04	0.05	1	0.08	0.08	1	0.008	0.02	0	0	0
1869	E2F1	1	0.05	0.05	2	0.06	0.06	4	0.11	0.24	0	0	0
10921	RNPS1	1	0.28	0.33	1	0.21	0.19	1	0.26	0.58	0	0	0
406	ARNTL	3	0.12	0.14	4	0.18	0.16	2	0.15	0.33	0	0	0
3214	HOXB4	1	0.21	0.25	2	0.11	0.1	1	0.03	0.06	0	0	0
672	BRCA1	2	0.06	0.08	1	0.07	0.06	1	0.03	0.08	0	0	0
2617	GARS	3	0.04	0.05	5	0.09	0.08	3	0.03	0.07	0	0	0
10403	NDC80	1	0	0	4	0.07	0.07	1	0	0	0	0	0
55324	ABCF3	1	0.03	0.04	3	0.08	0.07	1	0.02	0.04	0	0	0
79084	WDR77	1	0.1	0.11	3	0.52	0.47	1	0.04	0.09	0	0	0
57708	MIER1	1	0.04	0.05	1	0.04	0.04	1	0.07	0.16	0	0	0
79657	RPAP3	2	0.09	0.11	2	0.1	0.09	2	0.11	0.26	0	0	0
133522	PPARGC1B	1	0.03	0.03	2	0.09	0.08	1	0.04	0.08	0	0	0
7421	VDR	1	0.02	0.03	1	0	0	1	0.04	0.1	0	0	0
9748	SLK	1	0.04	0.04	1	0.06	0.05	1	0.001	0.003	0	0	0
7341	SUMO1	2	0.49	0.59	1	0	0	2	0.79	1.8	0	0	0
121006	FAM186A	1	0.005	0.006	1	0.009	0.008	1	0.01	0.02	0	0	0
221527	ZBTB12	2	0.19	0.22	1	0.03	0.03	3	0.31	0.68	0	0	0
63035	BCORL1	1	0.0004	0.0005	2	0.01	0.01	1	0.008	0.02	0	0	0
949	SCARB1	1	0.09	0.1	1	0.22	0.2	2	0.14	0.31	0	0	0
63898	SH2D4A	1	0.08	0.1	2	0.48	0.43	4	0.1	0.21	0	0	0
7551	ZNF3	1	0.04	0.05	1	0.08	0.07	2	0.07	0.15	0	0	0
23036	ZNF292	2	0.02	0.02	1	0.0003	0.0002	2	0.02	0.04	0	0	0
57082	CASC5	1	0.05	0.05	1	0.04	0.04	1	0.06	0.14	0	0	0
23581	CASP14	1	0.04	0.05	1	0.03	0.03	2	0.12	0.27	0	0	0
221927	BRAT1	1	0.01	0.01	1	0	0	1	0.06	0.12	0	0	0
1793	DOCK1	2	0.11	0.13	1	0	0	3	0.007	0.02	0	0	0
8554	PIAS1	3	0.21	0.25	4	0.17	0.15	1	0.08	0.19	1	0.06	0.07
9877	ZC3H11A	2	0.007	0.009	1	1.1	0.97	1	0.09	0.2	0	0	0
2782	GNB1	4	1.6	1.9	5	2.1	1.9	2	0	0	5	2.3	2.9
2027	ENO3	4	3	3.5	4	5.6	5	3	0	0	3	2.7	3.4
10274	STAG1	4	0.06	0.07	6	0.08	0.07	2	0	0	4	0.03	0.04
8148	TAF15	3	0.75	0.89	3	0.41	0.37	2	0	0	3	0.24	0.31
83759	RBM4B	2	0.04	0.05	2	0.07	0.06	1	0	0	2	0.04	0.05
9839	ZEB2	2	0.04	0.04	1	0.03	0.02	1	0	0	2	0.01	0.02
3872	KRT17	12	0.45	0.53	7	0.12	0.11	9	0	0	10	2.8	3.6
3841	KPNA5	4	1.4	1.7	4	1.8	1.6	2	0	0	3	0	0
2138	EYA1	3	0.04	0.05	2	0.06	0.06	1	0	0	1	0	0
10788	IQGAP2	2	0.05	0.06	1	0.06	0.06	1	0	0	1	0	0
5756	TWF1	5	0.42	0.49	5	0.35	0.31	0	0	0	4	0.24	0.31
10987	COPS5	5	0.4	0.48	5	0.44	0.4	0	0	0	1	0.03	0.04
22913	RALY	2	0.48	0.57	4	0.74	0.66	0	0	0	4	0.47	0.59
3673	ITGA2	2	0	0	3	0.08	0.07	0	0	0	4	0.1	0.12
1828	DSG1	2	0.08	0.1	3	0.09	0.08	0	0	0	2	0.12	0.16
5198	PFAS	4	0.1	0.11	2	0.06	0.06	0	0	0	3	0.07	0.09
55206	SBNO1	3	0.03	0.04	2	0.02	0.02	0	0	0	4	0.05	0.06
23640	HSPBP1	3	0.2	0.24	2	0.34	0.3	0	0	0	3	0.18	0.23
5978	REST	1	0.01	0.01	2	0.02	0.02	0	0	0	1	0.02	0.02
3895	KTN1	3	0.02	0.03	1	0.01	0.01	0	0	0	3	0.02	0.03
55139	ANKZF1	2	0.04	0.05	1	0.02	0.02	0	0	0	1	0.04	0.05
126353	MISP	1	0.01	0.01	1	0.01	0.009	0	0	0	3	0.11	0.14
1374	CPT1A	1	0.006	0.008	1	0.01	0.009	0	0	0	1	0.007	0.009
138046	RALYL	1	0.28	0.33	1	0.31	0.28	0	0	0	1	0.42	0.53
830	CAPZA2	3	0.45	0.53	1	0.12	0.11	0	0	0	3	0.41	0.52
57688	ZSWIM6	1	0.02	0.02	3	0.08	0.07	0	0	0	1	0.02	0.02
84312	BRMS1L	1	0.14	0.16	2	0.08	0.08	0	0	0	1	0.03	0.04
23064	SETX	2	0.01	0.01	1	0.007	0.006	0	0	0	2	0.03	0.03
9391	CIAO1	1	0.08	0.1	1	0.08	0.08	0	0	0	1	0.06	0.07
80028	FBXL18	1	0.02	0.02	1	0	0	0	0	0	1	0.08	0.1
84950	PRPF38A	1	0.71	0.84	2	1	0.91	0	0	0	1	0.28	0.35
3163	HMOX2	1	0.009	0.01	1	0.01	0.01	0	0	0	1	0.09	0.11
5832	ALDH18A1	1	0.02	0.02	3	0.06	0.06	0	0	0	4	0.12	0.15
29945	ANAPC4	2	0.11	0.13	2	0.02	0.02	0	0	0	1	0.01	0.02
55707	NECAP2	2	0.38	0.46	1	0.14	0.12	0	0	0	1	0.22	0.27
10569	SLU7	4	0.15	0.18	4	0.18	0.16	0	0	0	1	0.04	0.04
124245	ZC3H18	3	0.006	0.007	1	0.02	0.02	0	0	0	1	0.03	0.04
80152	CENPT	1	0.006	0.007	2	0.06	0.05	0	0	0	1	0.04	0.05
48	ACO1	2	0.04	0.04	1	0.007	0.006	0	0	0	3	0.07	0.08
10969	EBNA1BP2	1	0.21	0.25	4	0.21	0.19	0	0	0	4	0.38	0.47
7052	TGM2	1	0	0	3	0.08	0.07	0	0	0	1	0.01	0.01
134430	WDR36	1	0	0	2	0.03	0.02	0	0	0	2	0.08	0.1
10426	TUBGCP3	1	0.06	0.08	1	0.007	0.006	0	0	0	1	0.01	0.01
23499	MACF1	1	0.001	0.002	1	0.0002	0.0001	0	0	0	1	0	0
29086	BABAM1	1	0.009	0.01	1	0.03	0.03	0	0	0	1	0.03	0.04
84878	ZBTB45	3	0.42	0.5	3	0.47	0.43	0	0	0	2	0.08	0.1
9114	ATP6V0D1	1	0.12	0.14	1	0.12	0.11	0	0	0	2	0.2	0.25
23195	MDN1	1	0.002	0.003	1	0.001	0.001	0	0	0	1	0.002	0.003
286053	NSMCE2	1	0.02	0.02	1	0.01	0.009	0	0	0	1	0.006	0.007
27043	PELP1	1	0.04	0.05	1	0.04	0.04	0	0	0	3	0.11	0.14
65108	MARCKSL1	1	0.01	0.02	1	0.02	0.02	0	0	0	1	0.02	0.02
5445	PON2	1	0.03	0.03	1	0.05	0.05	0	0	0	2	0.13	0.17
389136	VGLL3	1	0.17	0.21	1	0.37	0.34	0	0	0	1	0.05	0.06
1894	ECT2	1	0.02	0.02	2	0.06	0.06	0	0	0	3	0.06	0.07
55249	YY1AP1	1	0.04	0.04	2	0.08	0.07	0	0	0	1	0.03	0.03
10982	MAPRE2	1	0.05	0.06	1	0.09	0.08	0	0	0	1	0.04	0.05
3419	IDH3A	1	0.02	0.03	1	0.03	0.03	0	0	0	1	0.07	0.09
1464	CSPG4	1	0.01	0.01	1	0.006	0.005	0	0	0	3	0.02	0.02
9208	LRRFIP1	1	0	0	1	0	0	0	0	0	1	0.005	0.006
9841	ZBTB24	1	0.07	0.08	2	0.06	0.06	0	0	0	1	0.05	0.07
5318	PKP2	1	0.008	0.01	1	0.02	0.02	0	0	0	1	0.008	0.01
6637	SNRPG	1	1.5	1.8	1	0.03	0.03	0	0	0	1	4.4	5.5
4733	DRG1	1	0	0	1	0.09	0.08	0	0	0	1	0.06	0.07
55421	NCBP3	1	0.006	0.007	1	0.01	0.01	0	0	0	1	0.008	0.01
10799	RPP40	2	0.06	0.07	2	0.31	0.28	0	0	0	1	0.04	0.05
2067	ERCC1	2	0.02	0.03	1	0	0	0	0	0	1	0	0
1822	ATN1	1	0.06	0.07	1	0.04	0.04	0	0	0	1	0.04	0.05
10767	HBS1L	1	0.03	0.04	1	0.04	0.04	0	0	0	1	0.02	0.03
11344	TWF2	1	0.01	0.02	2	0.01	0.01	0	0	0	2	0.12	0.16
11128	POLR3A	3	0.03	0.04	1	0.02	0.01	0	0	0	2	0.03	0.04
7417	VDAC2	2	0.6	0.72	1	0.15	0.13	0	0	0	1	0.45	0.56
1729	DIAPH1	1	0.02	0.03	1	0.02	0.02	0	0	0	3	0.05	0.06
8899	PRPF4B	1	0.03	0.03	1	0.03	0.02	0	0	0	2	0.04	0.05
163050	ZNF564	1	1.8	2.1	1	0.13	0.12	0	0	0	1	0.32	0.41
51606	ATP6V1H	1	0.04	0.05	1	0	0	0	0	0	2	0.07	0.09
155061	ZNF746	1	0.02	0.02	3	0.11	0.1	0	0	0	1	0.02	0.02
29927	SEC61A1	2	0.08	0.09	1	0.11	0.1	0	0	0	1	0.02	0.02
29896	TRA2A	1	0.008	0.01	2	0.09	0.08	0	0	0	1	0	0
10059	DNM1L	2	0.04	0.04	4	0.1	0.09	0	0	0	0	0	0
11130	ZWINT	2	0.07	0.08	4	0.24	0.22	0	0	0	0	0	0
10539	GLRX3	1	0.05	0.06	3	0.37	0.33	0	0	0	0	0	0
9531	BAG3	2	0.11	0.13	2	0.12	0.11	0	0	0	0	0	0
27430	MAT2B	2	0.2	0.23	2	0.14	0.12	0	0	0	0	0	0
4026	LPP	1	0.03	0.04	2	0.06	0.05	0	0	0	0	0	0
163033	ZNF579	3	0.08	0.09	1	0.02	0.01	0	0	0	0	0	0
976	ADGRE5	2	0.04	0.05	1	0.03	0.02	0	0	0	0	0	0
3297	HSF1	1	0.03	0.04	1	0.04	0.03	0	0	0	0	0	0
5352	PLOD2	1	0.02	0.02	1	0.02	0.02	0	0	0	0	0	0
22834	ZNF652	1	0.008	0.01	1	0.02	0.01	0	0	0	0	0	0
56897	WRNIP1	1	0.02	0.02	1	0.03	0.03	0	0	0	0	0	0
57645	POGK	1	0.01	0.01	1	0.01	0.01	0	0	0	0	0	0
80011	FAM192A	1	0.15	0.18	1	0.07	0.06	0	0	0	0	0	0
80347	COASY	1	0.09	0.11	1	0.07	0.06	0	0	0	0	0	0
9189	ZBED1	3	0.12	0.14	5	0.26	0.23	0	0	0	0	0	0
39	ACAT2	1	0.08	0.09	4	0.16	0.14	0	0	0	0	0	0
29886	SNX8	1	0.02	0.02	1	0.04	0.03	0	0	0	0	0	0
64319	FBRS	1	0.005	0.006	1	0	0	0	0	0	0	0	0
1967	EIF2B1	3	0.2	0.24	1	0.02	0.01	0	0	0	0	0	0
9049	AIP	2	0.3	0.36	1	0.04	0.03	0	0	0	0	0	0
738	VPS51	1	0.02	0.02	1	0.02	0.01	0	0	0	0	0	0
54517	PUS7	1	0.03	0.03	2	0.06	0.06	0	0	0	0	0	0
26128	KIF1BP	1	0.05	0.05	1	0.04	0.03	0	0	0	0	0	0
83479	DDX59	1	0.01	0.02	1	0.009	0.008	0	0	0	0	0	0
1717	DHCR7	1	0.02	0.02	2	0.02	0.02	0	0	0	0	0	0
11218	DDX20	1	0	0	1	0.07	0.06	0	0	0	0	0	0
23654	PLXNB2	1	0.004	0.005	1	0.001	0.001	0	0	0	0	0	0
26953	RANBP6	1	0.02	0.02	1	0.02	0.01	0	0	0	0	0	0
100381270	ZBED6	1	0.03	0.03	1	0.03	0.03	0	0	0	0	0	0
4671	NAIP	1	0.06	0.07	1	0.03	0.02	0	0	0	0	0	0
990	CDC6	1	0.06	0.07	1	0.07	0.06	0	0	0	0	0	0
51322	WAC	2	0.03	0.03	2	0.07	0.07	0	0	0	0	0	0
79143	MBOAT7	1	0.05	0.06	1	0.05	0.05	0	0	0	0	0	0
3157	HMGCS1	1	0	0	1	0.03	0.02	0	0	0	0	0	0
165082	ADGRF3	1	0.12	0.14	1	0.17	0.15	0	0	0	0	0	0
2491	CENPI	1	0.03	0.03	1	0.03	0.02	0	0	0	0	0	0
5139	PDE3A	1	0	0	1	0	0	0	0	0	0	0	0
29882	ANAPC2	1	0.009	0.01	1	0.03	0.02	0	0	0	0	0	0
55184	DZANK1	1	0.006	0.007	1	0	0	0	0	0	0	0	0
51631	LUC7L2	6	0.55	0.66	7	0.7	0.63	8	1.2	2.6	7	1.1	1.4
3853	KRT6A	15	10.2	12.1	15	1.2	1.1	11	0.4	0.89	17	7.9	10
1457	CSNK2A1	9	2.1	2.5	9	5.1	4.6	7	1.6	3.6	8	4.9	6.1
23543	RBFOX2	1	0.02	0.02	1	0	0	1	0.03	0.07	2	0.09	0.11
64843	ISL2	1	0.05	0.06	2	0.48	0.43	2	0.12	0.26	2	0.17	0.22
3799	KIF5B	1	0.001	0.001	2	0.04	0.04	0	0	0	0	0	0
71	ACTG1	22	0	0	24	6.2	5.6	24	72.6	162	23	54.1	68.1
162	AP1B1	6	0	0	8	0.25	0.22	6	0.05	0.11	10	0.09	0.11
85446	ZFHX2	1	0	0	2	0.08	0.07	2	0.09	0.2	2	0.05	0.06
6495	SIX1	3	0	0	3	0.36	0.32	3	0.12	0.28	4	0.24	0.31
7277	TUBA4A	12	0	0	15	35.5	31.9	18	43.1	96.1	18	51	64.1
144402	CPNE8	1	0	0	3	0.2	0.18	3	0.06	0.14	2	0.11	0.13
23598	PATZ1	1	0	0	3	0.11	0.1	2	0.03	0.06	2	0.05	0.06
10808	HSPH1	1	0	0	2	0.03	0.02	3	0.08	0.18	3	0.13	0.17
84717	HDGFRP2	1	0	0	2	0.08	0.07	3	0.03	0.06	3	0.05	0.06
23097	CDK19	1	0	0	2	0	0	3	0.12	0.26	3	0.43	0.54
374454	KRT77	2	0	0	4	1.2	1.1	5	1.6	3.7	2	0	0
6429	SRSF4	2	0	0	2	0.64	0.58	2	0.55	1.2	1	0	0
1870	E2F2	2	0	0	4	0.24	0.21	5	0.17	0.38	2	0	0
7021	TFAP2B	6	0	0	6	0.48	0.43	8	0.05	0.1	4	0	0
116447	TOP1MT	5	0	0	6	28.3	25.4	6	1.1	2.4	5	0	0
83660	TLN2	1	0	0	1	0.01	0.009	6	0.01	0.02	4	0	0
5211	PFKL	1	0	0	6	0.15	0.13	1	0	0	3	0.05	0.07
345651	ACTBL2	8	0	0	9	116	104	6	0	0	8	61.2	77.1
1917	EEF1A2	9	0	0	10	0.42	0.37	11	0	0	12	0.33	0.42
3135	HLA-G	1	0	0	2	0.17	0.15	1	0	0	1	0	0
90665	TBL1Y	5	0	0	5	0.73	0.65	5	0	0	5	0	0
3890	KRT84	2	0	0	3	0.02	0.02	4	0	0	3	0	0
57699	CPNE5	1	0	0	2	0.13	0.12	2	0	0	1	0	0
139804	RBMXL3	1	0	0	2	0.07	0.06	1	0	0	1	0	0
89	ACTN3	2	0	0	3	0.04	0.03	2	0	0	2	0	0
146857	SLFN13	1	0	0	3	0.08	0.07	2	0	0	1	0	0
905	CCNT2	1	0	0	1	0.007	0.006	1	0	0	0	0	0
57223	PPP4R3B	1	0	0	2	0.04	0.03	0	0	0	3	0.03	0.04
57325	CSRP2BP	0	0	0	4	0.16	0.14	3	0.12	0.26	4	0.2	0.25
7764	ZNF217	0	0	0	3	0.05	0.05	3	0.03	0.06	1	0	0
3476	IGBP1	0	0	0	3	0.18	0.17	2	0.08	0.18	2	0.18	0.22
768	CA9	0	0	0	2	0.34	0.3	2	0.46	1	3	0.62	0.78
8986	RPS6KA4	0	0	0	2	0.03	0.03	2	0.05	0.11	3	0.09	0.12
54625	PARP14	0	0	0	2	0.02	0.02	2	0.02	0.05	2	0.05	0.06
54862	CC2D1A	0	0	0	2	0.02	0.02	2	0.02	0.05	2	0.04	0.05
340784	HMX3	0	0	0	2	0.23	0.2	2	0.09	0.2	1	0.04	0.05
55697	VAC14	0	0	0	2	0.04	0.04	1	0.01	0.03	4	0.06	0.07
1659	DHX8	0	0	0	2	0.02	0.02	1	0.02	0.04	3	0.06	0.07
6801	STRN	0	0	0	2	0.06	0.05	1	0.02	0.04	1	0.03	0.03
60682	SMAP1	0	0	0	1	0.64	0.57	3	0.68	1.5	1	0.51	0.64
55683	KANSL3	0	0	0	1	0.08	0.07	2	0.11	0.24	1	0.08	0.1
9101	USP8	0	0	0	1	0.05	0.04	1	0.03	0.08	3	0.06	0.08
58513	EPS15L1	0	0	0	1	0.003	0.002	1	0.02	0.04	2	0.007	0.009
5610	EIF2AK2	0	0	0	1	0.03	0.03	1	0.03	0.07	1	0.02	0.02
23223	RRP12	0	0	0	1	0.007	0.006	1	0.009	0.02	1	0.008	0.01
23383	MAU2	0	0	0	1	0.04	0.04	1	0.04	0.08	1	0.03	0.04
54536	EXOC6	0	0	0	1	0.02	0.02	1	0.01	0.03	1	0.02	0.02
10121	ACTR1A	0	0	0	4	0.51	0.46	3	0.17	0.39	3	0.32	0.4
3614	IMPDH1	0	0	0	2	0.07	0.06	3	0.05	0.12	2	0.05	0.06
29781	NCAPH2	0	0	0	3	0.24	0.22	1	0.02	0.06	3	0.12	0.15
56899	ANKS1B	0	0	0	1	0.04	0.04	1	0.46	1	1	0.31	0.39
7071	KLF10	0	0	0	2	0.21	0.18	2	0.13	0.29	1	0.09	0.12
57117	INTS12	0	0	0	1	0.04	0.04	2	0.24	0.53	1	0.09	0.11
2624	GATA2	0	0	0	2	0	0	1	0.02	0.03	1	0.14	0.17
55120	FANCL	0	0	0	3	0.36	0.32	3	0.17	0.39	3	0.12	0.16
2934	GSN	0	0	0	3	0.11	0.1	1	0.03	0.08	1	0.04	0.05
5876	RABGGTB	0	0	0	1	0.05	0.04	1	0.04	0.09	1	0.03	0.04
5927	KDM5A	0	0	0	1	0.05	0.05	1	0.24	0.53	1	0.24	0.31
9361	LONP1	0	0	0	1	0	0	1	0.01	0.02	1	0.01	0.02
84335	AKT1S1	0	0	0	1	0	0	1	0.04	0.1	1	0.12	0.16
9577	BRE	0	0	0	1	0.02	0.01	1	0.02	0.05	2	0.06	0.07
4351	MPI	0	0	0	2	0.11	0.09	1	0.05	0.12	2	0.1	0.13
55860	ACTR10	0	0	0	1	0.05	0.05	1	0.05	0.12	2	0.08	0.1
54881	TEX10	0	0	0	3	0.05	0.04	1	0	0	2	0.03	0.04
5608	MAP2K6	0	0	0	1	0.04	0.03	2	0.04	0.08	2	0.08	0.09
55770	EXOC2	0	0	0	1	0.02	0.01	2	0.05	0.12	2	0.05	0.07
57019	CIAPIN1	0	0	0	1	0.1	0.09	1	0.08	0.18	1	0.07	0.09
79830	ZMYM1	0	0	0	1	0.07	0.06	3	0.06	0.14	4	6.5	8.2
51010	EXOSC3	0	0	0	1	0.01	0.009	2	0.61	1.4	3	0.89	1.1
79447	PAGR1	0	0	0	1	0	0	2	0.23	0.52	2	0.3	0.38
2548	GAA	0	0	0	1	0.01	0.01	1	0.04	0.09	1	0.05	0.07
26043	UBXN7	0	0	0	1	0.06	0.05	1	0.05	0.1	1	0.02	0.02
4664	NAB1	0	0	0	2	0.13	0.12	6	0.35	0.79	3	0.14	0.18
57418	WDR18	0	0	0	1	0.06	0.05	3	0.15	0.33	1	0.05	0.06
57410	SCYL1	0	0	0	1	0.02	0.02	1	0.02	0.05	1	0.05	0.06
54556	ING3	0	0	0	1	0.15	0.13	2	0.28	0.62	2	0.37	0.47
55696	RBM22	0	0	0	1	0.07	0.07	1	0.09	0.19	1	0.1	0.13
83860	TAF3	0	0	0	2	0.11	0.1	2	0.06	0.14	2	0.04	0.06
23281	MTUS2	0	0	0	1	0	0	1	0	0	1	0.03	0.04
3658	IREB2	0	0	0	2	0.02	0.02	1	0.01	0.03	2	0.18	0.22
860	RUNX2	0	0	0	1	0.03	0.02	1	0.1	0.22	1	0.04	0.06
2874	GPS2	0	0	0	2	0.19	0.17	2	0.26	0.59	1	0.09	0.11
55034	MOCOS	0	0	0	2	0.04	0.04	2	0.06	0.14	3	0.06	0.07
11252	PACSIN2	0	0	0	2	0.04	0.04	2	0.05	0.12	1	0.09	0.12
4520	MTF1	0	0	0	1	0.05	0.05	2	0.06	0.14	1	0.06	0.07
9052	GPRC5A	0	0	0	1	0.43	0.38	2	0.83	1.9	2	1.2	1.5
54464	XRN1	0	0	0	1	0.01	0.01	2	0.02	0.04	1	0.007	0.008
55135	WRAP53	0	0	0	1	0.03	0.03	1	0.05	0.1	1	0.03	0.04
5195	PEX14	0	0	0	1	0	0	1	0.01	0.03	1	0.02	0.02
6778	STAT6	0	0	0	1	0.02	0.02	1	0.03	0.07	1	0	0
3416	IDE	0	0	0	1	0.01	0.01	1	0.04	0.09	4	0.12	0.15
6894	TARBP1	0	0	0	1	0.01	0.01	1	0.01	0.03	3	0.03	0.04
9133	CCNB2	0	0	0	1	0.02	0.02	1	0.05	0.12	2	0.12	0.15
7205	TRIP6	0	0	0	1	0.06	0.05	1	0.11	0.26	1	0.12	0.15
10598	AHSA1	0	0	0	2	0.14	0.12	3	0.26	0.58	2	0.11	0.14
10254	STAM2	0	0	0	1	0.05	0.04	2	0.1	0.23	1	0.04	0.06
5886	RAD23A	0	0	0	2	0.4	0.36	3	0.41	0.91	3	0.33	0.41
23770	FKBP8	0	0	0	1	0.07	0.07	1	0.07	0.16	1	0.06	0.07
79716	NPEPL1	0	0	0	1	0.04	0.04	3	0.14	0.32	2	0.11	0.13
84108	PCGF6	0	0	0	1	0.09	0.08	1	0.04	0.1	1	0.03	0.04
7273	TTN	0	0	0	2	0.007	0.007	2	0.002	0.004	4	0.004	0.005
79882	ZC3H14	0	0	0	1	0.01	0.01	2	0.02	0.04	1	0.003	0.004
10283	CWC27	0	0	0	1	0.39	0.35	1	0.07	0.16	1	0.05	0.06
8289	ARID1A	0	0	0	1	0.01	0.009	2	0.01	0.03	2	0.008	0.01
50628	GEMIN4	0	0	0	1	0	0	1	0.02	0.05	1	0.02	0.02
84864	MINA	0	0	0	1	0.07	0.06	1	0.12	0.26	1	0.05	0.06
4641	MYO1C	0	0	0	1	0.03	0.03	1	0.02	0.04	2	0.14	0.18
153527	ZMAT2	0	0	0	1	0.13	0.12	1	0.04	0.1	1	0.03	0.03
6645	SNTB2	0	0	0	2	0.19	0.17	1	0.02	0.04	1	0.07	0.09
5467	PPARD	0	0	0	3	0.18	0.16	2	0.22	0.5	0	0	0
571	BACH1	0	0	0	2	0.06	0.05	1	0.02	0.05	0	0	0
22890	ZBTB1	0	0	0	2	0	0	1	0.001	0.002	0	0	0
56852	RAD18	0	0	0	1	0.17	0.15	2	0.01	0.03	0	0	0
9567	GTPBP1	0	0	0	1	0.03	0.03	1	0.04	0.09	0	0	0
29957	SLC25A24	0	0	0	1	0.03	0.03	1	0.06	0.14	0	0	0
3621	ING1	0	0	0	2	0.02	0.02	1	0	0	0	0	0
6615	SNAI1	0	0	0	2	0.2	0.18	1	0.12	0.26	0	0	0
27042	DIEXF	0	0	0	1	0.02	0.02	1	0.03	0.07	0	0	0
6772	STAT1	0	0	0	1	0.03	0.03	2	0.05	0.11	0	0	0
196528	ARID2	0	0	0	1	0.009	0.008	1	0.003	0.006	0	0	0
80324	PUS1	0	0	0	1	0.03	0.03	1	0.49	1.1	0	0	0
55904	KMT2E	0	0	0	1	0.01	0.01	2	0.005	0.01	0	0	0
6319	SCD	0	0	0	1	0.17	0.15	1	0.05	0.11	0	0	0
6424	SFRP4	0	0	0	1	0.07	0.07	1	0.06	0.13	0	0	0
51164	DCTN4	0	0	0	1	0.06	0.06	1	0.05	0.12	0	0	0
56339	METTL3	0	0	0	1	0.03	0.02	2	0.04	0.1	0	0	0
467	ATF3	0	0	0	1	1.2	1.1	1	0.61	1.4	0	0	0
10163	WASF2	0	0	0	1	0.16	0.15	1	0	0	0	0	0
23210	JMJD6	0	0	0	1	0.13	0.12	3	0.2	0.44	0	0	0
2010	EMD	0	0	0	1	0	0	1	0.05	0.11	0	0	0
7584	ZNF35	0	0	0	1	0.05	0.04	1	0.01	0.02	0	0	0
92906	HNRNPLL	0	0	0	1	0.04	0.04	5	0.16	0.36	0	0	0
51085	MLXIPL	0	0	0	1	0.02	0.02	1	0	0	0	0	0
51202	DDX47	0	0	0	1	0.31	0.28	1	0.03	0.07	0	0	0
221504	ZBTB9	0	0	0	1	0.21	0.19	1	0.05	0.11	0	0	0
2117	ETV3	0	0	0	1	0.03	0.02	1	0.03	0.07	0	0	0
84309	NUDT16L1	0	0	0	1	0.05	0.05	1	0	0	0	0	0
222235	FBXL13	0	0	0	1	0.31	0.28	1	0.8	1.8	0	0	0
1743	DLST	0	0	0	1	0.01	0.01	1	0.03	0.06	0	0	0
5425	POLD2	0	0	0	1	0.07	0.07	2	0.07	0.16	0	0	0
50488	MINK1	0	0	0	1	0	0	1	0.005	0.01	3	0.004	0.005
23043	TNIK	0	0	0	1	0	0	1	0.005	0.01	2	0	0
10120	ACTR1B	0	0	0	2	0.19	0.17	2	0	0	1	0.09	0.11
5888	RAD51	0	0	0	2	0.16	0.15	0	0	0	1	0.07	0.09
56061	UBFD1	0	0	0	2	0.32	0.29	0	0	0	1	0.14	0.17
58509	CACTIN	0	0	0	2	0.08	0.08	0	0	0	1	0.02	0.02
587	BCAT2	0	0	0	1	0.02	0.02	0	0	0	1	0.02	0.03
1522	CTSZ	0	0	0	1	0.04	0.03	0	0	0	1	0.06	0.08
11260	XPOT	0	0	0	1	0.02	0.01	0	0	0	1	0.03	0.04
11332	ACOT7	0	0	0	1	0.07	0.06	0	0	0	1	0.09	0.12
25929	GEMIN5	0	0	0	1	0.01	0.01	0	0	0	1	0.01	0.02
51018	RRP15	0	0	0	1	0.003	0.003	0	0	0	1	0	0
55658	RNF126	0	0	0	1	0.04	0.04	0	0	0	1	0.05	0.06
3916	LAMP1	0	0	0	1	0.02	0.02	0	0	0	1	0.35	0.44
83985	SPNS1	0	0	0	1	0.05	0.05	0	0	0	1	0.11	0.13
10885	WDR3	0	0	0	1	0.05	0.04	0	0	0	2	0.04	0.05
339965	CCDC158	0	0	0	1	0.03	0.03	0	0	0	1	0.0003	0.0003
23196	FAM120A	0	0	0	2	0.04	0.03	0	0	0	2	0.006	0.008
55837	EAPP	0	0	0	1	0	0	0	0	0	2	0.03	0.03
4638	MYLK	0	0	0	1	0.01	0.01	0	0	0	1	0.01	0.01
5595	MAPK3	0	0	0	1	0.02	0.02	0	0	0	1	0.02	0.03
11047	ADRM1	0	0	0	1	0.04	0.04	0	0	0	1	0.06	0.08
8634	RTCA	0	0	0	1	0.05	0.04	0	0	0	1	0.07	0.09
10428	CFDP1	0	0	0	1	0.08	0.07	0	0	0	1	0.11	0.13
29110	TBK1	0	0	0	1	0.03	0.02	0	0	0	1	0.02	0.02
7741	ZSCAN26	0	0	0	1	0.02	0.01	0	0	0	2	0.12	0.15
23376	UFL1	0	0	0	1	0.02	0.01	0	0	0	1	0.01	0.02
8514	KCNAB2	0	0	0	1	0.05	0.05	0	0	0	1	0.08	0.1
24140	FTSJ1	0	0	0	1	0.06	0.06	0	0	0	1	0.04	0.05
55915	LANCL2	0	0	0	1	0.01	0.01	0	0	0	1	0.007	0.009
80829	ZFP91	0	0	0	3	0.24	0.21	0	0	0	1	0.02	0.02
55297	CCDC91	0	0	0	1	0.38	0.34	0	0	0	1	0.18	0.23
8546	AP3B1	0	0	0	1	0.03	0.03	0	0	0	2	0.03	0.03
80129	CCDC170	0	0	0	1	0.04	0.04	0	0	0	1	0.32	0.4
30	ACAA1	0	0	0	2	0.05	0.05	0	0	0	0	0	0
9575	CLOCK	0	0	0	2	0.2	0.18	0	0	0	0	0	0
23361	ZNF629	0	0	0	2	0.06	0.05	0	0	0	0	0	0
138151	NACC2	0	0	0	2	0.1	0.09	0	0	0	0	0	0
528	ATP6V1C1	0	0	0	1	0.03	0.03	0	0	0	0	0	0
1821	DRP2	0	0	0	1	0.33	0.29	0	0	0	0	0	0
2762	GMDS	0	0	0	1	0.04	0.03	0	0	0	0	0	0
4939	OAS2	0	0	0	1	0.03	0.03	0	0	0	0	0	0
5284	PIGR	0	0	0	1	0.0005	0.0004	0	0	0	0	0	0
6310	ATXN1	0	0	0	1	0.04	0.03	0	0	0	0	0	0
9580	SOX13	0	0	0	1	0	0	0	0	0	0	0	0
27429	HTRA2	0	0	0	1	0.03	0.03	0	0	0	0	0	0
55109	AGGF1	0	0	0	1	0.003	0.003	0	0	0	0	0	0
57786	RBAK	0	0	0	1	0.01	0.01	0	0	0	0	0	0
58511	DNASE2B	0	0	0	1	0.65	0.58	0	0	0	0	0	0
58516	FAM60A	0	0	0	1	0	0	0	0	0	0	0	0
84126	ATRIP	0	0	0	1	0.05	0.04	0	0	0	0	0	0
91039	DPP9	0	0	0	1	0.02	0.01	0	0	0	0	0	0
93487	MAPK1IP1L	0	0	0	1	0.46	0.41	0	0	0	0	0	0
121441	NEDD1	0	0	0	1	0.01	0.009	0	0	0	0	0	0
10815	CPLX1	0	0	0	1	0.31	0.28	0	0	0	0	0	0
[truncated: 1,267 more rows]
